# Supplementary material for: Experimental and theoretical model for the origin of coiling of cellular protrusions around fibers
Source: Nat Commun. 2023 Sep 12;14:5612. doi: 10.1038/s41467-023-41273-y (PMC10497540; doi:10.1038/s41467-023-41273-y)
Supplement: Supplementary file 29 — Source Data [file 41467_2023_41273_MOESM29_ESM.zip]

Archive with 79 entries (58 files):
- Source Data/experimental-data/
- Source Data/experimental-data/Coiling-Script.R
- Source Data/experimental-data/DISPIM_Code.R
- Source Data/experimental-data/dispim_database.csv
- Source Data/experimental-data/DISPIM-Filopod-Tacking.Rmd
- Source Data/experimental-data/figure_summaries_for_paper.R
- Source Data/experimental-data/READ_ME.txt
- Source Data/experimental-data/review_analysis.R
- Source Data/experimental-data/summary_statistics.xlsx
- Source Data/simulation-data/
- Source Data/simulation-data/Fig4/
- Source Data/simulation-data/Fig4/A/
- Source Data/simulation-data/Fig4/A/adhesive_area_contour_active.gnu
- Source Data/simulation-data/Fig4/A/R_rho_area_fraction_cylinder_active_E_1_F_2.dat
- Source Data/simulation-data/Fig4/B/
- Source Data/simulation-data/Fig4/B/R_rho_mean_var_y_E_1_F_2.dat
- Source Data/simulation-data/Fig4/B/y_alignment_contour_active.gnu
- Source Data/simulation-data/Fig4/C/
- Source Data/simulation-data/Fig4/C/R_rho_mean_var_angle_E_1_F_2.dat
- Source Data/simulation-data/Fig4/C/theta_alignment_contour_active.gnu
- Source Data/simulation-data/Fig4/D/
- Source Data/simulation-data/Fig4/D/analytical_coiling_transition_R_rho.dat
- Source Data/simulation-data/Fig4/D/transition.gnu
- Source Data/simulation-data/Fig4/D/transition_adhered_pancake.dat
- Source Data/simulation-data/Fig4/D/transition_coiling.dat
- Source Data/simulation-data/Fig4/D/transition_pancake.dat
- Source Data/simulation-data/Fig4/D/transiton_compare.eps
- Source Data/simulation-data/Fig4/dashed-lines/
- Source Data/simulation-data/Fig4/dashed-lines/transition.gnu
- Source Data/simulation-data/Fig4/dashed-lines/transition_adhered_pancake.dat
- Source Data/simulation-data/Fig4/dashed-lines/transition_coiling.dat
- Source Data/simulation-data/Fig4/dashed-lines/transition_pancake.dat
- Source Data/simulation-data/Fig4/transition.gnu
- Source Data/simulation-data/Fig4/transition_coiling.dat
- Source Data/simulation-data/Fig5/
- Source Data/simulation-data/Fig5/B/
- Source Data/simulation-data/Fig5/B/avg_t_ad_area_Wad_Wb_wbp_Wd_E_2_F_2_c_75_cylinder_two_arc.dat
- Source Data/simulation-data/Fig5/B/t_vs_wad_avg_error_cylinder_two_arc.gnu
- Source Data/simulation-data/Fig5/C/
- Source Data/simulation-data/Fig5/C/avg_t_ad_area_Wad_Wb_wbp_Wd_E_2_F_2_c_75_cylinder_two_arc.dat
- Source Data/simulation-data/Fig5/C/t_vs_wb_avg_error_cylinder_two_arc.gnu
- Source Data/simulation-data/Fig5/D/
- Source Data/simulation-data/Fig5/D/avg_timestep_vs_length_of_helix_W_F_using_com_proteins.dat
- Source Data/simulation-data/Fig5/D/t_vs_l_wf_avg_error_cylinder_two_arc.gnu
- Source Data/simulation-data/Fig5/E/
- Source Data/simulation-data/Fig5/E/avg_t_vs_total_energy_cylinder_coiling.dat
- Source Data/simulation-data/Fig5/E/t_vs_wt_avg_error_cylinder_two_arc.eps
- Source Data/simulation-data/Fig5/E/t_vs_wt_avg_error_cylinder_two_arc.gnu
- Source Data/simulation-data/Fig5/G/
- Source Data/simulation-data/Fig5/G/avg_t_vs_angle_axial_to_coiling_E_1_F_2_c_75_arc1.dat
- Source Data/simulation-data/Fig5/G/avg_t_vs_wad_wb_wbd_wd_axial_to_coiling_E_2_F_2_c_75_arc1.dat
- Source Data/simulation-data/Fig5/G/t_vs_angle_no_of_vertices_arc1_reorientation.gnu
- Source Data/simulation-data/Fig5/H/
- Source Data/simulation-data/Fig5/H/avg_t_vs_wad_wb_wbd_wd_axial_to_coiling_E_2_F_2_c_75_arc1_per_vertex.dat
- Source Data/simulation-data/Fig5/H/t_vs_wad_per_vertex_arc1_reorientation.eps
- Source Data/simulation-data/Fig5/H/t_vs_wad_per_vertex_arc1_reorientation.gnu
- Source Data/simulation-data/Fig5/I/
- Source Data/simulation-data/Fig5/I/avg_t_vs_wad_wb_wbd_wd_axial_to_coiling_E_2_F_2_c_75_arc1_per_vertex.dat
- Source Data/simulation-data/Fig5/I/t_vs_wb_per_vertex_arc1_reorientation.gnu
- Source Data/simulation-data/Fig6/
- Source Data/simulation-data/Fig6/A/
- Source Data/simulation-data/Fig6/A/t_vs_angle_E_1_F_2_c_75_cylinder_two_arc_set1.dat
- Source Data/simulation-data/Fig6/A/t_vs_angle_E_1_F_2_c_75_cylinder_two_arc_set2.dat
- Source Data/simulation-data/Fig6/A/t_vs_angle_E_1_F_2_c_75_cylinder_two_arc_set4.dat
- Source Data/simulation-data/Fig6/A/t_vs_position_circular_cylinder_E_1_F_2_c_75.gnu
- Source Data/simulation-data/Fig6/B/
- Source Data/simulation-data/Fig6/B/frame.gnu
- Source Data/simulation-data/Fig6/B/t_vs_position_compare_circular_elliptical_cylinder_E_1_F_2_c_75.eps
- Source Data/simulation-data/Fig6/B/test-data.dat
- Source Data/simulation-data/Fig6/C/
- Source Data/simulation-data/Fig6/C/t_vs_angle_E_1_F_2_c_75_elliptical_cylinder_two_arc_set1.dat
- Source Data/simulation-data/Fig6/C/t_vs_angle_E_1_F_2_c_75_elliptical_cylinder_two_arc_set2.dat
- Source Data/simulation-data/Fig6/C/t_vs_angle_E_1_F_2_c_75_elliptical_cylinder_two_arc_set3.dat
- Source Data/simulation-data/Fig6/C/t_vs_position_elliptical_cylinder_E_1_F_2_c_75.gnu
- Source Data/simulation-data/Fig6/F/
- Source Data/simulation-data/Fig6/F/MSAD_E_1_F_2_c_75_cylinder_two_arc.dat
- Source Data/simulation-data/Fig6/F/MSAD2_E_1_F_2_c_75_elliptical_cylinder_two_arc.dat
- Source Data/simulation-data/Fig6/F/t_vs_MSAD_circular_elliptical_E_1_F_2_c_75.gnu
- Source Data/simulation-data/READ_ME.txt
