# Supplementary material for: Experimental and theoretical model for the origin of coiling of cellular protrusions around fibers
Source: Nat Commun. 2023 Sep 12;14:5612. doi: 10.1038/s41467-023-41273-y (PMC10497540; doi:10.1038/s41467-023-41273-y)
Supplement: Supplementary file 29 — Source Data [file 41467_2023_41273_MOESM29_ESM.zip › Source Data/experimental-data/Coiling-Script.R]

library(rJava)
library(rChoiceDialogs)

pathing <- jchoose.files(caption = 'Load the R Functions File')
source(pathing)

# opens the dialog window in "C:\\Users\\Root\\Documents"
WD <- jchoose.dir(caption = 'Select Parent Directory') 

setwd(WD)

ColNamesScreen <-c("Label",
                   "X.1",
                   "X",
                   "Y",
                   "Angle",
                   "Length")

Database<-HersheyConcatenator(WD,".csv",ColNamesScreen)

OD <- jchoose.dir(caption = 'Select Output Directory') 

setwd(OD)
write.csv(Database, file = "DatabaseRawData.csv")

setwd(WD)
