# Supplementary material for: Experimental and theoretical model for the origin of coiling of cellular protrusions around fibers
Source: Nat Commun. 2023 Sep 12;14:5612. doi: 10.1038/s41467-023-41273-y (PMC10497540; doi:10.1038/s41467-023-41273-y)
Supplement: Supplementary file 29 — Source Data [file 41467_2023_41273_MOESM29_ESM.zip › Source Data/experimental-data/DISPIM_Code.R]

library(readr)
library(ggpubr)
library(MASS) # to access Animals data sets
library(scales) # to access break formatting functions
library(dplyr)
library(ggfx)
library(stringr)
library(ggplot2)
library(tidyr)
library(extrafont)
library(latex2exp)
library(ggalt)
library(rJava)
library(rChoiceDialogs)
library(psych)
library(celltrackR)
library(gganimate)
library(gapminder)
library(forcats)
library(RColorBrewer)

# ##Data - FlatFibSpred_5
# Dat=read.csv('Results from MAX_Final_FlatFibSpred_5 in µm per sec.csv')
# Dat$Track.n.<-as.character(Dat$Track.n.)
# 
# ##Data_0 - FlatFib
# Dat_0=read.csv('Dat_0.csv')
# 
# Dat_0 <- Dat_0 %>%
#   rename(Track.n. = ï..Track.n.)
# Dat_0$Track.n.<-as.character(Dat_0$Track.n.)
# 
# ##Data_1 - FlatFibspred_5
# 
# Dat_1=read.csv('Results from MAX_Final_FlatFibSpred_5 in µm per sec_1.csv')
# Dat_1$Track.n.<-as.character(Dat_1$Track.n.)
# 
# ##Data_2 - FlatFibSpred_6
# 
# Dat_2=read.csv('Results from MAX_Final_FlatFibSpred_6 in µm per sec.csv')
# Dat_2$Track.n.<-as.character(Dat_2$Track.n.)
# 
# ##Data 3 - Prot_3-3
# 
# Dat_3=read.csv('Results from MAX_Final_Prot_3-3 in µm per sec.csv')
# Dat_3$Track.n.<-as.character(Dat_3$Track.n.)
# 
# ##Data 4 - Prot_3-2
# 
# Dat_4=read.csv('Results from MAX_Final_Prot_3-2 in µm per sec.csv')
# Dat_4$Track.n.<-as.character(Dat_4$Track.n.)
# 
# ##Data 5 - Prot_1A-1
# 
# Dat_5=read.csv('Results from MAX_Final_Prot_1_A-1 in µm per sec.csv')
# Dat_5$Track.n.<-as.character(Dat_5$Track.n.)
# 
# ##Data 6 - Prot_1A-2
# 
# Dat_6=read.csv('Results from MAX_Final_Prot_1_A-2 in µm per sec.csv')
# Dat_6$Track.n.<-as.character(Dat_6$Track.n.)
# 
# ##Data 7->11 - Prot_1_1 1->5
# 
# Dat_7=read.csv('Results from MAX_Final_Prot_1_1 -1 in µm per sec.csv')
# Dat_7$Track.n.<-as.character(Dat_7$Track.n.)
# Dat_8=read.csv('Results from MAX_Final_Prot_1_1 -2 in µm per sec.csv')
# Dat_8$Track.n.<-as.character(Dat_8$Track.n.)
# Dat_9=read.csv('Results from MAX_Final_Prot_1_1 -3 in µm per sec.csv')
# Dat_9$Track.n.<-as.character(Dat_9$Track.n.)
# Dat_10=read.csv('Results from MAX_Final_Prot_1_1 -4 in µm per sec.csv')
# Dat_10$Track.n.<-as.character(Dat_10$Track.n.)
# Dat_11=read.csv('Results from MAX_Final_Prot_1_1 -5 in µm per sec.csv')
# Dat_11$Track.n.<-as.character(Dat_11$Track.n.)

#-------------------------------------------------------------------------------Data For Figure 1

# Fig1 <- read.csv('Results from MAX_Final_Prot_3-3-7-14-2022 in µm per sec.csv')
# Fig1$Track.n. <- as.character(Fig1$Track.n.)
# Fig1$Xa <- Fig1$Xa*0.1625
# Fig1$Ya <- Fig1$Ya*0.1625
# Fig1$Time <-Fig1$Time*3.5/1.5
# Fig1$Border <- 'black'
# #subset(Fig1, `Track.n.` != '2')
# Fig1_Track2 <- subset(Fig1, `Track.n.` == '2')
# F1<-ggplot(data=subset(Fig1, `Track.n.`!= '2'), aes(x=`Xa`, y=`Ya`, group=`Track.n.`, fill = `Time`))+
#   geom_path(size=3, aes(color = `Time`))+
#   geom_point(size=5, shape = 22)+
#   labs(color="Time (s)",
#        x=TeX('Position ($\\mu m$)'),
#        y=TeX('Position ($\\mu m$)'))+
#   scale_fill_gradient(low = 'white',
#                        high = '#FFFF00')+
#   scale_color_gradient(low = 'white',
#                        high = '#FFFF00')+
#   theme_classic(base_size = 30, base_family = "serif")+
#   theme(axis.title = element_text(color = 'white'),
#         axis.line = element_line(color = 'white'),
#         axis.text = element_text(color = 'white'),
#         axis.ticks = element_line(color = 'white'),
#         rect = element_rect(fill = 'transparent'),
#         plot.background = element_rect(fill = 'transparent'),
#         strip.background = element_rect(fill = 'transparent'),
#         panel.background = element_rect(fill = 'transparent'),
#         legend.position = 'top',
#         legend.title = element_text(color = 'white'),
#         legend.text = element_text(color = 'white'),
#         legend.key.width = unit(1.75, 'cm'))+
#   xlim(-6,8)+
#   ylim(-7,7)
# 
# F2
# 
# F1

##Data Load - Kymograph Database

kym<-read.csv("Kymograph.csv")
kym$case<-as.character(kym$case)

##Data Load - Statistics Database

ss<-read.csv("Summ_Dataset.csv")
ss$case<-as.character(ss$case)
ss$MSD[ss$MSD == 0] <- NA
ss$Kcorr[ss$Kcorr == 0]<- NA
ss$DiffCcorr[ss$DiffCcorr == 0]<- NA
ss$Fiber<- as.character(ss$Fiber)

ss$Fiber[ss$Fiber == 'Flat'] <- "Flat Ribbon"
ss$Fiber[ss$Fiber == '3000nm+']<- "3000nm"

FiberOrder <- c("200nm","Flat Ribbon","500nm","1500nm","3000nm")
ss$Fiber <- fct_relevel(ss$Fiber, FiberOrder)


# Create a group-means data set
ssBycase <- ss %>% 
  group_by(case,Fiber) %>% 
  summarise(
    Rho = max(Rho),
    Rho.s = mean(abs(Rho.s)),
    Theta.s = mean(abs(Theta.s)),
    Velocity = mean(abs(Velocity)),
    Angular.Persistence = mean(Angular.Persistence),
    AngularDiff = mean(Kcorr),
    DiffusionC =mean(DiffCcorr))

ssBoxSUMM <- ss %>%
  group_by(Fiber)%>%
  summarise(
    Rho = max(Rho),
    Rho.s = mean(abs(Rho.s)),
    Theta.s = mean(abs(Rho.s)),
    Velocity = mean(abs(Velocity)),
    Angular.Persistence = mean(Angular.Persistence),
    AngularDiff = mean(Kcorr),
    DiffusionC = mean(DiffCcorr))

ssByCell <- ss %>% 
  group_by(Protrusion,Fiber) %>% 
  summarise(
    Rho = max(Rho),
    Rho.s = mean(abs(Rho.s)),
    Theta.s = mean(abs(Theta.s)),
    Velocity = mean(abs(Velocity)),
    Angular.Persistence = mean(Angular.Persistence),
    AngularDiff = mean(Kcorr),
    DiffusionC =mean(DiffCcorr))

ssSUMbyFib <- ss %>%
  group_by(Time, Fiber) %>%
  summarise(mean = mean(Rho),
            sd   = sd(Rho),
            mean_p2sd = mean+1.96*sd,
            mean_m2sd = mean-1.96*sd) %>%
  ungroup()

ssSUMbyFibRMS <- ss %>%
  group_by(Time, Fiber) %>%
  summarise(mean = mean(Theta.s^2),
            sd   = sd(Theta.s^2),
            mean_p2sd = mean+1.96*sd,
            mean_m2sd = mean-1.96*sd) %>%
  ungroup()

ssSUMbyFibThetas <- ss %>%
  group_by(Time, Fiber) %>%
  summarise(mean = mean(Theta.s),
            sd   = sd(Theta.s),
            mean_p2sd = mean+1.96*sd,
            mean_m2sd = mean-1.96*sd) %>%
  ungroup()

ssSUMbyFibMSD <- ss %>%
  filter(!is.na(ss$MSD))%>%
  group_by(Time, Fiber) %>%
  summarise(mean = mean(MSD),
            sd   = sd(MSD),
            mean_p2sd = mean+1.96*sd,
            mean_m2sd = mean-1.96*sd) %>%
  ungroup()

kymByCase <- kym %>% 
  group_by(case,Fiber) %>% 
  summarise(
    Width = mean(Width..um.))

kymTime <- kym %>%
  group_by(Time, Fiber) %>%
  summarise(mean = mean(Width..um.),
            sd   = sd(Width..um.),
            mean_p2sd = mean+1*sd,
            mean_m2sd = mean-1*sd) %>%
  ungroup()

##Transient Summaries
TransientRad <- ggplot(ssSUMbyFib, aes(x = Time,  color = Fiber, fill = Fiber, palette = "jco")) + 
  geom_ribbon(aes(ymin = mean_m2sd, ymax = mean_p2sd), alpha = 0.1, palette = "jco") +
  geom_line(aes(y= mean))+
  labs(title = "Transient Coiling Radii",x="Time (s)",y="Coiling Radii - Rho (um)")+
  theme_classic()+
  xlim(0,420)
TransientRad

TransientThetas <- ggplot(ssSUMbyFibThetas, aes(x = Time,  color = Fiber, fill = Fiber, palette = "jco")) + 
  geom_ribbon(aes(ymin = mean_m2sd, ymax = mean_p2sd), alpha = 0.1, palette = "jco") +
  geom_line(aes(y= mean))+
  labs(title = "Transient Coiling Angular Velocity",x="Time (s)",y="Angular Velocity (deg/s)")+
  theme_classic()+
  xlim(0,420)
TransientThetas

TransientRMS <- ggplot(ssSUMbyFibRMS, aes(x = Time,  color = Fiber, fill = Fiber, palette = "jco")) + 
  geom_ribbon(aes(ymin = 0, ymax = mean_p2sd), alpha = 0.1, palette = "jco") +
  geom_line(aes(y= mean))+
  labs(title = "Transient Coiling Angular RMS",x="Time (s)",y="Squared Angular Velocity (deg^2/s^2)")+
  theme_classic()+
  xlim(0,420)
TransientRMS

#-------------------------------------------------------------Subset

RNGSubset<-subset(ss,case == '10'| case == '6'| case == '1'|
                    case == '79'| case == '60'| case == '113'|
                    case == '175'| case == '181'| case == '180'|
                    case == '200'| case == '193'| case == '195')
#tidy labeling for alpha = 1 & alpha = 2

t<-seq(3,300,by = 3)

Alpha1<-1*t^(1)
Alpha2<-1*t^(2)

Fiber <-replicate(length(t),'200nm')
case <-replicate(length(t),1)

MSADDF1<-cbind.data.frame(t,Alpha1,Alpha2, Fiber, case)

Fiber <-replicate(length(t),'Flat Ribbon')
case <-replicate(length(t),2)

MSADDF2<-cbind.data.frame(t,Alpha1,Alpha2, Fiber, case)

Fiber <-replicate(length(t),'1500nm')
case <-replicate(length(t),3)

MSADDF3<-cbind.data.frame(t,Alpha1,Alpha2, Fiber, case)

Fiber <-replicate(length(t),'3000nm')
case <-replicate(length(t),4)

MSADDF4<-cbind.data.frame(t,Alpha1,Alpha2, Fiber, case)

#sorting and final data set

MSADDF<-rbind(MSADDF1,MSADDF2,MSADDF3,MSADDF4)

shapes = c(21,22,23,24,25)

#-------------------------------------------------------------MSAD

ggplot(RNGSubset, aes(x = TimeM, 
                      y = MSD,  
                      color = Fiber, 
                      fill = Fiber, 
                      group = case)) + 
  with_shadow(geom_line(size = 0.3), x_offset = 0.1, y_offset = 0.1, sigma = 0.1)+
  with_shadow(geom_point(size =0.3), x_offset = 0.1, y_offset = 0.1, sigma = 0.1)+
  scale_color_manual(values=c('#c685d6',
                             '#a2ffed',
                             '#ffa2b4',
                             '#c5f6b9'))+
  labs(title = "Mean Squared Agular Displacement (MSAD)",
       x=TeX("Time Lag ($\\delta s$)"),
       y=TeX("MSAD $\\ (deg^2)$"))+
  theme_classic(base_size = 15, base_family = 'serif')+
  scale_y_continuous(trans='log10')+
  scale_x_continuous(trans='log10')+
  facet_wrap(vars(reorder(Fiber, Rho, na.rm = TRUE)), ncol = 4, nrow = 1 )+
  theme(legend.position = 'none')

ggplot()+
geom_line(data = MSADDF, aes(x = t, y = Alpha1, group = case), linetype = 5)+
  geom_line(data = MSADDF, aes(x = t, y = Alpha2, group = case))

ggplot() + 
  with_shadow(geom_line(data = subset(RNGSubset,
                                      Fiber!="500nm"), 
                        aes(x = TimeM,
                            y = MSD,
                            color = Fiber,
                            group = case), size = 1), 
              x_offset = 0.1, y_offset = 0.1, sigma = 0.1)+
  with_shadow(geom_point(data = subset(RNGSubset,
                                       Fiber!="500nm"), 
                         aes(x = TimeM,
                             y = MSD,
                             group = case,
                             shape = Fiber,
                             fill = Fiber), size =2), 
              x_offset = 0.1, y_offset = 0.1, sigma = 0.1)+
  geom_line(data = MSADDF, aes(x = t, y = Alpha1, group = case), linetype = 5)+
  geom_line(data = MSADDF, aes(x = t, y = Alpha2, group = case))+
  scale_color_manual(values=c('#c685d6',
                              '#a2ffed',
                              '#ffa2b4',
                              '#c5f6b9'))+
  scale_shape_manual(values = shapes)+
  scale_fill_manual(values=c('#c685d6',
                              '#a2ffed',
                              '#ffa2b4',
                              '#c5f6b9'))+
  labs(x=TeX("Time Lag ($\\delta s$)"),
       y=TeX("MSAD$ = Dt^{\\alpha} \\ (deg^2)$"))+
  theme_classic(base_size = 20, base_family = 'serif')+
  scale_y_continuous(trans='log10')+
  scale_x_continuous(trans='log10', limits = c(1,150,10))+
  facet_wrap(vars(reorder(Fiber, Rho, na.rm = TRUE)), ncol = 4, nrow = 1 )+
  theme(legend.position = 'none')
  

#-------------------------------------------------------------Cumulative Angle Disp

ggplot(data = subset(RNGSubset,
                     Fiber!="500nm"),
       aes(x = Time,
           y = OutTheta*3.1415/180,
           group = case)) + 
  with_shadow(geom_line(size = 1, aes(color = Fiber)), x_offset = 0.1, y_offset = 0.1, sigma = 0.1)+
  with_shadow(geom_point(size =2, aes(shape=Fiber, fill = Fiber)), x_offset = 0.1, y_offset = 0.1, sigma = 0.1)+
  geom_hline(yintercept = 0,linetype=2)+
  scale_color_manual(values=c('#c685d6',
                              '#a2ffed',
                              '#ffa2b4',
                              '#c5f6b9'))+
  scale_fill_manual(values=c('#c685d6',
                              '#a2ffed',
                              '#ffa2b4',
                              '#c5f6b9'))+
  scale_shape_manual( values = shapes)+
  labs(x=TeX("Time (s)"),
       y=TeX("Angle $(\\theta$)"))+
  theme_classic(base_size = 20, base_family = 'serif')+
  scale_y_continuous(breaks  = c(seq(-pi, pi, pi/2)), 
                     labels = c("-\u03c0", "-\u03c0/2", "0", "\u03c0/2", "\u03c0"))+
  facet_wrap(vars(reorder(Fiber, Rho, na.rm = TRUE)), nrow = 1 )+
  theme(legend.position = 'none')


#-----------------------------------------------------------------BoxPlots

##############---------------------------------Coiling Radii
ggplot(subset(ssBycase, ssBycase$Fiber != '500nm'),
       aes(x=reorder(Fiber, Rho, na.rm = TRUE), 
           y = Rho,
           fill = Fiber,
           add = "jitter"))+
  geom_boxplot()+
  geom_jitter()+
  scale_fill_manual(values=c('#c685d6',
                             '#a2ffed',
                             '#ffa2b4',
                             '#c5f6b9'))+
  theme_classic(base_size = 16, base_family = 'serif')+
  labs(title = "Maximum Coiling Radii", x = NULL)+
  ylab(TeX("Radial Length of Coil ( $\\mu m$ )"))+
  theme(legend.position = 'none')

##############---------------------------------Velocity

ggplot(subset(ssBycase, ssBycase$Fiber != '500nm'),
       aes(x=reorder(Fiber, Rho, na.rm = TRUE), 
           y = Velocity,
           fill = Fiber,
           add = "jitter"))+
  geom_boxplot()+
  geom_jitter()+
  scale_fill_manual(values=c('#c685d6',
                             '#a2ffed',
                             '#ffa2b4',
                             '#c5f6b9'))+
  theme_classic(base_size = 16, base_family = 'serif')+
  labs(title = "Average Coiling Velocity", x = NULL)+
  ylab(TeX("Coiling Velocity ( $\\frac{\\mu m}{s}$ )"))+
  theme(legend.position = 'none')

#############--------------------------------Angular Persistence

ggplot(subset(ssBycase, ssBycase$Fiber != '500nm'),
       aes(x=reorder(Fiber, Rho, na.rm = TRUE), 
           y = Angular.Persistence,
           fill = Fiber,
           add = "jitter"))+
  geom_boxplot()+
  geom_jitter()+
  scale_fill_manual(values=c('#c685d6',
                             '#a2ffed',
                             '#ffa2b4',
                             '#c5f6b9'))+
  theme_classic(base_size = 16, base_family = 'serif')+
  labs(title = NULL, x = NULL)+
  ylab(TeX("Angular Persistence  $( \\frac{\\theta_f-\\theta_i}{\\sum_{n=1}^{N} \\Delta\\theta_n} )$"))+
  theme(legend.position = 'none')

##############-------------------------------Angular Diffusion Exponent

ggplot(subset(ssBycase, ssBycase$Fiber != '500nm'),
       aes(x=reorder(Fiber, Rho, na.rm = TRUE), 
           y = AngularDiff,
           fill = Fiber,
           add = "jitter"))+
  geom_boxplot()+
  geom_jitter()+
  scale_fill_manual(values=c('#c685d6',
                             '#a2ffed',
                             '#ffa2b4',
                             '#c5f6b9'))+
  theme_classic(base_size = 16, base_family = 'serif')+
  labs(title = NULL, x = NULL)+
  ylab(TeX("MSAD Scaling Exponent  $( x^\\alpha )$"))+
  theme(legend.position = 'none')

##############-------------------------------Angular Diffusion Coefficient

ggboxplot(ssBycase, x = "Fiber", 
          y = "DiffusionC",
          fill = "Fiber",
          add = "jitter")+
  scale_fill_manual(values=c('#c685d6',
                             '#a2ffed',
                             '#ffa2b4',
                             '#c5f6b9'))+
  theme_classic(base_size = 16, base_family = 'serif')+
  labs(title = "Diffusion Coefficient")+
  ylab(TeX("Coefficient $( \\frac{deg^2}{s} )$"))

##############Radial Growth Rate
ggboxplot(ssBycase, x = "Fiber", y = "Rho.s",
                 color = "Fiber", palette = "jco",
                 add = "jitter")+
# P value
  #stat_compare_means(method = "t.test")+
  labs(title = "Coiling Radial Growth")+
  #geom_hline(yintercept = mean(ssBycase$Rho), linetype = 2)+
  ylab("Radial velocity (um/s)")

ggboxplot(ssByCell, x = "Fiber", y = "Rho.s",
                 color = "Fiber", palette = "jco",
                 add = "jitter")+
# P value
  #stat_compare_means(method = "t.test")+
  labs(title = "Coiling Radial Growth - Grouping by Cells")+
  #geom_hline(yintercept = mean(ssBycase$Rho), linetype = 2)+
  ylab("Radial velocity (um/s)")

##############Angular Velocity
ggboxplot(ssBycase, x = "Fiber", y = "Theta.s",
                 color = "Fiber", palette = "jco",
                 add = "jitter")+
# P value
  #stat_compare_means(method = "t.test")+
  labs(title = "Coiling Angular Velocity")+
  #geom_hline(yintercept = mean(ssBycase$Rho), linetype = 2)+
  ylab("Angular Velocity (rad/s)")

ggboxplot(ssByCell, x = "Fiber", y = "Rho.s",
                  color = "Fiber", palette = "jco",
                  add = "jitter")+
# P value
  #stat_compare_means(method = "t.test")+
  labs(title = "Coiling Angular Velocity - Grouping by Cells")+
  #geom_hline(yintercept = mean(ssBycase$Rho), linetype = 2)+
  ylab("Angular Velocity (rad/s)")


## 2D Heatmaps

ssFlat<-ss%>%
  group_by(Fiber) %>%
  filter(Fiber == "Flat Ribbon", .preserve = TRUE) %>%
  group_trim()

ssRound<-ss%>%
  group_by(Fiber) %>%
  filter(Fiber == "500nm", .preserve = TRUE) %>%
  group_trim()

ssRound2<-ss%>%
  group_by(Fiber) %>%
  filter(Fiber == "200nm", .preserve = TRUE) %>%
  group_trim()

ssRound3<-ss%>%
  group_by(Fiber) %>%
  filter(Fiber == "3000nm", .preserve = TRUE) %>%
  group_trim()

ssRound4<-ss%>%
  group_by(Fiber) %>%
  filter(Fiber == "1500nm", .preserve = TRUE) %>%
  group_trim()

ggplot(ssFlat, aes(x=X_a, y=Y_a) ) +
  geom_bin2d(bins = 45) +
  scale_fill_continuous(type ="viridis") +
  scale_fill_distiller(palette = "Spectral")+
  theme_classic()+
  labs(title = "Flat Fiber 2D Heatmap", 
       x = TeX("Position With respect to Fiber Centroid ( $\\mu m$ )"),
       y = TeX("Position With respect to Fiber Centroid ( $\\mu m$ )"))+
  xlim(-10,10)+ylim(-10,10)

ggplot(ssRound, aes(x=X_a, y=Y_a) ) +
  geom_bin2d(bins = 45) +
  scale_fill_continuous(type = "viridis") +
  scale_fill_distiller(palette = "Spectral")+
  theme_classic()+
  labs(title = "500nm Fiber 2D Heatmap", 
       x = TeX("Position With respect to Fiber Centroid ( $\\mu m$ )"),
       y = TeX("Position With respect to Fiber Centroid ( $\\mu m$ )"))+
  xlim(-10,10)+ylim(-10,10)

ggplot(ssRound2, aes(x=X_a, y=Y_a) ) +
  geom_bin2d(bins = 45) +
  scale_fill_continuous(type = "viridis") +
  scale_fill_distiller(palette = "Spectral")+
  theme_classic()+
  labs(title = "200nm Fiber 2D Heatmap", 
       x = TeX("Position With respect to Fiber Centroid ( $\\mu m$ )"),
       y = TeX("Position With respect to Fiber Centroid ( $\\mu m$ )"))+
  xlim(-10,10)+ylim(-10,10)

ggplot(ssRound3, aes(x=X_a, y=Y_a) ) +
  geom_bin2d(bins = 45) +
  scale_fill_continuous(type = "viridis") +
  scale_fill_distiller(palette = "Spectral")+
  theme_classic()+
  labs(title = "3000nm+ Fiber 2D Heatmap", 
       x = TeX("Position With respect to Fiber Centroid ( $\\mu m$ )"),
       y = TeX("Position With respect to Fiber Centroid ( $\\mu m$ )"))+
  xlim(-10,10)+ylim(-10,10)

ggplot(ssRound4, aes(x=X_a, y=Y_a) ) +
  geom_bin2d(bins = 45) +
  scale_fill_continuous(type = "viridis") +
  scale_fill_distiller(palette = "Spectral")+
  theme_classic()+
  labs(title = "1500nm Fiber 2D Heatmap", 
       x = TeX("Position With respect to Fiber Centroid ( $\\mu m$ )"),
       y = TeX("Position With respect to Fiber Centroid ( $\\mu m$ )"))+
  xlim(-10,10)+ylim(-10,10)
