# Supplementary material for: Experimental and theoretical model for the origin of coiling of cellular protrusions around fibers
Source: Nat Commun. 2023 Sep 12;14:5612. doi: 10.1038/s41467-023-41273-y (PMC10497540; doi:10.1038/s41467-023-41273-y)
Supplement: Supplementary file 29 — Source Data [file 41467_2023_41273_MOESM29_ESM.zip › Source Data/experimental-data/dispim_database.csv]

	X.1	Label	X	Y	Slice	x_f	y_f	old_track	filename	Diameter	fn	cell_type	cell_line	exp_date	pixel_x	pixel_y	N/A	N/A vel	Pixel Value	case_id	x_a	y_a	Theta	Theta/s	Rho	Rho/s	Time	MSAD	Angular Persistence	K	OutTheta	TimeM	DiffC
1	1	NA	-0.92	-6.8125	1	0	0	1	NA	Flat	4 ug-ml	NULL	C2C12	NA	122	89	-1	-1	151	1	-0.92	-6.8125	262.308971	0	6.874340423	0	0	0	0.001148804	0.584127223	0	0	1.769856932
2	2	NA	-1.4075	-6.4875	2	0	0	1	NA	Flat	4 ug-ml	NULL	C2C12	NA	119	87	-0.465	-0.233	130	1	-1.4075	-6.4875	257.7590613	1.819963891	6.63842696	0.094365385	2.5	5.22522349	0.001148804	0.584127223	-4.5499097	2.5	1.769856932
3	3	NA	-1.7325	-6.4875	3	0	0	1	NA	Flat	4 ug-ml	NULL	C2C12	NA	117	87	-0.258	-0.129	144	1	-1.7325	-6.4875	255.0479713	1.084435987	6.714850147	-0.030569275	5	7.365127921	0.001148804	0.584127223	-7.2609997	5	1.769856932
4	4	NA	-2.22	-6	4	0	0	1	NA	Flat	4 ug-ml	NULL	C2C12	NA	114	84	-0.547	-0.274	103	1	-2.22	-6	249.6955263	2.140978023	6.397530774	0.126927749	7.5	11.60125869	0.001148804	0.584127223	-12.6134447	7.5	1.769856932
5	5	NA	-2.0575	-6.325	5	0	0	1	NA	Flat	4 ug-ml	NULL	C2C12	NA	115	86	0.288	0.144	111	1	-2.0575	-6.325	251.9804775	-0.913980467	6.651235318	-0.101481818	10	14.68095321	0.001148804	0.584127223	-10.3284935	10	1.769856932
6	6	NA	-2.545	-6.325	6	0	0	1	NA	Flat	4 ug-ml	NULL	C2C12	NA	112	86	-0.387	-0.193	86	1	-2.545	-6.325	248.081549	1.559571365	6.817818566	-0.066633299	12.5	18.62832965	0.001148804	0.584127223	-14.227422	12.5	1.769856932
7	7	NA	-2.87	-6.4875	7	0	0	1	NA	Flat	4 ug-ml	NULL	C2C12	NA	110	87	-0.288	-0.144	183	1	-2.87	-6.4875	246.1359185	0.778252204	7.093980283	-0.110464687	15	23.366639	0.001148804	0.584127223	-16.1730525	15	1.769856932
8	8	NA	-2.7075	-6.1625	8	0	0	1	NA	Flat	4 ug-ml	NULL	C2C12	NA	111	85	0.288	0.144	150	1	-2.7075	-6.1625	246.2816708	-0.058300893	6.731044681	0.145174241	17.5	27.31608779	0.001148804	0.584127223	-16.0273002	17.5	1.769856932
9	9	NA	-3.52	-6.325	9	0	0	1	NA	Flat	4 ug-ml	NULL	C2C12	NA	106	86	-0.658	-0.329	177	1	-3.52	-6.325	240.9031112	2.151423827	7.23850986	-0.202986072	20	31.97357269	0.001148804	0.584127223	-21.4058598	20	1.769856932
10	10	NA	-3.195	-6.1625	10	0	0	1	NA	Flat	4 ug-ml	NULL	C2C12	NA	108	85	0.288	0.144	180	1	-3.195	-6.1625	242.5951385	-0.676810916	6.941500648	0.118803685	22.5	34.34312338	0.001148804	0.584127223	-19.7138325	22.5	1.769856932
11	11	NA	-3.52	-6.1625	11	0	0	1	NA	Flat	4 ug-ml	NULL	C2C12	NA	106	85	-0.258	-0.129	189	1	-3.52	-6.1625	240.2651324	0.932002443	7.096957535	-0.062182755	25	37.22934338	0.001148804	0.584127223	-22.0438386	25	1.769856932
12	12	NA	-3.6825	-6.325	12	0	0	1	NA	Flat	4 ug-ml	NULL	C2C12	NA	105	86	-0.182	-0.091	145	1	-3.6825	-6.325	239.7914608	0.189468654	7.318909157	-0.088780649	27.5	38.11937993	0.001148804	0.584127223	-22.5175102	27.5	1.769856932
13	13	NA	-3.0325	-6.1625	13	0	0	1	NA	Flat	4 ug-ml	NULL	C2C12	NA	109	85	0.532	0.266	165	1	-3.0325	-6.1625	243.7986971	-1.602894521	6.868221203	0.180275181	30	38.61307319	0.001148804	0.584127223	-18.5102739	30	1.769856932
14	14	NA	-3.195	-5.8375	14	0	0	1	NA	Flat	4 ug-ml	NULL	C2C12	NA	108	83	-0.288	-0.144	122	1	-3.195	-5.8375	241.3070831	0.996645574	6.654654856	0.085426539	32.5	41.56679591	0.001148804	0.584127223	-21.0018879	32.5	1.769856932
15	15	NA	-3.6825	-6.1625	15	0	0	1	NA	Flat	4 ug-ml	NULL	C2C12	NA	105	85	0.465	0.233	75	1	-3.6825	-6.1625	239.1388994	0.867273473	7.178942297	-0.209714976	35	44.54947819	0.001148804	0.584127223	-23.1700716	35	1.769856932
16	16	NA	-3.6825	-6	16	0	0	1	NA	Flat	4 ug-ml	NULL	C2C12	NA	105	84	-0.129	-0.064	162	1	-3.6825	-6	238.4604785	0.271368384	7.039943625	0.055599469	37.5	43.90541814	0.001148804	0.584127223	-23.8484925	37.5	1.769856932
17	17	NA	-4.0075	-6.4875	17	0	0	1	NA	Flat	4 ug-ml	NULL	C2C12	NA	103	87	0.465	0.233	97	1	-4.0075	-6.4875	238.29528	0.066079398	7.62546474	-0.234208446	40	43.02563031	0.001148804	0.584127223	-24.013691	40	1.769856932
18	18	NA	-3.6825	-6.325	18	0	0	1	NA	Flat	4 ug-ml	NULL	C2C12	NA	105	86	-0.288	-0.144	143	1	-3.6825	-6.325	239.7914608	-0.598472307	7.318909157	0.122622233	42.5	41.11854661	0.001148804	0.584127223	-22.5175102	42.5	1.769856932
19	19	NA	-3.3575	-6.65	19	0	0	1	NA	Flat	4 ug-ml	NULL	C2C12	NA	107	88	-0.365	-0.182	129	1	-3.3575	-6.65	243.2113735	-1.36796508	7.449517182	-0.05224321	45	37.95694924	0.001148804	0.584127223	-19.0975975	45	1.769856932
20	20	NA	-3.52	-6.65	20	0	0	1	NA	Flat	4 ug-ml	NULL	C2C12	NA	106	88	0.129	0.064	200	1	-3.52	-6.65	242.1066878	0.441874271	7.524154438	-0.029854902	47.5	40.44303298	0.001148804	0.584127223	-20.2022832	47.5	1.769856932
21	21	NA	-3.0325	-6.65	21	0	0	1	NA	Flat	4 ug-ml	NULL	C2C12	NA	109	88	-0.387	-0.193	191	1	-3.0325	-6.65	245.4863009	-1.351845259	7.308799919	0.086141808	50	38.14932504	0.001148804	0.584127223	-16.8226701	50	1.769856932
22	22	NA	-3.52	-6.65	22	0	0	1	NA	Flat	4 ug-ml	NULL	C2C12	NA	106	88	0.387	0.193	163	1	-3.52	-6.65	242.1066878	1.351845259	7.524154438	-0.086141808	52.5	42.04535381	0.001148804	0.584127223	-20.2022832	52.5	1.769856932
23	23	NA	-3.0325	-6.4875	23	0	0	1	NA	Flat	4 ug-ml	NULL	C2C12	NA	109	87	-0.408	-0.204	138	1	-3.0325	-6.4875	244.9468556	-1.136067135	7.161264728	0.145155884	55	41.97986164	0.001148804	0.584127223	-17.3621154	55	1.769856932
24	24	NA	-3.52	-6.4875	24	0	0	1	NA	Flat	4 ug-ml	NULL	C2C12	NA	106	87	0.387	0.193	169	1	-3.52	-6.4875	241.516544	1.372124649	7.380925162	-0.087864174	57.5	44.21296347	0.001148804	0.584127223	-20.792427	57.5	1.769856932
25	25	NA	-3.195	-6.4875	25	0	0	1	NA	Flat	4 ug-ml	NULL	C2C12	NA	108	87	-0.258	-0.129	221	1	-3.195	-6.4875	243.7804201	-0.90555045	7.231575295	0.059739947	60	44.31206501	0.001148804	0.584127223	-18.5285509	60	1.769856932
26	26	NA	-3.52	-6.975	26	0	0	1	NA	Flat	4 ug-ml	NULL	C2C12	NA	106	90	0.465	0.233	143	1	-3.52	-6.975	243.2217715	0.223459461	7.812875591	-0.232520118	62.5	47.20052795	0.001148804	0.584127223	-19.0871995	62.5	1.769856932
27	27	NA	-3.52	-6.4875	27	0	0	1	NA	Flat	4 ug-ml	NULL	C2C12	NA	106	87	-0.387	-0.193	225	1	-3.52	-6.4875	241.516544	0.682090989	7.380925162	0.172780172	65	49.14448143	0.001148804	0.584127223	-20.792427	65	1.769856932
28	28	NA	-3.195	-6.65	28	0	0	1	NA	Flat	4 ug-ml	NULL	C2C12	NA	108	88	0.288	0.144	297	1	-3.195	-6.65	244.3379903	-1.128578524	7.377704589	0.001288229	67.5	51.21578802	0.001148804	0.584127223	-17.9709807	67.5	1.769856932
29	29	NA	-3.52	-6.975	29	0	0	1	NA	Flat	4 ug-ml	NULL	C2C12	NA	106	90	-0.365	-0.182	178	1	-3.52	-6.975	243.2217715	0.446487534	7.812875591	-0.174068401	70	54.76742501	0.001148804	0.584127223	-19.0871995	70	1.769856932
30	30	NA	-3.52	-6.65	30	0	0	1	NA	Flat	4 ug-ml	NULL	C2C12	NA	106	88	0.258	0.129	258	1	-3.52	-6.65	242.1066878	0.446033476	7.524154438	0.115488461	72.5	58.38883912	0.001148804	0.584127223	-20.2022832	72.5	1.769856932
31	31	NA	-3.52	-6.65	31	0	0	1	NA	Flat	4 ug-ml	NULL	C2C12	NA	106	88	0	0	592	1	-3.52	-6.65	242.1066878	0	7.524154438	0	75	60.51911903	0.001148804	0.584127223	-20.2022832	75	1.769856932
32	32	NA	-3.52	-6.975	32	0	0	1	NA	Flat	4 ug-ml	NULL	C2C12	NA	106	90	-0.258	-0.129	109	1	-3.52	-6.975	243.2217715	-0.446033476	7.812875591	-0.115488461	77.5	61.17772201	0.001148804	0.584127223	-19.0871995	77.5	1.769856932
33	33	NA	-3.6825	-7.1375	33	0	0	1	NA	Flat	4 ug-ml	NULL	C2C12	NA	105	91	-0.182	-0.091	276	1	-3.6825	-7.1375	242.7091188	0.205061063	8.031482584	-0.087442797	80	65.68782577	0.001148804	0.584127223	-19.5998522	80	1.769856932
34	34	NA	-3.6825	-7.3	34	0	0	1	NA	Flat	4 ug-ml	NULL	C2C12	NA	105	92	-0.129	-0.064	291	1	-3.6825	-7.3	243.2312453	-0.208850591	8.176234234	-0.05790066	82.5	68.01249001	0.001148804	0.584127223	-19.0777257	82.5	1.769856932
35	35	NA	-3.52	-6.975	35	0	0	1	NA	Flat	4 ug-ml	NULL	C2C12	NA	106	90	0.288	0.144	248	1	-3.52	-6.975	243.2217715	0.003789528	7.812875591	0.145343457	85	70.3128606	0.001148804	0.584127223	-19.0871995	85	1.769856932
36	36	NA	-3.52	-7.3	36	0	0	1	NA	Flat	4 ug-ml	NULL	C2C12	NA	106	92	-0.258	-0.129	170	1	-3.52	-7.3	244.2570173	-0.414098327	8.104344514	-0.116587569	87.5	75.25495903	0.001148804	0.584127223	-18.0519537	87.5	1.769856932
37	37	NA	-3.845	-7.1375	37	0	0	1	NA	Flat	4 ug-ml	NULL	C2C12	NA	104	91	0.288	0.144	166	1	-3.845	-7.1375	241.6884746	1.027417082	8.107276438	-0.00117277	90	79.42007732	0.001148804	0.584127223	-20.6204964	90	1.769856932
38	38	NA	-3.845	-7.3	38	0	0	1	NA	Flat	4 ug-ml	NULL	C2C12	NA	104	92	-0.129	-0.064	92	1	-3.845	-7.3	242.2236707	-0.21407845	8.250698455	-0.057368807	92.5	78.78007419	0.001148804	0.584127223	-20.0853003	92.5	1.769856932
39	39	NA	-3.3575	-7.1375	39	0	0	1	NA	Flat	4 ug-ml	NULL	C2C12	NA	107	91	0.408	0.204	190	1	-3.3575	-7.1375	244.8075753	-1.033561821	7.887757127	0.145176531	95	76.56148703	0.001148804	0.584127223	-17.5013957	95	1.769856932
40	40	NA	-3.6825	-6.975	40	0	0	1	NA	Flat	4 ug-ml	NULL	C2C12	NA	105	90	-0.288	-0.144	228	1	-3.6825	-6.975	242.1678732	1.055880827	7.887422345	0.000133913	97.5	81.8759202	0.001148804	0.584127223	-20.1410978	97.5	1.769856932
41	41	NA	-4.0075	-7.4625	41	0	0	1	NA	Flat	4 ug-ml	NULL	C2C12	NA	103	93	-0.465	-0.233	181	1	-4.0075	-7.4625	241.7633821	0.161796423	8.470475931	-0.233221434	100	80.09806293	0.001148804	0.584127223	-20.5455889	100	1.769856932
42	42	NA	-3.845	-7.7875	42	0	0	1	NA	Flat	4 ug-ml	NULL	C2C12	NA	104	95	-0.288	-0.144	208	1	-3.845	-7.7875	243.7226054	-0.783689326	8.684997481	-0.08580862	102.5	74.33926982	0.001148804	0.584127223	-18.5863656	102.5	1.769856932
43	43	NA	-3.6825	-8.275	43	0	0	1	NA	Flat	4 ug-ml	NULL	C2C12	NA	105	98	-0.408	-0.204	153	1	-3.6825	-8.275	246.0102136	-0.915043247	9.057396494	-0.148959605	105	70.27988911	0.001148804	0.584127223	-16.2987574	105	1.769856932
44	44	NA	-3.6825	-8.275	44	0	0	1	NA	Flat	4 ug-ml	NULL	C2C12	NA	105	98	0	0	159	1	-3.6825	-8.275	246.0102136	0	9.057396494	0	107.5	64.97107325	0.001148804	0.584127223	-16.2987574	107.5	1.769856932
45	45	NA	-3.3575	-8.1125	45	0	0	1	NA	Flat	4 ug-ml	NULL	C2C12	NA	107	97	0.288	0.144	158	1	-3.3575	-8.1125	247.5169268	-0.602685304	8.779832715	0.111025512	110	56.88984159	0.001148804	0.584127223	-14.7920442	110	1.769856932
46	46	NA	-3.52	-8.6	46	0	0	1	NA	Flat	4 ug-ml	NULL	C2C12	NA	106	100	-0.408	-0.204	218	1	-3.52	-8.6	247.7406004	-0.089469445	9.292491593	-0.205063551	112.5	52.54406535	0.001148804	0.584127223	-14.5683706	112.5	1.769856932
47	47	NA	-3.195	-8.7625	47	0	0	1	NA	Flat	4 ug-ml	NULL	C2C12	NA	108	101	-0.288	-0.144	157	1	-3.195	-8.7625	249.9670334	-0.890573196	9.326812491	-0.013728359	115	44.05643841	0.001148804	0.584127223	-12.3419376	115	1.769856932
48	48	NA	-3.195	-8.6	48	0	0	1	NA	Flat	4 ug-ml	NULL	C2C12	NA	108	100	0.129	0.064	247	1	-3.195	-8.6	249.619383	0.139060153	9.174313326	0.060999666	117.5	48.03288731	0.001148804	0.584127223	-12.689588	117.5	1.769856932
49	49	NA	-3.3575	-8.6	49	0	0	1	NA	Flat	4 ug-ml	NULL	C2C12	NA	107	100	0.129	0.064	112	1	-3.3575	-8.6	248.6739796	0.37816139	9.232161516	-0.023139276	120	51.01788558	0.001148804	0.584127223	-13.6349914	120	1.769856932
50	50	NA	-3.6825	-8.7625	50	0	0	1	NA	Flat	4 ug-ml	NULL	C2C12	NA	105	101	0.288	0.144	219	1	-3.6825	-8.7625	247.2050893	0.587556102	9.50485205	-0.109076214	122.5	45.33989562	0.001148804	0.584127223	-15.1038817	122.5	1.769856932
51	51	NA	-2.7075	-7.625	51	0	0	1	NA	Flat	4 ug-ml	NULL	C2C12	NA	111	94	-1.189	-0.595	201	1	-2.7075	-7.625	250.450967	-1.298351086	8.091426404	0.565370259	125	38.88209183	0.001148804	0.584127223	-11.858004	125	1.769856932
52	52	NA	-2.7075	-7.4625	52	0	0	1	NA	Flat	4 ug-ml	NULL	C2C12	NA	111	93	-0.129	-0.064	180	1	-2.7075	-7.4625	250.058516	0.156980394	7.938479861	0.061178617	127.5	38.58005692	0.001148804	0.584127223	-12.250455	127.5	1.769856932
53	53	NA	-2.87	-7.4625	53	0	0	1	NA	Flat	4 ug-ml	NULL	C2C12	NA	110	93	-0.129	-0.064	152	1	-2.87	-7.4625	248.9637752	0.437896328	7.995361546	-0.022752674	130	42.52370665	0.001148804	0.584127223	-13.3451958	130	1.769856932
54	54	NA	-3.195	-8.1125	54	0	0	1	NA	Flat	4 ug-ml	NULL	C2C12	NA	108	97	-0.577	-0.288	143	1	-3.195	-8.1125	248.5036607	0.184045794	8.718983957	-0.289448965	132.5	51.10573849	0.001148804	0.584127223	-13.8053103	132.5	1.769856932
55	55	NA	-3.0325	-7.3	55	0	0	1	NA	Flat	4 ug-ml	NULL	C2C12	NA	109	92	0.658	0.329	104	1	-3.0325	-7.3	247.4414661	0.424877848	7.904812221	0.325668695	135	54.21985518	0.001148804	0.584127223	-14.8675049	135	1.769856932
56	56	NA	-3.195	-8.275	56	0	0	1	NA	Flat	4 ug-ml	NULL	C2C12	NA	108	98	-0.785	-0.392	151	1	-3.195	-8.275	248.8882897	-0.578729437	8.870380488	-0.386227307	137.5	60.89262727	0.001148804	0.584127223	-13.4206813	137.5	1.769856932
57	57	NA	-2.7075	-7.7875	57	0	0	1	NA	Flat	4 ug-ml	NULL	C2C12	NA	111	95	0.547	0.274	159	1	-2.7075	-7.7875	250.8288398	-0.77622005	8.244738474	0.250256806	140	65.04493356	0.001148804	0.584127223	-11.4801312	140	1.769856932
58	58	NA	-3.3575	-8.275	58	0	0	1	NA	Flat	4 ug-ml	NULL	C2C12	NA	107	98	-0.645	-0.322	119	1	-3.3575	-8.275	247.9156286	1.165284481	8.930197716	-0.274183697	142.5	110.1805491	0.001148804	0.584127223	-14.3933424	142.5	1.769856932
59	59	NA	-2.87	-7.95	59	0	0	1	NA	Flat	4 ug-ml	NULL	C2C12	NA	110	96	0.465	0.233	173	1	-2.87	-7.95	250.1500988	-0.89378808	8.45218315	0.191205826	145	132.270172	0.001148804	0.584127223	-12.1588722	145	1.769856932
60	60	NA	-3.52	-8.275	60	0	0	1	NA	Flat	4 ug-ml	NULL	C2C12	NA	106	98	-0.577	-0.288	145	1	-3.52	-8.275	246.9561834	1.277566161	8.992553864	-0.216148286	147.5	235.7080871	0.001148804	0.584127223	-15.3527876	147.5	1.769856932
61	61	NA	-3.6825	-8.275	61	0	0	1	NA	Flat	4 ug-ml	NULL	C2C12	NA	105	98	-0.129	-0.064	151	1	-3.6825	-8.275	246.0102136	0.378387948	9.057396494	-0.025937052	150	0	0.001148804	0.584127223	-16.2987574	150	1.769856932
62	62	NA	-3.0325	-7.3	62	0	0	1	NA	Flat	4 ug-ml	NULL	C2C12	NA	109	92	0.93	0.465	232	1	-3.0325	-7.3	247.4414661	-0.572501022	7.904812221	0.461033709	152.5	0	0.001148804	0.584127223	-14.8675049	152.5	1.769856932
63	63	NA	-3.6825	-8.6	63	0	0	1	NA	Flat	4 ug-ml	NULL	C2C12	NA	105	100	-1.154	-0.577	132	1	-3.6825	-8.6	246.8195035	0.248785036	9.355255542	-0.580177328	155	0	0.001148804	0.584127223	-15.4894675	155	1.769856932
64	64	NA	-4.0075	-8.1125	64	0	0	1	NA	Flat	4 ug-ml	NULL	C2C12	NA	103	97	0.465	0.233	189	1	-4.0075	-8.1125	243.7110539	1.243379864	9.048354132	0.122760564	157.5	0	0.001148804	0.584127223	-18.5979171	157.5	1.769856932
65	65	NA	-4.17	-8.1125	65	0	0	1	NA	Flat	4 ug-ml	NULL	C2C12	NA	102	97	0.129	0.064	182	1	-4.17	-8.1125	242.7958584	0.366078187	9.121488708	-0.02925383	160	0	0.001148804	0.584127223	-19.5131126	160	1.769856932
66	66	NA	-4.3325	-7.625	66	0	0	1	NA	Flat	4 ug-ml	NULL	C2C12	NA	101	94	0.408	0.204	226	1	-4.3325	-7.625	240.3949038	0.960381855	8.769902009	0.14063468	162.5	0	0.001148804	0.584127223	-21.9140672	162.5	1.769856932
67	67	NA	-4.3325	-7.95	67	0	0	1	NA	Flat	4 ug-ml	NULL	C2C12	NA	101	96	-0.258	-0.129	126	1	-4.3325	-7.95	241.4110051	-0.406440537	9.053897296	-0.113598115	165	0	0.001148804	0.584127223	-20.8979659	165	1.769856932
68	68	NA	-4.3325	-7.625	68	0	0	1	NA	Flat	4 ug-ml	NULL	C2C12	NA	101	94	0.258	0.129	120	1	-4.3325	-7.625	240.3949038	0.406440537	8.769902009	0.113598115	167.5	0	0.001148804	0.584127223	-21.9140672	167.5	1.769856932
69	69	NA	-4.17	-7.95	69	0	0	1	NA	Flat	4 ug-ml	NULL	C2C12	NA	102	96	-0.288	-0.144	158	1	-4.17	-7.95	242.321718	-0.770725707	8.9772713	-0.082947716	170	0	0.001148804	0.584127223	-19.987253	170	1.769856932
70	70	NA	-4.3325	-7.7875	70	0	0	1	NA	Flat	4 ug-ml	NULL	C2C12	NA	101	95	0.182	0.091	230	1	-4.3325	-7.7875	240.9110497	0.564267346	8.911549388	0.026288765	172.5	0	0.001148804	0.584127223	-21.3979213	172.5	1.769856932
71	71	NA	-4.6575	-7.95	71	0	0	1	NA	Flat	4 ug-ml	NULL	C2C12	NA	99	96	0.288	0.144	133	1	-4.6575	-7.95	239.6361355	0.509965675	9.213837759	-0.120915348	175	0	0.001148804	0.584127223	-22.6728355	175	1.769856932
72	72	NA	-4.17	-7.7875	72	0	0	1	NA	Flat	4 ug-ml	NULL	C2C12	NA	102	95	-0.408	-0.204	181	1	-4.17	-7.7875	241.8321299	-0.878397761	8.833688711	0.152059619	177.5	0	0.001148804	0.584127223	-20.4768411	177.5	1.769856932
73	73	NA	-4.3325	-7.4625	73	0	0	1	NA	Flat	4 ug-ml	NULL	C2C12	NA	101	93	0.288	0.144	281	1	-4.3325	-7.4625	239.861856	0.788109562	8.628989657	0.081879622	180	0	0.001148804	0.584127223	-22.447115	180	1.769856932
74	74	NA	-4.0075	-7.3	74	0	0	1	NA	Flat	4 ug-ml	NULL	C2C12	NA	103	92	0.288	0.144	113	1	-4.0075	-7.3	241.2344201	-0.549025662	8.327668116	0.120528616	182.5	0	0.001148804	0.584127223	-21.0745509	182.5	1.769856932
75	75	NA	-4.495	-6.975	75	0	0	1	NA	Flat	4 ug-ml	NULL	C2C12	NA	100	90	-0.465	-0.233	426	1	-4.495	-6.975	237.2004687	1.613580559	8.297930465	0.01189506	185	0	0.001148804	0.584127223	-25.1085023	185	1.769856932
76	76	NA	-4.3325	-7.3	76	0	0	1	NA	Flat	4 ug-ml	NULL	C2C12	NA	101	92	0.288	0.144	161	1	-4.3325	-7.3	239.3111592	-0.844276203	8.488848936	-0.076367388	187.5	0	0.001148804	0.584127223	-22.9978118	187.5	1.769856932
77	77	NA	-4.0075	-7.7875	77	0	0	1	NA	Flat	4 ug-ml	NULL	C2C12	NA	103	95	0.465	0.233	116	1	-4.0075	-7.7875	242.7693442	-1.383273967	8.758151203	-0.107720907	190	0	0.001148804	0.584127223	-19.5396268	190	1.769856932
78	78	NA	-4.3325	-7.95	78	0	0	1	NA	Flat	4 ug-ml	NULL	C2C12	NA	101	96	-0.288	-0.144	159	1	-4.3325	-7.95	241.4110051	0.54333562	9.053897296	-0.118298437	192.5	0	0.001148804	0.584127223	-20.8979659	192.5	1.769856932
79	79	NA	-4.82	-7.625	79	0	0	1	NA	Flat	4 ug-ml	NULL	C2C12	NA	98	94	-0.465	-0.233	101	1	-4.82	-7.625	237.7017443	1.483704311	9.020699807	0.013278996	195	0	0.001148804	0.584127223	-24.6072267	195	1.769856932
80	80	NA	-4.0075	-7.1375	80	0	0	1	NA	Flat	4 ug-ml	NULL	C2C12	NA	103	91	0.752	0.376	91	1	-4.0075	-7.1375	240.6870482	-1.194121569	8.185594817	0.334041996	197.5	0	0.001148804	0.584127223	-21.6219228	197.5	1.769856932
81	81	NA	-4.17	-7.95	81	0	0	1	NA	Flat	4 ug-ml	NULL	C2C12	NA	102	96	-0.658	-0.329	221	1	-4.17	-7.95	242.321718	-0.653867912	8.9772713	-0.316670594	200	0	0.001148804	0.584127223	-19.987253	200	1.769856932
82	82	NA	-3.52	-7.95	82	0	0	1	NA	Flat	4 ug-ml	NULL	C2C12	NA	106	96	0.516	0.258	57	1	-3.52	-7.95	246.117804	-1.518434397	8.694417749	0.11314142	202.5	0	0.001148804	0.584127223	-16.191167	202.5	1.769856932
83	83	NA	-4.6575	-8.1125	83	0	0	1	NA	Flat	4 ug-ml	NULL	C2C12	NA	99	97	-0.912	-0.456	205	1	-4.6575	-8.1125	240.1392624	2.391416657	9.35440872	-0.263996388	205	0	0.001148804	0.584127223	-22.1697086	205	1.769856932
84	84	NA	-4.0075	-8.1125	84	0	0	1	NA	Flat	4 ug-ml	NULL	C2C12	NA	103	97	0.516	0.258	149	1	-4.0075	-8.1125	243.7110539	-1.428716595	9.048354132	0.122421835	207.5	0	0.001148804	0.584127223	-18.5979171	207.5	1.769856932
85	85	NA	-3.6825	-8.4375	85	0	0	1	NA	Flat	4 ug-ml	NULL	C2C12	NA	105	99	0.365	0.182	113	1	-3.6825	-8.4375	246.4214045	-1.08414027	9.206096485	-0.063096941	210	0	0.001148804	0.584127223	-15.8875665	210	1.769856932
86	86	NA	-3.195	-8.275	86	0	0	1	NA	Flat	4 ug-ml	NULL	C2C12	NA	108	98	0.408	0.204	115	1	-3.195	-8.275	248.8882897	-0.986754067	8.870380488	0.134286399	212.5	0	0.001148804	0.584127223	-13.4206813	212.5	1.769856932
87	87	NA	-3.6825	-8.1125	87	0	0	1	NA	Flat	4 ug-ml	NULL	C2C12	NA	105	97	-0.408	-0.204	170	1	-3.6825	-8.1125	245.5853185	1.321188486	8.909178554	-0.015519226	215	0	0.001148804	0.584127223	-16.7236525	215	1.769856932
88	88	NA	-3.195	-8.4375	88	0	0	1	NA	Flat	4 ug-ml	NULL	C2C12	NA	108	99	0.465	0.233	172	1	-3.195	-8.4375	249.2599935	-1.469869997	9.022163335	-0.045193913	217.5	0	0.001148804	0.584127223	-13.0489775	217.5	1.769856932
89	89	NA	-3.0325	-8.4375	89	0	0	1	NA	Flat	4 ug-ml	NULL	C2C12	NA	109	99	0.129	0.064	232	1	-3.0325	-8.4375	250.2311869	-0.388477372	8.965905559	0.02250311	220	0	0.001148804	0.584127223	-12.0777841	220	1.769856932
90	90	NA	-2.87	-8.7625	90	0	0	1	NA	Flat	4 ug-ml	NULL	C2C12	NA	110	101	0.288	0.144	257	1	-2.87	-8.7625	251.8647177	-0.653412316	9.2205372	-0.101852656	222.5	0	0.001148804	0.584127223	-10.4442533	222.5	1.769856932
91	91	NA	-3.0325	-8.6	91	0	0	1	NA	Flat	4 ug-ml	NULL	C2C12	NA	109	100	-0.182	-0.091	147	1	-3.0325	-8.6	250.5765201	0.515279036	9.118994256	0.040617177	225	0	0.001148804	0.584127223	-11.7324509	225	1.769856932
92	92	NA	-3.3575	-8.6	92	0	0	1	NA	Flat	4 ug-ml	NULL	C2C12	NA	107	100	-0.258	-0.129	115	1	-3.3575	-8.6	248.6739796	0.761016219	9.232161516	-0.045266904	227.5	0	0.001148804	0.584127223	-13.6349914	227.5	1.769856932
93	93	NA	-2.87	-8.925	93	0	0	1	NA	Flat	4 ug-ml	NULL	C2C12	NA	110	102	0.465	0.233	264	1	-2.87	-8.925	252.1738382	-1.399943455	9.375101333	-0.057175927	230	0	0.001148804	0.584127223	-10.1351328	230	1.769856932
94	94	NA	-2.22	-8.4375	94	0	0	1	NA	Flat	4 ug-ml	NULL	C2C12	NA	114	99	0.645	0.322	110	1	-2.22	-8.4375	255.2589441	-1.234042355	8.724666541	0.260173917	232.5	0	0.001148804	0.584127223	-7.0500269	232.5	1.769856932
95	95	NA	-2.7075	-8.7625	95	0	0	1	NA	Flat	4 ug-ml	NULL	C2C12	NA	111	101	-0.465	-0.233	211	1	-2.7075	-8.7625	252.8295225	0.971768643	9.171257411	-0.178636348	235	0	0.001148804	0.584127223	-9.4794485	235	1.769856932
96	96	NA	-2.0575	-8.275	96	0	0	1	NA	Flat	4 ug-ml	NULL	C2C12	NA	115	98	0.645	0.322	167	1	-2.0575	-8.275	256.0370925	-1.283028001	8.526953222	0.257721676	237.5	0	0.001148804	0.584127223	-6.2718785	237.5	1.769856932
97	97	NA	-1.57	-7.95	97	0	0	1	NA	Flat	4 ug-ml	NULL	C2C12	NA	118	96	0.465	0.233	118	1	-1.57	-7.95	258.8287308	-1.11665533	8.103542435	0.169364315	240	0	0.001148804	0.584127223	-3.4802402	240	1.769856932
98	98	NA	-2.3825	-8.925	98	0	0	1	NA	Flat	4 ug-ml	NULL	C2C12	NA	113	102	-1.008	-0.504	192	1	-2.3825	-8.925	255.0536001	1.510052267	9.237528417	-0.453594393	242.5	0	0.001148804	0.584127223	-7.2553709	242.5	1.769856932
99	99	NA	-1.895	-8.6	99	0	0	1	NA	Flat	4 ug-ml	NULL	C2C12	NA	116	100	0.465	0.233	126	1	-1.895	-8.6	257.5735187	-1.007967415	8.806305979	0.172488975	245	0	0.001148804	0.584127223	-4.7354523	245	1.769856932
100	100	NA	-1.57	-8.4375	100	0	0	1	NA	Flat	4 ug-ml	NULL	C2C12	NA	118	99	0.288	0.144	85	1	-1.57	-8.4375	259.4592899	-0.75430849	8.582325224	0.089592302	247.5	0	0.001148804	0.584127223	-2.8496811	247.5	1.769856932
101	101	NA	-1.245	-8.6	101	0	0	1	NA	Flat	4 ug-ml	NULL	C2C12	NA	120	100	0.288	0.144	49	1	-1.245	-8.6	261.7626634	-0.921349408	8.689650453	-0.042930092	250	0	0.001148804	0.584127223	-0.5463076	250	1.769856932
102	102	NA	-1.4075	-8.7625	102	0	0	1	NA	Flat	4 ug-ml	NULL	C2C12	NA	119	101	-0.182	-0.091	68	1	-1.4075	-8.7625	260.8746611	0.355200937	8.874821829	-0.07406855	252.5	0	0.001148804	0.584127223	-1.4343099	252.5	1.769856932
103	103	NA	-1.57	-9.0875	103	0	0	1	NA	Flat	4 ug-ml	NULL	C2C12	NA	118	103	-0.288	-0.144	110	1	-1.57	-9.0875	260.1980642	0.270638745	9.222123196	-0.138920547	255	0	0.001148804	0.584127223	-2.1109068	255	1.769856932
104	104	NA	-1.57	-8.925	104	0	0	1	NA	Flat	4 ug-ml	NULL	C2C12	NA	118	102	0.129	0.064	80	1	-1.57	-8.925	260.0231522	0.06996479	9.062037574	0.064034249	257.5	0	0.001148804	0.584127223	-2.2858188	257.5	1.769856932
105	105	NA	-1.4075	-9.0875	105	0	0	1	NA	Flat	4 ug-ml	NULL	C2C12	NA	119	103	-0.182	-0.091	244	1	-1.4075	-9.0875	261.1958089	-0.469062672	9.195853006	-0.053526172	260	0	0.001148804	0.584127223	-1.1131621	260	1.769856932
106	106	NA	-1.245	-9.25	106	0	0	1	NA	Flat	4 ug-ml	NULL	C2C12	NA	120	104	-0.182	-0.091	94	1	-1.245	-9.25	262.3343657	-0.45542272	9.333409077	-0.055022429	262.5	0	0.001148804	0.584127223	0.0253947	262.5	1.769856932
107	107	NA	-2.0575	-9.7375	107	0	0	1	NA	Flat	4 ug-ml	NULL	C2C12	NA	115	107	0.752	0.376	158	1	-2.0575	-9.7375	258.0690912	1.706109818	9.952497802	-0.24763549	265	0	0.001148804	0.584127223	-4.2398798	265	1.769856932
108	108	NA	-2.22	-9.4125	108	0	0	1	NA	Flat	4 ug-ml	NULL	C2C12	NA	114	105	-0.288	-0.144	114	1	-2.22	-9.4125	256.7289481	0.536057222	9.670757791	0.112696004	267.5	0	0.001148804	0.584127223	-5.5800229	267.5	1.769856932
109	109	NA	-1.895	-9.25	109	0	0	1	NA	Flat	4 ug-ml	NULL	C2C12	NA	116	104	-0.288	-0.144	88	1	-1.895	-9.25	258.4223044	-0.677342505	9.442114435	0.091457342	270	0	0.001148804	0.584127223	-3.8866666	270	1.769856932
110	110	NA	-2.0575	-9.4125	110	0	0	1	NA	Flat	4 ug-ml	NULL	C2C12	NA	115	105	0.182	0.091	133	1	-2.0575	-9.4125	257.6695361	0.301107326	9.634752851	-0.077055366	272.5	0	0.001148804	0.584127223	-4.6394349	272.5	1.769856932
111	111	NA	-1.57	-9.4125	111	0	0	1	NA	Flat	4 ug-ml	NULL	C2C12	NA	118	105	-0.387	-0.193	75	1	-1.57	-9.4125	260.5302746	-1.144295413	9.542539298	0.036885421	275	0	0.001148804	0.584127223	-1.7786964	275	1.769856932
112	112	NA	-1.57	-9.7375	112	0	0	1	NA	Flat	4 ug-ml	NULL	C2C12	NA	118	107	-0.258	-0.129	50	1	-1.57	-9.7375	260.8408904	-0.124246319	9.863255358	-0.128286424	277.5	0	0.001148804	0.584127223	-1.4680806	277.5	1.769856932
113	113	NA	-1.57	-9.25	113	0	0	1	NA	Flat	4 ug-ml	NULL	C2C12	NA	118	104	0.387	0.193	88	1	-1.57	-9.25	260.3670057	0.18955386	9.382291831	0.192385411	280	0	0.001148804	0.584127223	-1.9419653	280	1.769856932
114	114	NA	-1.0825	-9.575	114	0	0	1	NA	Flat	4 ug-ml	NULL	C2C12	NA	121	106	-0.465	-0.233	26	1	-1.0825	-9.575	263.5498231	-1.273126934	9.63599664	-0.101481924	282.5	0	0.001148804	0.584127223	1.2408521	282.5	1.769856932
115	115	NA	-0.595	-9.25	115	0	0	1	NA	Flat	4 ug-ml	NULL	C2C12	NA	124	104	-0.465	-0.233	50	1	-0.595	-9.25	266.3195582	-1.107894046	9.269116732	0.146751963	285	0	0.001148804	0.584127223	4.0105872	285	1.769856932
116	116	NA	-1.245	-9.9	116	0	0	1	NA	Flat	4 ug-ml	NULL	C2C12	NA	120	108	0.73	0.365	248	1	-1.245	-9.9	262.8322495	1.394923465	9.977976999	-0.283544107	287.5	0	0.001148804	0.584127223	0.5232785	287.5	1.769856932
117	117	NA	-1.57	-9.575	117	0	0	1	NA	Flat	4 ug-ml	NULL	C2C12	NA	118	106	0.365	0.182	98	1	-1.57	-9.575	260.6881492	0.857640113	9.702861691	0.110046123	290	0	0.001148804	0.584127223	-1.6208218	290	1.769856932
118	118	NA	-1.4075	-9.9	118	0	0	1	NA	Flat	4 ug-ml	NULL	C2C12	NA	119	108	-0.288	-0.144	58	1	-1.4075	-9.9	261.9083879	-0.488095457	9.999552803	-0.118676444	292.5	0	0.001148804	0.584127223	-0.4005831	292.5	1.769856932
119	119	NA	-1.4075	-9.7375	119	0	0	1	NA	Flat	4 ug-ml	NULL	C2C12	NA	119	107	0.129	0.064	124	1	-1.4075	-9.7375	261.7751872	0.053280294	9.838697195	0.064342243	295	0	0.001148804	0.584127223	-0.5337838	295	1.769856932
120	120	NA	-1.4075	-10.0625	120	0	0	1	NA	Flat	4 ug-ml	NULL	C2C12	NA	119	109	-0.258	-0.129	168	1	-1.4075	-10.0625	262.0373704	-0.104873294	10.16046074	-0.128705419	297.5	0	0.001148804	0.584127223	-0.2716006	297.5	1.769856932
1	1	NA	-1.4075	3.9125	1	0	0	2	NA	Flat	4 ug-ml	NULL	C2C12	NA	119	23	-1	-1	103	2	-1.4075	3.9125	109.7859112	0	4.157969757	0	0	0	0.207509249	0.47744311	0	0	2.596031768
2	2	NA	-1.4075	3.9125	2	0	0	2	NA	Flat	4 ug-ml	NULL	C2C12	NA	119	23	0	0	153	2	-1.4075	3.9125	109.7859112	0	4.157969757	0	2.5	15.32340551	0.207509249	0.47744311	0	2.5	2.596031768
3	3	NA	-1.7325	3.5875	3	0	0	2	NA	Flat	4 ug-ml	NULL	C2C12	NA	117	25	0.365	0.182	104	2	-1.7325	3.5875	115.7771432	-2.396492804	3.983931789	0.069615187	5	18.75638829	0.207509249	0.47744311	5.991232	5	2.596031768
4	4	NA	-1.245	3.5875	4	0	0	2	NA	Flat	4 ug-ml	NULL	C2C12	NA	120	25	-0.387	-0.193	171	2	-1.245	3.5875	109.1387342	2.655363605	3.797391374	0.074616166	7.5	22.12351919	0.207509249	0.47744311	-0.647177	7.5	2.596031768
5	5	NA	-1.0825	3.5875	5	0	0	2	NA	Flat	4 ug-ml	NULL	C2C12	NA	121	25	-0.129	-0.064	166	2	-1.0825	3.5875	106.7907768	0.93918294	3.747260666	0.020052283	10	26.67167262	0.207509249	0.47744311	-2.9951344	10	2.596031768
6	6	NA	-0.595	3.425	6	0	0	2	NA	Flat	4 ug-ml	NULL	C2C12	NA	124	26	-0.408	-0.204	116	2	-0.595	3.425	99.85521688	2.774223972	3.476298319	0.108384939	12.5	31.90647221	0.207509249	0.47744311	-9.93069432	12.5	2.596031768
7	7	NA	-0.92	3.5875	7	0	0	2	NA	Flat	4 ug-ml	NULL	C2C12	NA	122	25	0.288	0.144	345	2	-0.92	3.5875	104.3833158	-1.811239576	3.703586944	-0.09091545	15	38.89884653	0.207509249	0.47744311	-5.4025954	15	2.596031768
8	8	NA	-0.92	3.425	8	0	0	2	NA	Flat	4 ug-ml	NULL	C2C12	NA	122	26	-0.129	-0.064	257	2	-0.92	3.425	105.0354871	-0.260868528	3.546410157	0.062870715	17.5	48.10338082	0.207509249	0.47744311	-4.7504241	17.5	2.596031768
9	9	NA	-0.595	3.5875	9	0	0	2	NA	Flat	4 ug-ml	NULL	C2C12	NA	124	25	0.288	0.144	199	2	-0.595	3.5875	99.41699328	2.247397544	3.636506737	-0.036038632	20	53.07584346	0.207509249	0.47744311	-10.36891792	20	2.596031768
10	10	NA	-0.4325	3.75	10	0	0	2	NA	Flat	4 ug-ml	NULL	C2C12	NA	125	24	0.182	0.091	252	2	-0.4325	3.75	96.579045	1.135179312	3.774858441	-0.055340682	22.5	61.89536211	0.207509249	0.47744311	-13.2068662	22.5	2.596031768
11	11	NA	-0.4325	3.425	11	0	0	2	NA	Flat	4 ug-ml	NULL	C2C12	NA	125	26	-0.258	-0.129	184	2	-0.4325	3.425	97.19706705	-0.247208822	3.45219948	0.129063584	25	62.32896729	0.207509249	0.47744311	-12.58884415	25	2.596031768
12	12	NA	-0.4325	3.5875	12	0	0	2	NA	Flat	4 ug-ml	NULL	C2C12	NA	125	25	0.129	0.064	130	2	-0.4325	3.5875	96.8742598	0.129122902	3.613476512	-0.064510813	27.5	58.9110924	0.207509249	0.47744311	-12.9116514	27.5	2.596031768
13	13	NA	-0.27	3.75	13	0	0	2	NA	Flat	4 ug-ml	NULL	C2C12	NA	126	24	0.182	0.091	226	2	-0.27	3.75	94.1181897	1.102428037	3.759707435	-0.05849237	30	60.90979961	0.207509249	0.47744311	-15.6677215	30	2.596031768
14	14	NA	-0.595	3.75	14	0	0	2	NA	Flat	4 ug-ml	NULL	C2C12	NA	124	24	-0.258	-0.129	85	2	-0.595	3.75	99.01577397	-1.959033707	3.796909928	-0.014880997	32.5	59.24943086	0.207509249	0.47744311	-10.77013723	32.5	2.596031768
15	15	NA	-0.595	3.75	15	0	0	2	NA	Flat	4 ug-ml	NULL	C2C12	NA	124	24	0	0	75	2	-0.595	3.75	99.01577397	0	3.796909928	0	35	59.21185196	0.207509249	0.47744311	-10.77013723	35	2.596031768
16	16	NA	-0.595	4.075	16	0	0	2	NA	Flat	4 ug-ml	NULL	C2C12	NA	124	22	0.258	0.129	176	2	-0.595	4.075	98.30718353	0.283436179	4.118209562	-0.128519854	37.5	65.66336084	0.207509249	0.47744311	-11.47872767	37.5	2.596031768
17	17	NA	-0.7575	3.75	17	0	0	2	NA	Flat	4 ug-ml	NULL	C2C12	NA	123	24	-0.288	-0.144	177	2	-0.7575	3.75	101.4200742	-1.245156256	3.825742575	0.116986795	40	71.38135525	0.207509249	0.47744311	-8.365837	40	2.596031768
18	18	NA	-0.4325	3.75	18	0	0	2	NA	Flat	4 ug-ml	NULL	C2C12	NA	125	24	0.258	0.129	214	2	-0.4325	3.75	96.579045	1.936411668	3.774858441	0.020353654	42.5	80.14542419	0.207509249	0.47744311	-13.2068662	42.5	2.596031768
19	19	NA	-0.595	3.425	19	0	0	2	NA	Flat	4 ug-ml	NULL	C2C12	NA	124	26	-0.288	-0.144	184	2	-0.595	3.425	99.85521688	-1.310468752	3.476298319	0.119424049	45	75.76982089	0.207509249	0.47744311	-9.93069432	45	2.596031768
20	20	NA	-0.595	3.75	20	0	0	2	NA	Flat	4 ug-ml	NULL	C2C12	NA	124	24	0.258	0.129	135	2	-0.595	3.75	99.01577397	0.335777162	3.796909928	-0.128244644	47.5	65.02268031	0.207509249	0.47744311	-10.77013723	47.5	2.596031768
21	21	NA	-0.27	3.2625	21	0	0	2	NA	Flat	4 ug-ml	NULL	C2C12	NA	126	27	-0.465	-0.233	282	2	-0.27	3.2625	94.73093862	1.71393414	3.273653349	0.209302631	50	72.33639272	0.207509249	0.47744311	-15.05497258	50	2.596031768
22	22	NA	-0.7575	3.1	22	0	0	2	NA	Flat	4 ug-ml	NULL	C2C12	NA	123	28	0.408	0.204	74	2	-0.7575	3.1	103.7314237	-3.600194011	3.191207648	0.032978281	52.5	62.90396673	0.207509249	0.47744311	-6.0544875	52.5	2.596031768
23	23	NA	-0.595	3.425	23	0	0	2	NA	Flat	4 ug-ml	NULL	C2C12	NA	124	26	-0.288	-0.144	170	2	-0.595	3.425	99.85521688	1.550482709	3.476298319	-0.114036268	55	73.18857772	0.207509249	0.47744311	-9.93069432	55	2.596031768
24	24	NA	-0.595	3.425	24	0	0	2	NA	Flat	4 ug-ml	NULL	C2C12	NA	124	26	0	0	253	2	-0.595	3.425	99.85521688	0	3.476298319	0	57.5	61.71123512	0.207509249	0.47744311	-9.93069432	57.5	2.596031768
25	25	NA	-0.595	3.75	25	0	0	2	NA	Flat	4 ug-ml	NULL	C2C12	NA	124	24	-0.258	-0.129	242	2	-0.595	3.75	99.01577397	0.335777162	3.796909928	-0.128244644	60	68.48269253	0.207509249	0.47744311	-10.77013723	60	2.596031768
26	26	NA	-0.7575	3.425	26	0	0	2	NA	Flat	4 ug-ml	NULL	C2C12	NA	123	26	0.288	0.144	136	2	-0.7575	3.425	102.4712285	-1.382181804	3.507767274	0.115657061	62.5	61.90274914	0.207509249	0.47744311	-7.3146827	62.5	2.596031768
27	27	NA	-0.7575	3.2625	27	0	0	2	NA	Flat	4 ug-ml	NULL	C2C12	NA	123	27	0.129	0.064	247	2	-0.7575	3.2625	103.0715496	-0.240128467	3.349285372	0.063392761	65	87.59898135	0.207509249	0.47744311	-6.7143616	65	2.596031768
28	28	NA	-0.92	3.425	28	0	0	2	NA	Flat	4 ug-ml	NULL	C2C12	NA	122	26	-0.182	-0.091	300	2	-0.92	3.425	105.0354871	-0.785574996	3.546410157	-0.078849914	67.5	88.76152569	0.207509249	0.47744311	-4.7504241	67.5	2.596031768
29	29	NA	-0.595	3.425	29	0	0	2	NA	Flat	4 ug-ml	NULL	C2C12	NA	124	26	0.258	0.129	276	2	-0.595	3.425	99.85521688	2.072108104	3.476298319	0.028044735	70	67.63775428	0.207509249	0.47744311	-9.93069432	70	2.596031768
30	30	NA	-0.7575	3.1	30	0	0	2	NA	Flat	4 ug-ml	NULL	C2C12	NA	123	28	-0.288	-0.144	148	2	-0.7575	3.1	103.7314237	-1.550482709	3.191207648	0.114036268	72.5	36.65681889	0.207509249	0.47744311	-6.0544875	72.5	2.596031768
31	31	NA	-1.0825	3.2625	31	0	0	2	NA	Flat	4 ug-ml	NULL	C2C12	NA	121	27	-0.288	-0.144	193	2	-1.0825	3.2625	108.3558839	-1.849784083	3.437399089	-0.098476577	75	0	0.207509249	0.47744311	-1.4300273	75	2.596031768
32	32	NA	-0.7575	3.425	32	0	0	2	NA	Flat	4 ug-ml	NULL	C2C12	NA	123	26	0.288	0.144	205	2	-0.7575	3.425	102.4712285	2.353862151	3.507767274	-0.028147274	77.5	0	0.207509249	0.47744311	-7.3146827	77.5	2.596031768
33	33	NA	-0.7575	3.425	33	0	0	2	NA	Flat	4 ug-ml	NULL	C2C12	NA	123	26	0	0	57	2	-0.7575	3.425	102.4712285	0	3.507767274	0	80	0	0.207509249	0.47744311	-7.3146827	80	2.596031768
34	34	NA	-0.7575	3.2625	34	0	0	2	NA	Flat	4 ug-ml	NULL	C2C12	NA	123	27	-0.129	-0.064	122	2	-0.7575	3.2625	103.0715496	-0.240128467	3.349285372	0.063392761	82.5	0	0.207509249	0.47744311	-6.7143616	82.5	2.596031768
35	35	NA	-0.7575	3.2625	35	0	0	2	NA	Flat	4 ug-ml	NULL	C2C12	NA	123	27	0	0	162	2	-0.7575	3.2625	103.0715496	0	3.349285372	0	85	0	0.207509249	0.47744311	-6.7143616	85	2.596031768
36	36	NA	-0.27	3.1	36	0	0	2	NA	Flat	4 ug-ml	NULL	C2C12	NA	126	28	-0.408	-0.204	180	2	-0.27	3.1	94.9777162	3.23753338	3.11173585	0.095019809	87.5	0	0.207509249	0.47744311	-14.808195	87.5	2.596031768
37	37	NA	-0.1075	3.2625	37	0	0	2	NA	Flat	4 ug-ml	NULL	C2C12	NA	127	27	-0.182	-0.091	181	2	-0.1075	3.2625	91.88722411	1.236196834	3.264270592	-0.061013897	90	0	0.207509249	0.47744311	-17.89868709	90	2.596031768
38	38	NA	-0.1075	3.2625	38	0	0	2	NA	Flat	4 ug-ml	NULL	C2C12	NA	127	27	0	0	105	2	-0.1075	3.2625	91.88722411	0	3.264270592	0	92.5	0	0.207509249	0.47744311	-17.89868709	92.5	2.596031768
39	39	NA	-0.1075	3.1	39	0	0	2	NA	Flat	4 ug-ml	NULL	C2C12	NA	127	28	0.129	0.064	98	2	-0.1075	3.1	91.98607393	-0.039539926	3.101863351	0.064962896	95	0	0.207509249	0.47744311	-17.79983727	95	2.596031768
40	40	NA	-0.1075	2.9375	40	0	0	2	NA	Flat	4 ug-ml	NULL	C2C12	NA	127	29	0.129	0.064	92	2	-0.1075	2.9375	92.09584643	-0.043909002	2.939466363	0.064958795	97.5	0	0.207509249	0.47744311	-17.69006477	97.5	2.596031768
41	41	NA	-0.27	3.425	41	0	0	2	NA	Flat	4 ug-ml	NULL	C2C12	NA	126	26	-0.408	-0.204	103	2	-0.27	3.425	94.50742587	-0.964631774	3.435625853	-0.198463796	100	0	0.207509249	0.47744311	-15.27848533	100	2.596031768
42	42	NA	-0.1075	3.2625	42	0	0	2	NA	Flat	4 ug-ml	NULL	C2C12	NA	127	27	0.182	0.091	135	2	-0.1075	3.2625	91.88722411	1.048080702	3.264270592	0.068542104	102.5	0	0.207509249	0.47744311	-17.89868709	102.5	2.596031768
43	43	NA	0.055	3.425	43	0	0	2	NA	Flat	4 ug-ml	NULL	C2C12	NA	128	26	0.182	0.091	261	2	0.055	3.425	89.08000086	1.1228893	3.425441577	-0.064468394	105	0	0.207509249	0.47744311	-20.70591034	105	2.596031768
44	44	NA	0.055	3.425	44	0	0	2	NA	Flat	4 ug-ml	NULL	C2C12	NA	128	26	0	0	233	2	0.055	3.425	89.08000086	0	3.425441577	0	107.5	0	0.207509249	0.47744311	-20.70591034	107.5	2.596031768
45	45	NA	-0.1075	3.425	45	0	0	2	NA	Flat	4 ug-ml	NULL	C2C12	NA	127	26	-0.129	-0.064	176	2	-0.1075	3.425	91.7977445	-1.087097454	3.426686629	-0.00049802	110	0	0.207509249	0.47744311	-17.9881667	110	2.596031768
46	46	NA	-0.27	2.45	46	0	0	2	NA	Flat	4 ug-ml	NULL	C2C12	NA	126	32	-0.785	-0.392	91	2	-0.27	2.45	96.28885146	-1.796442782	2.464832652	0.384741591	112.5	0	0.207509249	0.47744311	-13.49705974	112.5	2.596031768
47	47	NA	-0.4325	3.2625	47	0	0	2	NA	Flat	4 ug-ml	NULL	C2C12	NA	125	27	0.658	0.329	191	2	-0.4325	3.2625	97.55150113	-0.50505987	3.291042768	-0.330484047	115	0	0.207509249	0.47744311	-12.23441007	115	2.596031768
48	48	NA	-0.1075	2.775	48	0	0	2	NA	Flat	4 ug-ml	NULL	C2C12	NA	127	30	-0.465	-0.233	259	2	-0.1075	2.775	92.21845694	2.133217677	2.777081427	0.205584537	117.5	0	0.207509249	0.47744311	-17.56745426	117.5	2.596031768
49	49	NA	0.055	3.425	49	0	0	2	NA	Flat	4 ug-ml	NULL	C2C12	NA	128	26	0.532	0.266	190	2	0.055	3.425	89.08000086	1.25538243	3.425441577	-0.25934406	120	0	0.207509249	0.47744311	-20.70591034	120	2.596031768
50	50	NA	0.2175	2.9375	50	0	0	2	NA	Flat	4 ug-ml	NULL	C2C12	NA	129	29	-0.408	-0.204	203	2	0.2175	2.9375	85.76540136	1.3258398	2.945541122	0.191960182	122.5	0	0.207509249	0.47744311	-24.02050984	122.5	2.596031768
51	51	NA	0.2175	3.425	51	0	0	2	NA	Flat	4 ug-ml	NULL	C2C12	NA	129	26	0.387	0.193	190	2	0.2175	3.425	86.36638809	-0.24039469	3.431899073	-0.194543181	125	0	0.207509249	0.47744311	-23.41952311	125	2.596031768
52	52	NA	0.38	3.1	52	0	0	2	NA	Flat	4 ug-ml	NULL	C2C12	NA	130	28	-0.288	-0.144	340	2	0.38	3.1	83.01151027	1.341951128	3.123203484	0.123478236	127.5	0	0.207509249	0.47744311	-26.77440093	127.5	2.596031768
53	53	NA	0.2175	2.9375	53	0	0	2	NA	Flat	4 ug-ml	NULL	C2C12	NA	129	29	-0.182	-0.091	212	2	0.2175	2.9375	85.76540136	-1.101556437	2.945541122	0.071064945	130	0	0.207509249	0.47744311	-24.02050984	130	2.596031768
54	54	NA	0.38	3.5875	54	0	0	2	NA	Flat	4 ug-ml	NULL	C2C12	NA	130	25	0.532	0.266	134	2	0.38	3.5875	83.95358522	0.724726458	3.607569299	-0.264811271	132.5	0	0.207509249	0.47744311	-25.83232598	132.5	2.596031768
55	55	NA	0.38	3.425	55	0	0	2	NA	Flat	4 ug-ml	NULL	C2C12	NA	130	26	-0.129	-0.064	101	2	0.38	3.425	83.6689888	0.113838568	3.446015815	0.064621394	135	0	0.207509249	0.47744311	-26.1169224	135	2.596031768
56	56	NA	0.38	2.9375	56	0	0	2	NA	Flat	4 ug-ml	NULL	C2C12	NA	130	29	-0.387	-0.193	242	2	0.38	2.9375	82.62905478	0.415973606	2.961976747	0.193615627	137.5	0	0.207509249	0.47744311	-27.15685642	137.5	2.596031768
57	57	NA	0.2175	3.1	57	0	0	2	NA	Flat	4 ug-ml	NULL	C2C12	NA	129	28	0.182	0.091	107	2	0.2175	3.1	85.98663097	-1.343030474	3.107620673	-0.058257571	140	0	0.207509249	0.47744311	-23.79928023	140	2.596031768
58	58	NA	0.2175	2.775	58	0	0	2	NA	Flat	4 ug-ml	NULL	C2C12	NA	129	30	-0.258	-0.129	79	2	0.2175	2.775	85.51841178	0.187287675	2.783510598	0.12964403	142.5	0	0.207509249	0.47744311	-24.26749942	142.5	2.596031768
59	59	NA	0.705	2.775	59	0	0	2	NA	Flat	4 ug-ml	NULL	C2C12	NA	132	30	-0.387	-0.193	279	2	0.705	2.775	75.74534928	3.909225	2.863153855	-0.031857303	145	0	0.207509249	0.47744311	-34.04056192	145	2.596031768
60	60	NA	0.705	2.775	60	0	0	2	NA	Flat	4 ug-ml	NULL	C2C12	NA	132	30	0	0	164	2	0.705	2.775	75.74534928	0	2.863153855	0	147.5	0	0.207509249	0.47744311	-34.04056192	147.5	2.596031768
1	1	NA	-0.27	2.45	1	0	0	3	NA	Flat	4 ug-ml	NULL	C2C12	NA	126	32	-1	-1	182	3	-0.27	2.45	96.28885146	0	2.464832652	0	0	0	0.19852628	0.860265205	0	0	2.326240016
2	2	NA	-0.595	2.2875	2	0	0	3	NA	Flat	4 ug-ml	NULL	C2C12	NA	124	33	-0.288	-0.144	393	3	-0.595	2.2875	104.5800814	-3.316491969	2.363616138	0.040486605	2.5	18.43395204	0.19852628	0.860265205	8.29122994	2.5	2.326240016
3	3	NA	-0.4325	2.2875	3	0	0	3	NA	Flat	4 ug-ml	NULL	C2C12	NA	125	33	0.129	0.065	202	3	-0.4325	2.2875	100.7065873	1.549397648	2.328027599	0.014235416	5	25.52015519	0.19852628	0.860265205	4.41773584	5	2.326240016
4	4	NA	-0.4325	2.125	4	0	0	3	NA	Flat	4 ug-ml	NULL	C2C12	NA	125	34	0.129	0.065	125	3	-0.4325	2.125	101.5042425	-0.319062111	2.168566635	0.063784385	7.5	40.35911252	0.19852628	0.860265205	5.21539104	7.5	2.326240016
5	5	NA	-0.27	2.2875	5	0	0	3	NA	Flat	4 ug-ml	NULL	C2C12	NA	126	33	-0.182	-0.091	193	3	-0.27	2.2875	96.73163471	1.909043131	2.303379311	-0.05392507	10	42.6010686	0.19852628	0.860265205	0.44278325	10	2.326240016
6	6	NA	-0.27	2.125	6	0	0	3	NA	Flat	4 ug-ml	NULL	C2C12	NA	126	34	0.129	0.065	247	3	-0.27	2.125	97.24113387	-0.203799664	2.142084265	0.064518018	12.5	54.55028166	0.19852628	0.860265205	0.95228241	12.5	2.326240016
7	7	NA	-0.1075	2.2875	7	0	0	3	NA	Flat	4 ug-ml	NULL	C2C12	NA	127	33	-0.182	-0.091	174	3	-0.1075	2.2875	92.69060899	1.820209952	2.290024563	-0.059176119	15	69.76315364	0.19852628	0.860265205	-3.59824247	15	2.326240016
8	8	NA	-0.27	2.6125	8	0	0	3	NA	Flat	4 ug-ml	NULL	C2C12	NA	126	31	-0.288	-0.144	276	3	-0.27	2.6125	95.9005292	-1.283968085	2.626415095	-0.134556213	17.5	79.05827128	0.19852628	0.860265205	-0.38832226	17.5	2.326240016
9	9	NA	-0.1075	2.2875	9	0	0	3	NA	Flat	4 ug-ml	NULL	C2C12	NA	127	33	0.288	0.144	232	3	-0.1075	2.2875	92.69060899	1.283968085	2.290024563	0.134556213	20	97.2242026	0.19852628	0.860265205	-3.59824247	20	2.326240016
10	10	NA	0.055	2.2875	10	0	0	3	NA	Flat	4 ug-ml	NULL	C2C12	NA	128	33	0.129	0.065	260	3	0.055	2.2875	88.62266193	1.627178822	2.288161107	0.000745383	22.5	104.6476677	0.19852628	0.860265205	-7.66618953	22.5	2.326240016
11	11	NA	0.38	2.6125	11	0	0	3	NA	Flat	4 ug-ml	NULL	C2C12	NA	130	31	0.365	0.182	275	3	0.38	2.6125	81.72410717	2.759421903	2.639991714	-0.140732243	25	105.8005751	0.19852628	0.860265205	-14.56474429	25	2.326240016
12	12	NA	0.2175	2.6125	12	0	0	3	NA	Flat	4 ug-ml	NULL	C2C12	NA	129	31	-0.129	-0.065	242	3	0.2175	2.6125	85.24089587	-1.406715479	2.621538194	0.007381408	27.5	85.34313651	0.19852628	0.860265205	-11.04795559	27.5	2.326240016
13	13	NA	0.2175	2.6125	13	0	0	3	NA	Flat	4 ug-ml	NULL	C2C12	NA	129	31	0	0	278	3	0.2175	2.6125	85.24089587	0	2.621538194	0	30	84.91920554	0.19852628	0.860265205	-11.04795559	30	2.326240016
14	14	NA	0.2175	2.775	14	0	0	3	NA	Flat	4 ug-ml	NULL	C2C12	NA	129	30	0.129	0.065	404	3	0.2175	2.775	85.51841178	-0.111006365	2.783510598	-0.064788962	32.5	87.0251814	0.19852628	0.860265205	-10.77043968	32.5	2.326240016
15	15	NA	-0.1075	2.9375	15	0	0	3	NA	Flat	4 ug-ml	NULL	C2C12	NA	127	29	0.288	0.144	307	3	-0.1075	2.9375	92.09584643	-2.63097386	2.939466363	-0.062382306	35	106.1524855	0.19852628	0.860265205	-4.19300503	35	2.326240016
16	16	NA	0.055	2.6125	16	0	0	3	NA	Flat	4 ug-ml	NULL	C2C12	NA	128	31	-0.288	-0.144	173	3	0.055	2.6125	88.79395122	1.320758085	2.613078883	0.130554992	37.5	121.3619829	0.19852628	0.860265205	-7.49490024	37.5	2.326240016
17	17	NA	-0.1075	2.6125	17	0	0	3	NA	Flat	4 ug-ml	NULL	C2C12	NA	127	31	0.129	0.065	197	3	-0.1075	2.6125	92.3562961	-1.42493795	2.614710787	-0.000652762	40	136.9823685	0.19852628	0.860265205	-3.93255536	40	2.326240016
18	18	NA	0.2175	2.9375	18	0	0	3	NA	Flat	4 ug-ml	NULL	C2C12	NA	129	29	-0.365	-0.182	103	3	0.2175	2.9375	85.76540136	2.636357893	2.945541122	-0.132332134	42.5	167.7193362	0.19852628	0.860265205	-10.5234501	42.5	2.326240016
19	19	NA	0.055	2.45	19	0	0	3	NA	Flat	4 ug-ml	NULL	C2C12	NA	128	32	0.408	0.204	339	3	0.055	2.45	88.71398422	-1.179433142	2.450617269	0.197969541	45	177.0532641	0.19852628	0.860265205	-7.57486724	45	2.326240016
20	20	NA	-0.1075	2.2875	20	0	0	3	NA	Flat	4 ug-ml	NULL	C2C12	NA	127	33	0.182	0.091	197	3	-0.1075	2.2875	92.69060899	-1.590649907	2.290024563	0.064237082	47.5	237.8834754	0.19852628	0.860265205	-3.59824247	47.5	2.326240016
21	21	NA	0.055	2.45	21	0	0	3	NA	Flat	4 ug-ml	NULL	C2C12	NA	128	32	-0.182	-0.091	229	3	0.055	2.45	88.71398422	1.590649907	2.450617269	-0.064237082	50	285.2240188	0.19852628	0.860265205	-7.57486724	50	2.326240016
22	22	NA	0.2175	2.125	22	0	0	3	NA	Flat	4 ug-ml	NULL	C2C12	NA	129	34	0.288	0.144	138	3	0.2175	2.125	84.15595938	1.823209935	2.136101882	0.125806155	52.5	347.3021943	0.19852628	0.860265205	-12.13289208	52.5	2.326240016
23	23	NA	0.38	2.45	23	0	0	3	NA	Flat	4 ug-ml	NULL	C2C12	NA	130	32	-0.288	-0.144	230	3	0.38	2.45	81.18355776	1.188960648	2.479294254	-0.137276949	55	228.1698978	0.19852628	0.860265205	-15.1052937	55	2.326240016
24	24	NA	0.5425	2.2875	24	0	0	3	NA	Flat	4 ug-ml	NULL	C2C12	NA	131	33	0.182	0.091	60	3	0.5425	2.2875	76.65830637	1.810100555	2.350949276	0.051337991	57.5	0	0.19852628	0.860265205	-19.63054509	57.5	2.326240016
25	25	NA	0.38	2.125	25	0	0	3	NA	Flat	4 ug-ml	NULL	C2C12	NA	130	34	0.182	0.091	277	3	0.38	2.125	79.861331	-1.281209853	2.158709105	0.076896069	60	0	0.19852628	0.860265205	-16.42752046	60	2.326240016
26	26	NA	0.2175	1.8	26	0	0	3	NA	Flat	4 ug-ml	NULL	C2C12	NA	129	36	0.288	0.144	146	3	0.2175	1.8	83.11016254	-1.299532616	1.813093006	0.138246439	62.5	0	0.19852628	0.860265205	-13.17868892	62.5	2.326240016
27	27	NA	0.38	1.9625	27	0	0	3	NA	Flat	4 ug-ml	NULL	C2C12	NA	130	35	-0.182	-0.091	115	3	0.38	1.9625	79.04139854	1.627505602	1.998951288	-0.074343312	65	0	0.19852628	0.860265205	-17.24745292	65	2.326240016
28	28	NA	0.38	1.9625	28	0	0	3	NA	Flat	4 ug-ml	NULL	C2C12	NA	130	35	0	0	188	3	0.38	1.9625	79.04139854	0	1.998951288	0	67.5	0	0.19852628	0.860265205	-17.24745292	67.5	2.326240016
29	29	NA	0.5425	2.125	29	0	0	3	NA	Flat	4 ug-ml	NULL	C2C12	NA	131	34	-0.182	-0.091	186	3	0.5425	2.125	75.67862645	1.345108836	2.193155546	-0.077681703	70	0	0.19852628	0.860265205	-20.61022501	70	2.326240016
30	30	NA	0.38	1.8	30	0	0	3	NA	Flat	4 ug-ml	NULL	C2C12	NA	130	36	0.288	0.144	148	3	0.38	1.8	78.07926146	-0.960254005	1.839673884	0.141392665	72.5	0	0.19852628	0.860265205	-18.20959	72.5	2.326240016
31	31	NA	0.38	1.9625	31	0	0	3	NA	Flat	4 ug-ml	NULL	C2C12	NA	130	35	-0.129	-0.065	215	3	0.38	1.9625	79.04139854	-0.384854831	1.998951288	-0.063710961	75	0	0.19852628	0.860265205	-17.24745292	75	2.326240016
32	32	NA	0.38	1.9625	32	0	0	3	NA	Flat	4 ug-ml	NULL	C2C12	NA	130	35	0	0	155	3	0.38	1.9625	79.04139854	0	1.998951288	0	77.5	0	0.19852628	0.860265205	-17.24745292	77.5	2.326240016
33	33	NA	0.38	1.6375	33	0	0	3	NA	Flat	4 ug-ml	NULL	C2C12	NA	130	37	0.258	0.129	227	3	0.38	1.6375	76.93512869	0.842507938	1.681013459	0.127175131	80	0	0.19852628	0.860265205	-19.35372277	80	2.326240016
34	34	NA	0.5425	1.9625	34	0	0	3	NA	Flat	4 ug-ml	NULL	C2C12	NA	131	35	-0.288	-0.144	170	3	0.5425	1.9625	74.54743808	0.955076244	2.036102281	-0.142035529	82.5	0	0.19852628	0.860265205	-21.74141338	82.5	2.326240016
35	35	NA	0.2175	2.45	35	0	0	3	NA	Flat	4 ug-ml	NULL	C2C12	NA	129	32	-0.465	-0.233	183	3	0.2175	2.45	84.9268374	-4.151759727	2.45963539	-0.169413243	85	0	0.19852628	0.860265205	-11.36201406	85	2.326240016
36	36	NA	0.38	2.125	36	0	0	3	NA	Flat	4 ug-ml	NULL	C2C12	NA	130	34	0.288	0.144	237	3	0.38	2.125	79.861331	2.026202558	2.158709105	0.120370514	87.5	0	0.19852628	0.860265205	-16.42752046	87.5	2.326240016
37	37	NA	0.38	2.2875	37	0	0	3	NA	Flat	4 ug-ml	NULL	C2C12	NA	130	33	-0.129	-0.065	184	3	0.38	2.2875	80.56814346	-0.282724984	2.318848044	-0.064055576	90	0	0.19852628	0.860265205	-15.720708	90	2.326240016
38	38	NA	0.38	1.8	38	0	0	3	NA	Flat	4 ug-ml	NULL	C2C12	NA	130	36	0.387	0.194	104	3	0.38	1.8	78.07926146	0.995552802	1.839673884	0.191669664	92.5	0	0.19852628	0.860265205	-18.20959	92.5	2.326240016
39	39	NA	0.38	1.8	39	0	0	3	NA	Flat	4 ug-ml	NULL	C2C12	NA	130	36	0	0	152	3	0.38	1.8	78.07926146	0	1.839673884	0	95	0	0.19852628	0.860265205	-18.20959	95	2.326240016
40	40	NA	0.38	1.8	40	0	0	3	NA	Flat	4 ug-ml	NULL	C2C12	NA	130	36	0	0	150	3	0.38	1.8	78.07926146	0	1.839673884	0	97.5	0	0.19852628	0.860265205	-18.20959	97.5	2.326240016
41	41	NA	0.38	1.8	41	0	0	3	NA	Flat	4 ug-ml	NULL	C2C12	NA	130	36	0	0	130	3	0.38	1.8	78.07926146	0	1.839673884	0	100	0	0.19852628	0.860265205	-18.20959	100	2.326240016
42	42	NA	0.5425	1.9625	42	0	0	3	NA	Flat	4 ug-ml	NULL	C2C12	NA	131	35	-0.182	-0.091	212	3	0.5425	1.9625	74.54743808	1.412729351	2.036102281	-0.078571359	102.5	0	0.19852628	0.860265205	-21.74141338	102.5	2.326240016
43	43	NA	0.5425	2.125	43	0	0	3	NA	Flat	4 ug-ml	NULL	C2C12	NA	131	34	-0.129	-0.065	142	3	0.5425	2.125	75.67862645	-0.452475346	2.193155546	-0.062821306	105	0	0.19852628	0.860265205	-20.61022501	105	2.326240016
44	44	NA	0.5425	1.9625	44	0	0	3	NA	Flat	4 ug-ml	NULL	C2C12	NA	131	35	0.129	0.065	164	3	0.5425	1.9625	74.54743808	0.452475346	2.036102281	0.062821306	107.5	0	0.19852628	0.860265205	-21.74141338	107.5	2.326240016
45	45	NA	0.5425	1.8	45	0	0	3	NA	Flat	4 ug-ml	NULL	C2C12	NA	131	36	0.129	0.065	180	3	0.5425	1.8	73.22777685	0.527864494	1.879975066	0.062450886	110	0	0.19852628	0.860265205	-23.06107461	110	2.326240016
46	46	NA	0.38	1.475	46	0	0	3	NA	Flat	4 ug-ml	NULL	C2C12	NA	130	38	0.288	0.144	208	3	0.38	1.475	75.55320463	-0.930171112	1.523162828	0.142724895	112.5	0	0.19852628	0.860265205	-20.73564683	112.5	2.326240016
47	47	NA	0.5425	1.3125	47	0	0	3	NA	Flat	4 ug-ml	NULL	C2C12	NA	131	39	0.182	0.091	227	3	0.5425	1.3125	67.543061	3.204057452	1.42019805	0.041185911	115	0	0.19852628	0.860265205	-28.74579046	115	2.326240016
1	1	NA	4.1175	1.9625	1	0	0	4	NA	Flat	4 ug-ml	NULL	C2C12	NA	153	35	-1	-1	150	4	4.1175	1.9625	25.48359712	0	4.561273123	0	0	0	0.004798608	1.197864305	0	0	0.412986752
2	2	NA	3.7925	1.9625	2	0	0	4	NA	Flat	4 ug-ml	NULL	C2C12	NA	151	35	-0.258	-0.129	135	4	3.7925	1.9625	27.36014973	-0.750621044	4.270182959	0.116436066	2.5	4.801700181	0.004798608	1.197864305	1.87655261	2.5	0.412986752
3	3	NA	3.955	1.9625	3	0	0	4	NA	Flat	4 ug-ml	NULL	C2C12	NA	152	35	0.129	0.065	231	4	3.955	1.9625	26.39094451	0.38768209	4.415136606	-0.057981459	5	6.958216513	0.004798608	1.197864305	0.90734739	5	0.412986752
4	4	NA	3.7925	1.8	4	0	0	4	NA	Flat	4 ug-ml	NULL	C2C12	NA	151	36	-0.182	-0.091	168	4	3.7925	1.8	25.38999618	0.400379332	4.197982402	0.086861681	7.5	8.762407088	0.004798608	1.197864305	-0.09360094	7.5	0.412986752
5	5	NA	4.7675	2.125	5	0	0	4	NA	Flat	4 ug-ml	NULL	C2C12	NA	157	34	0.816	0.408	233	4	4.7675	2.125	24.02378872	0.546482983	5.219643786	-0.408664553	10	12.21871815	0.004798608	1.197864305	-1.4598084	10	0.412986752
6	6	NA	4.28	1.9625	6	0	0	4	NA	Flat	4 ug-ml	NULL	C2C12	NA	154	35	-0.408	-0.204	109	4	4.28	1.9625	24.63278318	-0.243597784	4.708482372	0.204464565	12.5	13.90741858	0.004798608	1.197864305	-0.85081394	12.5	0.412986752
7	7	NA	4.605	1.8	7	0	0	4	NA	Flat	4 ug-ml	NULL	C2C12	NA	156	36	0.288	0.144	175	4	4.605	1.8	21.34950848	1.313309879	4.944292164	-0.094323917	15	16.00916451	0.004798608	1.197864305	-4.13408864	15	0.412986752
8	8	NA	4.4425	1.9625	8	0	0	4	NA	Flat	4 ug-ml	NULL	C2C12	NA	155	35	-0.182	-0.091	100	4	4.4425	1.9625	23.83372117	-0.993685075	4.85666681	0.035050142	17.5	19.4831688	0.004798608	1.197864305	-1.64987595	17.5	0.412986752
9	9	NA	3.955	1.6375	9	0	0	4	NA	Flat	4 ug-ml	NULL	C2C12	NA	152	37	-0.465	-0.233	303	4	3.955	1.6375	22.49116266	0.537023403	4.280587722	0.230431635	20	22.04136466	0.004798608	1.197864305	-2.99243446	20	0.412986752
10	10	NA	4.28	1.8	10	0	0	4	NA	Flat	4 ug-ml	NULL	C2C12	NA	154	36	0.288	0.144	215	4	4.28	1.8	22.8097111	-0.127419376	4.643102411	-0.145005875	22.5	24.49315914	0.004798608	1.197864305	-2.67388602	22.5	0.412986752
11	11	NA	4.1175	1.9625	11	0	0	4	NA	Flat	4 ug-ml	NULL	C2C12	NA	153	35	-0.182	-0.091	224	4	4.1175	1.9625	25.48359712	-1.069554407	4.561273123	0.032731715	25	29.07277828	0.004798608	1.197864305	0	25	0.412986752
12	12	NA	3.7925	1.9625	12	0	0	4	NA	Flat	4 ug-ml	NULL	C2C12	NA	151	35	-0.258	-0.129	178	4	3.7925	1.9625	27.36014973	-0.750621044	4.270182959	0.116436066	27.5	33.07608465	0.004798608	1.197864305	1.87655261	27.5	0.412986752
13	13	NA	3.955	1.9625	13	0	0	4	NA	Flat	4 ug-ml	NULL	C2C12	NA	152	35	0.129	0.065	189	4	3.955	1.9625	26.39094451	0.38768209	4.415136606	-0.057981459	30	37.79589848	0.004798608	1.197864305	0.90734739	30	0.412986752
14	14	NA	4.28	2.125	14	0	0	4	NA	Flat	4 ug-ml	NULL	C2C12	NA	154	34	0.288	0.144	207	4	4.28	2.125	26.40418371	-0.005295682	4.778496102	-0.145343799	32.5	42.58845263	0.004798608	1.197864305	0.92058659	32.5	0.412986752
15	15	NA	4.1175	2.125	15	0	0	4	NA	Flat	4 ug-ml	NULL	C2C12	NA	153	34	-0.129	-0.065	91	4	4.1175	2.125	27.29779991	-0.35744648	4.633511762	0.057993736	35	47.02571044	0.004798608	1.197864305	1.81420279	35	0.412986752
16	16	NA	3.7925	1.8	16	0	0	4	NA	Flat	4 ug-ml	NULL	C2C12	NA	151	36	-0.365	-0.182	278	4	3.7925	1.8	25.38999618	0.763121494	4.197982402	0.174211744	37.5	53.17156669	0.004798608	1.197864305	-0.09360094	37.5	0.412986752
17	17	NA	3.7925	1.6375	17	0	0	4	NA	Flat	4 ug-ml	NULL	C2C12	NA	151	37	-0.129	-0.065	264	4	3.7925	1.6375	23.35339437	0.814640722	4.130915455	0.026826779	40	60.92108427	0.004798608	1.197864305	-2.13020275	40	0.412986752
18	18	NA	3.955	1.8	18	0	0	4	NA	Flat	4 ug-ml	NULL	C2C12	NA	152	36	0.182	0.091	310	4	3.955	1.8	24.47123588	-0.447136605	4.345345211	-0.085771902	42.5	68.28903905	0.004798608	1.197864305	-1.01236124	42.5	0.412986752
19	19	NA	4.4425	1.9625	19	0	0	4	NA	Flat	4 ug-ml	NULL	C2C12	NA	155	35	0.408	0.204	206	4	4.4425	1.9625	23.83372117	0.255005885	4.85666681	-0.20452864	45	77.78627637	0.004798608	1.197864305	-1.64987595	45	0.412986752
20	20	NA	4.7675	1.9625	20	0	0	4	NA	Flat	4 ug-ml	NULL	C2C12	NA	157	35	0.258	0.129	218	4	4.7675	1.9625	22.37409024	0.583852374	5.155624356	-0.119583019	47.5	86.57705249	0.004798608	1.197864305	-3.10950688	47.5	0.412986752
21	21	NA	4.4425	1.8	21	0	0	4	NA	Flat	4 ug-ml	NULL	C2C12	NA	155	36	-0.288	-0.144	73	4	4.4425	1.8	22.05667229	0.12696718	4.793308487	0.144926348	50	93.71606349	0.004798608	1.197864305	-3.42692483	50	0.412986752
22	22	NA	4.4425	1.9625	22	0	0	4	NA	Flat	4 ug-ml	NULL	C2C12	NA	155	35	0.129	0.065	237	4	4.4425	1.9625	23.83372117	-0.710819554	4.85666681	-0.025343329	52.5	102.1249539	0.004798608	1.197864305	-1.64987595	52.5	0.412986752
23	23	NA	4.4425	1.8	23	0	0	4	NA	Flat	4 ug-ml	NULL	C2C12	NA	155	36	-0.129	-0.065	155	4	4.4425	1.8	22.05667229	0.710819554	4.793308487	0.025343329	55	110.6204219	0.004798608	1.197864305	-3.42692483	55	0.412986752
24	24	NA	4.93	1.9625	24	0	0	4	NA	Flat	4 ug-ml	NULL	C2C12	NA	158	35	0.408	0.204	208	4	4.93	1.9625	21.70616725	0.140202017	5.30625162	-0.205177253	57.5	115.7164243	0.004798608	1.197864305	-3.77742987	57.5	0.412986752
25	25	NA	3.955	1.8	25	0	0	4	NA	Flat	4 ug-ml	NULL	C2C12	NA	152	36	-0.785	-0.392	156	4	3.955	1.8	24.47123588	-1.106027456	4.345345211	0.384362564	60	123.4440146	0.004798608	1.197864305	-1.01236124	60	0.412986752
26	26	NA	4.605	1.9625	26	0	0	4	NA	Flat	4 ug-ml	NULL	C2C12	NA	156	35	0.532	0.266	89	4	4.605	1.9625	23.08211293	0.555649183	5.00573983	-0.264157848	62.5	133.4237594	0.004798608	1.197864305	-2.40148419	62.5	0.412986752
27	27	NA	4.4425	2.125	27	0	0	4	NA	Flat	4 ug-ml	NULL	C2C12	NA	155	34	-0.182	-0.091	241	4	4.4425	2.125	25.56338779	-0.992509945	4.92457422	0.032466244	65	142.0193912	0.004798608	1.197864305	0.07979067	65	0.412986752
28	28	NA	4.7675	2.125	28	0	0	4	NA	Flat	4 ug-ml	NULL	C2C12	NA	157	34	0.258	0.129	122	4	4.7675	2.125	24.02378872	0.615839628	5.219643786	-0.118027826	67.5	147.9165678	0.004798608	1.197864305	-1.4598084	67.5	0.412986752
29	29	NA	3.955	2.125	29	0	0	4	NA	Flat	4 ug-ml	NULL	C2C12	NA	152	34	-0.645	-0.323	154	4	3.955	2.125	28.24889657	-1.690043142	4.489727163	0.291966649	70	153.3437932	0.004798608	1.197864305	2.76529945	70	0.412986752
30	30	NA	3.955	2.125	30	0	0	4	NA	Flat	4 ug-ml	NULL	C2C12	NA	152	34	0	0	179	4	3.955	2.125	28.24889657	0	4.489727163	0	72.5	160.7302784	0.004798608	1.197864305	2.76529945	72.5	0.412986752
31	31	NA	3.4675	2.125	31	0	0	4	NA	Flat	4 ug-ml	NULL	C2C12	NA	149	34	0.387	0.194	119	4	3.4675	2.125	31.50136062	-1.300985616	4.066839221	0.169155177	75	172.1482707	0.004798608	1.197864305	6.0177635	75	0.412986752
32	32	NA	3.63	1.9625	32	0	0	4	NA	Flat	4 ug-ml	NULL	C2C12	NA	150	35	-0.182	-0.091	231	4	3.63	1.9625	28.39714593	1.241685873	4.126536835	-0.023879046	77.5	180.6750049	0.004798608	1.197864305	2.91354881	77.5	0.412986752
33	33	NA	3.63	1.8	33	0	0	4	NA	Flat	4 ug-ml	NULL	C2C12	NA	150	36	-0.129	-0.065	258	4	3.63	1.8	26.37533075	0.808726074	4.051777388	0.029903779	80	191.0139191	0.004798608	1.197864305	0.89173363	80	0.412986752
34	34	NA	3.7925	1.9625	34	0	0	4	NA	Flat	4 ug-ml	NULL	C2C12	NA	151	35	0.182	0.091	123	4	3.7925	1.9625	27.36014973	-0.393927595	4.270182959	-0.087362228	82.5	196.9703231	0.004798608	1.197864305	1.87655261	82.5	0.412986752
35	35	NA	4.28	2.45	35	0	0	4	NA	Flat	4 ug-ml	NULL	C2C12	NA	154	32	0.547	0.274	265	4	4.28	2.45	29.78811251	-0.971185111	4.931622451	-0.264575797	85	206.4914035	0.004798608	1.197864305	4.30451539	85	0.412986752
36	36	NA	3.305	2.2875	36	0	0	4	NA	Flat	4 ug-ml	NULL	C2C12	NA	148	33	-0.785	-0.392	161	4	3.305	2.2875	34.6883919	-1.960111757	4.019413048	0.364883761	87.5	213.6021166	0.004798608	1.197864305	9.20479478	87.5	0.412986752
37	37	NA	3.7925	2.2875	37	0	0	4	NA	Flat	4 ug-ml	NULL	C2C12	NA	151	33	0.387	0.194	148	4	3.7925	2.2875	31.0968733	1.436607441	4.428962915	-0.163819947	90	217.0890289	0.004798608	1.197864305	5.61327618	90	0.412986752
38	38	NA	3.4675	1.9625	38	0	0	4	NA	Flat	4 ug-ml	NULL	C2C12	NA	149	35	-0.365	-0.182	211	4	3.4675	1.9625	29.50854702	0.635330512	3.984339657	0.177849303	92.5	220.1533762	0.004798608	1.197864305	4.0249499	92.5	0.412986752
39	39	NA	3.955	2.6125	39	0	0	4	NA	Flat	4 ug-ml	NULL	C2C12	NA	152	31	0.645	0.323	189	4	3.955	2.6125	33.44700614	-1.575383647	4.739955828	-0.302246468	95	222.8487708	0.004798608	1.197864305	7.96340902	95	0.412986752
40	40	NA	4.1175	2.6125	40	0	0	4	NA	Flat	4 ug-ml	NULL	C2C12	NA	153	31	0.129	0.065	112	4	4.1175	2.6125	32.3945937	0.420964975	4.876367757	-0.054564772	97.5	226.0350222	0.004798608	1.197864305	6.91099658	97.5	0.412986752
41	41	NA	4.1175	2.775	41	0	0	4	NA	Flat	4 ug-ml	NULL	C2C12	NA	153	30	0.129	0.065	130	4	4.1175	2.775	33.97810421	-0.633404203	4.965322875	-0.035582047	100	228.9690007	0.004798608	1.197864305	8.49450709	100	0.412986752
42	42	NA	3.4675	2.775	42	0	0	4	NA	Flat	4 ug-ml	NULL	C2C12	NA	149	30	0.516	0.258	112	4	3.4675	2.775	38.66988224	-1.876711211	4.441191422	0.209652581	102.5	231.4839699	0.004798608	1.197864305	13.18628512	102.5	0.412986752
43	43	NA	3.63	2.6125	43	0	0	4	NA	Flat	4 ug-ml	NULL	C2C12	NA	150	31	-0.182	-0.091	112	4	3.63	2.6125	35.74245097	1.170972506	4.472365845	-0.012469769	105	231.8630344	0.004798608	1.197864305	10.25885385	105	0.412986752
44	44	NA	3.7925	3.2625	44	0	0	4	NA	Flat	4 ug-ml	NULL	C2C12	NA	151	27	0.532	0.266	249	4	3.7925	3.2625	40.70378035	-1.98453175	5.002695523	-0.212131871	107.5	239.1732782	0.004798608	1.197864305	15.22018323	107.5	0.412986752
45	45	NA	2.8175	2.45	45	0	0	4	NA	Flat	4 ug-ml	NULL	C2C12	NA	145	32	-1.008	-0.504	254	4	2.8175	2.45	41.0090869	-0.122122622	3.73373891	0.507582645	110	236.7229674	0.004798608	1.197864305	15.52548978	110	0.412986752
46	46	NA	3.7925	2.9375	46	0	0	4	NA	Flat	4 ug-ml	NULL	C2C12	NA	151	29	0.865	0.433	65	4	3.7925	2.9375	37.75975324	1.299733464	4.797078538	-0.425335851	112.5	236.3533906	0.004798608	1.197864305	12.27615612	112.5	0.412986752
47	47	NA	2.98	2.45	47	0	0	4	NA	Flat	4 ug-ml	NULL	C2C12	NA	146	32	-0.752	-0.376	156	4	2.98	2.45	39.42525288	-0.666199857	3.857836181	0.375696943	115	247.9131765	0.004798608	1.197864305	13.94165576	115	0.412986752
48	48	NA	3.63	2.775	48	0	0	4	NA	Flat	4 ug-ml	NULL	C2C12	NA	150	30	0.577	0.288	194	4	3.63	2.775	37.39656759	0.811474119	4.569193036	-0.284542742	117.5	253.2797126	0.004798608	1.197864305	11.91297047	117.5	0.412986752
49	49	NA	3.955	2.9375	49	0	0	4	NA	Flat	4 ug-ml	NULL	C2C12	NA	152	29	0.288	0.144	159	4	3.955	2.9375	36.60240686	0.317664291	4.926553689	-0.142944261	120	262.6799962	0.004798608	1.197864305	11.11880974	120	0.412986752
50	50	NA	3.7925	3.1	50	0	0	4	NA	Flat	4 ug-ml	NULL	C2C12	NA	151	28	-0.182	-0.091	176	4	3.7925	3.1	39.2626591	-1.064100894	4.898270741	0.011313179	122.5	281.2563555	0.004798608	1.197864305	13.77906198	122.5	0.412986752
51	51	NA	3.4675	3.1	51	0	0	4	NA	Flat	4 ug-ml	NULL	C2C12	NA	149	28	-0.258	-0.129	260	4	3.4675	3.1	41.7972192	-1.013824041	4.651188692	0.098832819	125	289.693821	0.004798608	1.197864305	16.31362208	125	0.412986752
52	52	NA	3.7925	3.2625	52	0	0	4	NA	Flat	4 ug-ml	NULL	C2C12	NA	151	27	0.288	0.144	208	4	3.7925	3.2625	40.70378035	0.43737554	5.002695523	-0.140602733	127.5	282.3032366	0.004798608	1.197864305	15.22018323	127.5	0.412986752
53	53	NA	3.4675	3.1	53	0	0	4	NA	Flat	4 ug-ml	NULL	C2C12	NA	149	28	-0.288	-0.144	171	4	3.4675	3.1	41.7972192	-0.43737554	4.651188692	0.140602733	130	276.3910277	0.004798608	1.197864305	16.31362208	130	0.412986752
54	54	NA	3.63	3.2625	54	0	0	4	NA	Flat	4 ug-ml	NULL	C2C12	NA	150	27	0.182	0.091	132	4	3.63	3.2625	41.94794641	-0.060290883	4.880656334	-0.091787057	132.5	270.4626458	0.004798608	1.197864305	16.46434929	132.5	0.412986752
55	55	NA	3.63	3.1	55	0	0	4	NA	Flat	4 ug-ml	NULL	C2C12	NA	150	28	-0.129	-0.065	96	4	3.63	3.1	40.49714429	0.580320848	4.773562611	0.042837489	135	245.3415527	0.004798608	1.197864305	15.01354717	135	0.412986752
56	56	NA	3.7925	3.425	56	0	0	4	NA	Flat	4 ug-ml	NULL	C2C12	NA	151	26	0.288	0.144	156	4	3.7925	3.425	42.0851361	-0.635196724	5.110154719	-0.134636843	137.5	244.9758417	0.004798608	1.197864305	16.60153898	137.5	0.412986752
57	57	NA	3.305	2.775	57	0	0	4	NA	Flat	4 ug-ml	NULL	C2C12	NA	148	30	-0.645	-0.323	318	4	3.305	2.775	40.01806003	0.826830427	4.315512716	0.317856801	140	223.7621284	0.004798608	1.197864305	14.53446291	140	0.412986752
58	58	NA	3.63	3.1	58	0	0	4	NA	Flat	4 ug-ml	NULL	C2C12	NA	150	28	0.365	0.182	213	4	3.63	3.1	40.49714429	-0.191633703	4.773562611	-0.183219958	142.5	225.1879035	0.004798608	1.197864305	15.01354717	142.5	0.412986752
59	59	NA	3.63	3.2625	59	0	0	4	NA	Flat	4 ug-ml	NULL	C2C12	NA	150	27	0.129	0.065	292	4	3.63	3.2625	41.94794641	-0.580320848	4.880656334	-0.042837489	145	239.7518862	0.004798608	1.197864305	16.46434929	145	0.412986752
60	60	NA	3.4675	3.1	60	0	0	4	NA	Flat	4 ug-ml	NULL	C2C12	NA	149	28	-0.182	-0.091	151	4	3.4675	3.1	41.7972192	0.060290883	4.651188692	0.091787057	147.5	266.1342654	0.004798608	1.197864305	16.31362208	147.5	0.412986752
61	61	NA	2.8175	2.125	61	0	0	4	NA	Flat	4 ug-ml	NULL	C2C12	NA	145	34	-0.93	-0.465	173	4	2.8175	2.125	37.02413641	1.909233116	3.529012787	0.448870362	150	0	0.004798608	1.197864305	11.54053929	150	0.412986752
62	62	NA	2.4925	2.2875	62	0	0	4	NA	Flat	4 ug-ml	NULL	C2C12	NA	143	33	-0.288	-0.144	200	4	2.4925	2.2875	42.5442591	-2.208049077	3.383077371	0.058374166	152.5	0	0.004798608	1.197864305	17.06066198	152.5	0.412986752
63	63	NA	3.305	3.1	63	0	0	4	NA	Flat	4 ug-ml	NULL	C2C12	NA	148	28	0.912	0.456	251	4	3.305	3.1	43.16680304	-0.249017576	4.531338103	-0.459304293	155	0	0.004798608	1.197864305	17.68320592	155	0.412986752
64	64	NA	2.655	2.2875	64	0	0	4	NA	Flat	4 ug-ml	NULL	C2C12	NA	144	33	-0.826	-0.413	193	4	2.655	2.2875	40.74759274	0.967684119	3.50452297	0.410726053	157.5	0	0.004798608	1.197864305	15.26399562	157.5	0.412986752
65	65	NA	2.8175	2.45	65	0	0	4	NA	Flat	4 ug-ml	NULL	C2C12	NA	145	32	0.182	0.091	258	4	2.8175	2.45	41.0090869	-0.104597664	3.73373891	-0.091686376	160	0	0.004798608	1.197864305	15.52548978	160	0.412986752
66	66	NA	3.4675	3.75	66	0	0	4	NA	Flat	4 ug-ml	NULL	C2C12	NA	149	24	1.154	0.577	268	4	3.4675	3.75	47.24146859	-2.492952675	5.107451052	-0.549484857	162.5	0	0.004798608	1.197864305	21.75787147	162.5	0.412986752
67	67	NA	2.98	3.2625	67	0	0	4	NA	Flat	4 ug-ml	NULL	C2C12	NA	146	27	-0.547	-0.274	172	4	2.98	3.2625	47.59111283	-0.139857697	4.418631717	0.275527734	165	0	0.004798608	1.197864305	22.10751571	165	0.412986752
68	68	NA	3.305	3.1	68	0	0	4	NA	Flat	4 ug-ml	NULL	C2C12	NA	148	28	0.288	0.144	134	4	3.305	3.1	43.16680304	1.769723916	4.531338103	-0.045082554	167.5	0	0.004798608	1.197864305	17.68320592	167.5	0.412986752
69	69	NA	2.98	2.2875	69	0	0	4	NA	Flat	4 ug-ml	NULL	C2C12	NA	146	33	0.695	0.347	210	4	2.98	2.2875	37.51047331	2.262531893	3.756734786	0.309841327	170	0	0.004798608	1.197864305	12.02687619	170	0.412986752
70	70	NA	2.4925	2.775	70	0	0	4	NA	Flat	4 ug-ml	NULL	C2C12	NA	143	30	-0.547	-0.274	172	4	2.4925	2.775	48.0698749	-4.223760635	3.730037701	0.010678834	172.5	0	0.004798608	1.197864305	22.58627778	172.5	0.412986752
71	71	NA	3.4675	3.1	71	0	0	4	NA	Flat	4 ug-ml	NULL	C2C12	NA	149	28	0.816	0.408	134	4	3.4675	3.1	41.7972192	2.509062279	4.651188692	-0.368460397	175	0	0.004798608	1.197864305	16.31362208	175	0.412986752
72	72	NA	3.4675	3.1	72	0	0	4	NA	Flat	4 ug-ml	NULL	C2C12	NA	149	28	0	0	98	4	3.4675	3.1	41.7972192	0	4.651188692	0	177.5	0	0.004798608	1.197864305	16.31362208	177.5	0.412986752
73	73	NA	2.98	2.45	73	0	0	4	NA	Flat	4 ug-ml	NULL	C2C12	NA	146	32	-0.645	-0.323	93	4	2.98	2.45	39.42525288	0.948786525	3.857836181	0.317341004	180	0	0.004798608	1.197864305	13.94165576	180	0.412986752
74	74	NA	3.63	3.1	74	0	0	4	NA	Flat	4 ug-ml	NULL	C2C12	NA	150	28	0.73	0.365	181	4	3.63	3.1	40.49714429	-0.428756561	4.773562611	-0.366290572	182.5	0	0.004798608	1.197864305	15.01354717	182.5	0.412986752
75	75	NA	3.1425	2.775	75	0	0	4	NA	Flat	4 ug-ml	NULL	C2C12	NA	147	30	-0.465	-0.233	227	4	3.1425	2.775	41.44627108	-0.379650716	4.19236583	0.232478712	185	0	0.004798608	1.197864305	15.96267396	185	0.412986752
76	76	NA	3.63	2.9375	76	0	0	4	NA	Flat	4 ug-ml	NULL	C2C12	NA	150	29	0.408	0.204	253	4	3.63	2.9375	38.98077624	0.986197936	4.669668752	-0.190921169	187.5	0	0.004798608	1.197864305	13.49717912	187.5	0.412986752
77	77	NA	3.1425	2.9375	77	0	0	4	NA	Flat	4 ug-ml	NULL	C2C12	NA	147	29	-0.387	-0.194	299	4	3.1425	2.9375	43.06888374	-1.635243002	4.301652299	0.147206581	190	0	0.004798608	1.197864305	17.58528662	190	0.412986752
78	78	NA	3.1425	1.9625	78	0	0	4	NA	Flat	4 ug-ml	NULL	C2C12	NA	147	35	-0.774	-0.387	134	4	3.1425	1.9625	31.98489262	4.433596448	3.704957827	0.238677789	192.5	0	0.004798608	1.197864305	6.5012955	192.5	0.412986752
79	79	NA	3.305	2.775	79	0	0	4	NA	Flat	4 ug-ml	NULL	C2C12	NA	148	30	0.658	0.329	143	4	3.305	2.775	40.01806003	-3.213266963	4.315512716	-0.244221956	195	0	0.004798608	1.197864305	14.53446291	195	0.412986752
80	80	NA	3.4675	2.9375	80	0	0	4	NA	Flat	4 ug-ml	NULL	C2C12	NA	149	29	0.182	0.091	173	4	3.4675	2.9375	40.26967411	-0.100645632	4.544498047	-0.091594133	197.5	0	0.004798608	1.197864305	14.78607699	197.5	0.412986752
81	81	NA	2.98	2.9375	81	0	0	4	NA	Flat	4 ug-ml	NULL	C2C12	NA	146	29	-0.387	-0.194	178	4	2.98	2.9375	44.5885038	-1.727531876	4.184412294	0.144034301	200	0	0.004798608	1.197864305	19.10490668	200	0.412986752
82	82	NA	3.4675	2.775	82	0	0	4	NA	Flat	4 ug-ml	NULL	C2C12	NA	149	30	0.408	0.204	203	4	3.4675	2.775	38.66988224	2.367448625	4.441191422	-0.102711651	202.5	0	0.004798608	1.197864305	13.18628512	202.5	0.412986752
83	83	NA	2.98	2.45	83	0	0	4	NA	Flat	4 ug-ml	NULL	C2C12	NA	146	32	-0.465	-0.233	177	4	2.98	2.45	39.42525288	-0.302148259	3.857836181	0.233342097	205	0	0.004798608	1.197864305	13.94165576	205	0.412986752
84	84	NA	3.4675	3.2625	84	0	0	4	NA	Flat	4 ug-ml	NULL	C2C12	NA	149	27	0.752	0.376	319	4	3.4675	3.2625	43.25527428	-1.532008558	4.761035864	-0.361279873	207.5	0	0.004798608	1.197864305	17.77167716	207.5	0.412986752
85	85	NA	3.305	3.2625	85	0	0	4	NA	Flat	4 ug-ml	NULL	C2C12	NA	148	27	-0.129	-0.065	224	4	3.305	3.2625	44.62922929	-0.549582004	4.644021022	0.046805937	210	0	0.004798608	1.197864305	19.14563217	210	0.412986752
86	86	NA	3.305	3.425	86	0	0	4	NA	Flat	4 ug-ml	NULL	C2C12	NA	148	26	-0.129	-0.065	167	4	3.305	3.425	46.02151041	-0.556912447	4.759585066	-0.046225618	212.5	0	0.004798608	1.197864305	20.53791329	212.5	0.412986752
87	87	NA	3.1425	3.9125	87	0	0	4	NA	Flat	4 ug-ml	NULL	C2C12	NA	147	23	-0.408	-0.204	157	4	3.1425	3.9125	51.22874752	-2.082894844	5.018262897	-0.103471132	215	0	0.004798608	1.197864305	25.7451504	215	0.412986752
88	88	NA	2.655	3.5875	88	0	0	4	NA	Flat	4 ug-ml	NULL	C2C12	NA	144	25	0.465	0.233	60	4	2.655	3.5875	53.49597901	-0.906892598	4.463090997	0.22206876	217.5	0	0.004798608	1.197864305	28.01238189	217.5	0.412986752
89	89	NA	2.655	3.2625	89	0	0	4	NA	Flat	4 ug-ml	NULL	C2C12	NA	144	27	0.258	0.129	169	4	2.655	3.2625	50.8615414	1.053775045	4.206296619	0.102717751	220	0	0.004798608	1.197864305	25.37794428	220	0.412986752
90	90	NA	3.1425	3.75	90	0	0	4	NA	Flat	4 ug-ml	NULL	C2C12	NA	147	24	-0.547	-0.274	162	4	3.1425	3.75	50.03699242	0.32981959	4.892627745	-0.27453245	222.5	0	0.004798608	1.197864305	24.5533953	222.5	0.412986752
91	91	NA	2.8175	3.75	91	0	0	4	NA	Flat	4 ug-ml	NULL	C2C12	NA	145	24	0.258	0.129	162	4	2.8175	3.75	53.08124124	-1.217699527	4.690501706	0.080850416	225	0	0.004798608	1.197864305	27.59764412	225	0.412986752
92	92	NA	2.8175	3.5875	92	0	0	4	NA	Flat	4 ug-ml	NULL	C2C12	NA	145	25	0.129	0.065	122	4	2.8175	3.5875	51.85511898	0.490448903	4.561629369	0.051548935	227.5	0	0.004798608	1.197864305	26.37152186	227.5	0.412986752
93	93	NA	3.1425	2.775	93	0	0	4	NA	Flat	4 ug-ml	NULL	C2C12	NA	147	30	0.695	0.347	159	4	3.1425	2.775	41.44627108	4.163539162	4.19236583	0.147705416	230	0	0.004798608	1.197864305	15.96267396	230	0.412986752
94	94	NA	3.1425	2.9375	94	0	0	4	NA	Flat	4 ug-ml	NULL	C2C12	NA	147	29	-0.129	-0.065	130	4	3.1425	2.9375	43.06888374	-0.649045066	4.301652299	-0.043714588	232.5	0	0.004798608	1.197864305	17.58528662	232.5	0.412986752
95	95	NA	2.8175	2.6125	95	0	0	4	NA	Flat	4 ug-ml	NULL	C2C12	NA	145	31	0.365	0.182	265	4	2.8175	2.6125	42.83792648	0.092382903	3.842325142	0.183730863	235	0	0.004798608	1.197864305	17.35432936	235	0.412986752
96	96	NA	2.8175	2.45	96	0	0	4	NA	Flat	4 ug-ml	NULL	C2C12	NA	145	32	0.129	0.065	139	4	2.8175	2.45	41.0090869	0.731535833	3.73373891	0.043434493	237.5	0	0.004798608	1.197864305	15.52548978	237.5	0.412986752
97	97	NA	2.4925	1.8	97	0	0	4	NA	Flat	4 ug-ml	NULL	C2C12	NA	143	36	0.577	0.288	219	4	2.4925	1.8	35.83555467	2.069412893	3.074500976	0.263695174	240	0	0.004798608	1.197864305	10.35195755	240	0.412986752
98	98	NA	2.655	1.9625	98	0	0	4	NA	Flat	4 ug-ml	NULL	C2C12	NA	144	35	-0.182	-0.091	254	4	2.655	1.9625	36.47075132	-0.254078659	3.301580114	-0.090831655	242.5	0	0.004798608	1.197864305	10.9871542	242.5	0.412986752
99	99	NA	3.4675	2.45	99	0	0	4	NA	Flat	4 ug-ml	NULL	C2C12	NA	149	32	-0.752	-0.376	246	4	3.4675	2.45	35.24353406	0.4908869	4.245710335	-0.377652088	245	0	0.004798608	1.197864305	9.75993694	245	0.412986752
100	100	NA	3.4675	1.9625	100	0	0	4	NA	Flat	4 ug-ml	NULL	C2C12	NA	149	35	0.387	0.194	70	4	3.4675	1.9625	29.50854702	2.293994817	3.984339657	0.104548271	247.5	0	0.004798608	1.197864305	4.0249499	247.5	0.412986752
101	101	NA	3.305	2.125	101	0	0	4	NA	Flat	4 ug-ml	NULL	C2C12	NA	148	34	-0.182	-0.091	155	4	3.305	2.125	32.73960702	-1.292423998	3.929204754	0.022053961	250	0	0.004798608	1.197864305	7.2560099	250	0.412986752
102	102	NA	2.655	1.6375	102	0	0	4	NA	Flat	4 ug-ml	NULL	C2C12	NA	144	37	-0.645	-0.323	178	4	2.655	1.6375	31.66465963	0.429978957	3.119363918	0.323936335	252.5	0	0.004798608	1.197864305	6.18106251	252.5	0.412986752
103	103	NA	3.4675	1.9625	103	0	0	4	NA	Flat	4 ug-ml	NULL	C2C12	NA	149	35	0.695	0.347	68	4	3.4675	1.9625	29.50854702	0.862445041	3.984339657	-0.345990296	255	0	0.004798608	1.197864305	4.0249499	255	0.412986752
104	104	NA	3.305	1.8	104	0	0	4	NA	Flat	4 ug-ml	NULL	C2C12	NA	148	36	-0.182	-0.091	202	4	3.305	1.8	28.57400811	0.373815565	3.763379465	0.088384077	257.5	0	0.004798608	1.197864305	3.09041099	257.5	0.412986752
105	105	NA	2.655	1.475	105	0	0	4	NA	Flat	4 ug-ml	NULL	C2C12	NA	144	38	-0.577	-0.288	122	4	2.655	1.475	29.0546041	-0.192238396	3.037210892	0.290467429	260	0	0.004798608	1.197864305	3.57100698	260	0.412986752
106	106	NA	3.63	1.9625	106	0	0	4	NA	Flat	4 ug-ml	NULL	C2C12	NA	150	35	0.865	0.433	130	4	3.63	1.9625	28.39714593	0.262983267	4.126536835	-0.435730377	262.5	0	0.004798608	1.197864305	2.91354881	262.5	0.412986752
107	107	NA	2.98	1.6375	107	0	0	4	NA	Flat	4 ug-ml	NULL	C2C12	NA	146	37	-0.577	-0.288	88	4	2.98	1.6375	28.78864688	-0.15660038	3.400265615	0.290508488	265	0	0.004798608	1.197864305	3.30504976	265	0.412986752
108	108	NA	3.63	1.6375	108	0	0	4	NA	Flat	4 ug-ml	NULL	C2C12	NA	150	37	0.516	0.258	102	4	3.63	1.6375	24.28022748	1.803367759	3.982248894	-0.232793312	267.5	0	0.004798608	1.197864305	-1.20336964	267.5	0.412986752
109	109	NA	3.7925	1.6375	109	0	0	4	NA	Flat	4 ug-ml	NULL	C2C12	NA	151	37	0.129	0.065	72	4	3.7925	1.6375	23.35339437	0.370733244	4.130915455	-0.059466625	270	0	0.004798608	1.197864305	-2.13020275	270	0.412986752
110	110	NA	3.7925	1.6375	110	0	0	4	NA	Flat	4 ug-ml	NULL	C2C12	NA	151	37	0	0	208	4	3.7925	1.6375	23.35339437	0	4.130915455	0	272.5	0	0.004798608	1.197864305	-2.13020275	272.5	0.412986752
111	111	NA	3.4675	2.125	111	0	0	4	NA	Flat	4 ug-ml	NULL	C2C12	NA	149	34	-0.465	-0.233	110	4	3.4675	2.125	31.50136062	-3.259186497	4.066839221	0.025630494	275	0	0.004798608	1.197864305	6.0177635	275	0.412986752
112	112	NA	3.63	1.8	112	0	0	4	NA	Flat	4 ug-ml	NULL	C2C12	NA	150	36	0.288	0.144	219	4	3.63	1.8	26.37533075	2.050411948	4.051777388	0.006024733	277.5	0	0.004798608	1.197864305	0.89173363	277.5	0.412986752
113	113	NA	3.7925	1.6375	113	0	0	4	NA	Flat	4 ug-ml	NULL	C2C12	NA	151	37	0.182	0.091	236	4	3.7925	1.6375	23.35339437	1.208774549	4.130915455	-0.031655227	280	0	0.004798608	1.197864305	-2.13020275	280	0.412986752
114	114	NA	3.4675	1.9625	114	0	0	4	NA	Flat	4 ug-ml	NULL	C2C12	NA	149	35	-0.365	-0.182	100	4	3.4675	1.9625	29.50854702	-2.46206106	3.984339657	0.058630319	282.5	0	0.004798608	1.197864305	4.0249499	282.5	0.412986752
115	115	NA	3.955	1.6375	115	0	0	4	NA	Flat	4 ug-ml	NULL	C2C12	NA	152	37	0.465	0.233	128	4	3.955	1.6375	22.49116266	2.806953744	4.280587722	-0.118499226	285	0	0.004798608	1.197864305	-2.99243446	285	0.412986752
116	116	NA	3.955	1.8	116	0	0	4	NA	Flat	4 ug-ml	NULL	C2C12	NA	152	36	-0.129	-0.065	203	4	3.955	1.8	24.47123588	-0.792029289	4.345345211	-0.025902995	287.5	0	0.004798608	1.197864305	-1.01236124	287.5	0.412986752
117	117	NA	3.63	1.6375	117	0	0	4	NA	Flat	4 ug-ml	NULL	C2C12	NA	150	37	0.288	0.144	128	4	3.63	1.6375	24.28022748	0.076403361	3.982248894	0.145238527	290	0	0.004798608	1.197864305	-1.20336964	290	0.412986752
118	118	NA	3.305	1.6375	118	0	0	4	NA	Flat	4 ug-ml	NULL	C2C12	NA	148	37	0.258	0.129	61	4	3.305	1.6375	26.35664065	-0.830565268	3.68841853	0.117532146	292.5	0	0.004798608	1.197864305	0.87304353	292.5	0.412986752
119	119	NA	3.63	1.475	119	0	0	4	NA	Flat	4 ug-ml	NULL	C2C12	NA	150	38	-0.288	-0.144	126	4	3.63	1.475	22.11368197	1.697183473	3.91822983	-0.09192452	295	0	0.004798608	1.197864305	-3.36991515	295	0.412986752
120	120	NA	3.305	1.475	120	0	0	4	NA	Flat	4 ug-ml	NULL	C2C12	NA	148	38	0.258	0.129	185	4	3.305	1.475	24.05089591	-0.774885578	3.619205714	0.119609646	297.5	0	0.004798608	1.197864305	-1.43270121	297.5	0.412986752
61	61	NA	2.655	-3.075	61	0	0	5	NA	Flat	4 ug-ml	NULL	C2C12	NA	144	66	-1	-1	269	5	2.655	-3.075	310.8078064	0	4.062591537	0	150	0	0.243823708	1.506989179	0	0	1.541312078
62	62	NA	2.8175	-2.9125	62	0	0	5	NA	Flat	4 ug-ml	NULL	C2C12	NA	145	65	-0.182	-0.091	382	5	2.8175	-2.9125	314.050157	-1.29694025	4.05227868	0.004125143	152.5	21.86312429	0.243823708	1.506989179	3.2423506	2.5	1.541312078
63	63	NA	2.98	-2.9125	63	0	0	5	NA	Flat	4 ug-ml	NULL	C2C12	NA	146	65	-0.129	-0.065	239	5	2.98	-2.9125	315.6563082	-0.642460474	4.166900077	-0.045848559	155	29.32304688	0.243823708	1.506989179	4.8485018	5	1.541312078
64	64	NA	2.8175	-2.9125	64	0	0	5	NA	Flat	4 ug-ml	NULL	C2C12	NA	145	65	0.129	0.065	300	5	2.8175	-2.9125	314.050157	0.642460474	4.05227868	0.045848559	157.5	40.02525652	0.243823708	1.506989179	3.2423506	7.5	1.541312078
65	65	NA	3.1425	-2.5875	65	0	0	5	NA	Flat	4 ug-ml	NULL	C2C12	NA	147	63	-0.365	-0.182	311	5	3.1425	-2.5875	320.5323336	-2.592870631	4.070683296	-0.007361847	160	56.43939391	0.243823708	1.506989179	9.7245272	10	1.541312078
66	66	NA	2.98	-2.425	66	0	0	5	NA	Flat	4 ug-ml	NULL	C2C12	NA	146	62	-0.182	-0.091	371	5	2.98	-2.425	320.862738	-0.132161758	3.842007939	0.091470143	162.5	75.495181	0.243823708	1.506989179	10.0549316	12.5	1.541312078
67	67	NA	3.63	-2.2625	67	0	0	5	NA	Flat	4 ug-ml	NULL	C2C12	NA	150	61	0.532	0.266	184	5	3.63	-2.2625	328.0656108	-2.88114915	4.277359729	-0.174140716	165	99.36248089	0.243823708	1.506989179	17.2578044	15	1.541312078
68	68	NA	3.4675	-2.5875	68	0	0	5	NA	Flat	4 ug-ml	NULL	C2C12	NA	149	63	-0.288	-0.144	216	5	3.4675	-2.5875	323.2691534	1.918582964	4.326512741	-0.019661205	167.5	111.602206	0.243823708	1.506989179	12.461347	17.5	1.541312078
69	69	NA	3.305	-2.75	69	0	0	5	NA	Flat	4 ug-ml	NULL	C2C12	NA	148	64	-0.182	-0.091	252	5	3.305	-2.75	320.2370851	1.212827343	4.29947962	0.010813249	170	148.497767	0.243823708	1.506989179	9.4292787	20	1.541312078
70	70	NA	3.63	-2.2625	70	0	0	5	NA	Flat	4 ug-ml	NULL	C2C12	NA	150	61	0.465	0.233	381	5	3.63	-2.2625	328.0656108	-3.131410306	4.277359729	0.008847956	172.5	179.8503418	0.243823708	1.506989179	17.2578044	22.5	1.541312078
71	71	NA	3.4675	-2.2625	71	0	0	5	NA	Flat	4 ug-ml	NULL	C2C12	NA	149	61	-0.129	-0.065	350	5	3.4675	-2.2625	326.8760589	0.475820772	4.140345698	0.054805612	175	217.7803895	0.243823708	1.506989179	16.0682525	25	1.541312078
72	72	NA	3.7925	-2.2625	72	0	0	5	NA	Flat	4 ug-ml	NULL	C2C12	NA	151	61	0.258	0.129	291	5	3.7925	-2.2625	329.1808733	-0.921925747	4.416102637	-0.110302776	177.5	268.4400601	0.243823708	1.506989179	18.3730669	27.5	1.541312078
73	73	NA	3.63	-2.1	73	0	0	5	NA	Flat	4 ug-ml	NULL	C2C12	NA	150	60	-0.182	-0.091	255	5	3.63	-2.1	329.9500864	-0.307685238	4.193673807	0.088971532	180	309.9101554	0.243823708	1.506989179	19.14228	30	1.541312078
74	74	NA	3.7925	-1.775	74	0	0	5	NA	Flat	4 ug-ml	NULL	C2C12	NA	151	58	-0.288	-0.144	364	5	3.7925	-1.775	334.9190427	-1.987582543	4.187323877	0.002539972	182.5	333.5729228	0.243823708	1.506989179	24.1112363	32.5	1.541312078
75	75	NA	3.7925	-1.775	75	0	0	5	NA	Flat	4 ug-ml	NULL	C2C12	NA	151	58	0	0	383	5	3.7925	-1.775	334.9190427	0	4.187323877	0	185	381.3952944	0.243823708	1.506989179	24.1112363	35	1.541312078
76	76	NA	3.955	-1.775	76	0	0	5	NA	Flat	4 ug-ml	NULL	C2C12	NA	152	58	-0.129	-0.065	112	5	3.955	-1.775	335.8295052	-0.364185003	4.335049019	-0.059090057	187.5	443.818801	0.243823708	1.506989179	25.0216988	37.5	1.541312078
77	77	NA	4.1175	-1.45	77	0	0	5	NA	Flat	4 ug-ml	NULL	C2C12	NA	153	56	-0.288	-0.144	80	5	4.1175	-1.45	340.600008	-1.908201086	4.365352935	-0.012121566	190	500.3573006	0.243823708	1.506989179	29.7922016	40	1.541312078
78	78	NA	3.63	-2.2625	78	0	0	5	NA	Flat	4 ug-ml	NULL	C2C12	NA	150	61	0.752	0.376	194	5	3.63	-2.2625	328.0656108	5.013758846	4.277359729	0.035197283	192.5	549.8595955	0.243823708	1.506989179	17.2578044	42.5	1.541312078
79	79	NA	3.63	-1.45	79	0	0	5	NA	Flat	4 ug-ml	NULL	C2C12	NA	150	56	-0.645	-0.323	234	5	3.63	-1.45	338.2258094	-4.064079426	3.90888731	0.147388968	195	653.3115082	0.243823708	1.506989179	27.418003	45	1.541312078
80	80	NA	3.955	-1.45	80	0	0	5	NA	Flat	4 ug-ml	NULL	C2C12	NA	152	56	-0.258	-0.129	318	5	3.955	-1.45	339.8658249	-0.656006214	4.212425074	-0.121415106	197.5	736.876987	0.243823708	1.506989179	29.0580185	47.5	1.541312078
81	81	NA	3.955	-1.2875	81	0	0	5	NA	Flat	4 ug-ml	NULL	C2C12	NA	152	55	-0.129	-0.065	144	5	3.955	-1.2875	341.9679991	-0.840869652	4.159288551	0.021254609	200	807.7811997	0.243823708	1.506989179	31.1601927	50	1.541312078
82	82	NA	3.7925	-1.45	82	0	0	5	NA	Flat	4 ug-ml	NULL	C2C12	NA	151	56	0.182	0.091	286	5	3.7925	-1.45	339.0764674	1.156612657	4.06024091	0.039619056	202.5	896.5255597	0.243823708	1.506989179	28.268661	52.5	1.541312078
83	83	NA	4.1175	-1.125	83	0	0	5	NA	Flat	4 ug-ml	NULL	C2C12	NA	153	54	-0.365	-0.182	190	5	4.1175	-1.125	344.7183923	-2.256769933	4.268422572	-0.083272665	205	976.0702344	0.243823708	1.506989179	33.9105859	55	1.541312078
84	84	NA	4.1175	-0.9625	84	0	0	5	NA	Flat	4 ug-ml	NULL	C2C12	NA	153	53	-0.129	-0.065	271	5	4.1175	-0.9625	346.8428856	-0.849797351	4.22850003	0.015969017	207.5	1069.467177	0.243823708	1.506989179	36.0350792	57.5	1.541312078
85	85	NA	4.1175	-1.125	85	0	0	5	NA	Flat	4 ug-ml	NULL	C2C12	NA	153	54	0.129	0.065	186	5	4.1175	-1.125	344.7183923	0.849797351	4.268422572	-0.015969017	210	1220.424046	0.243823708	1.506989179	33.9105859	60	1.541312078
86	86	NA	4.1175	-1.125	86	0	0	5	NA	Flat	4 ug-ml	NULL	C2C12	NA	153	54	0	0	164	5	4.1175	-1.125	344.7183923	0	4.268422572	0	212.5	1374.631595	0.243823708	1.506989179	33.9105859	62.5	1.541312078
87	87	NA	4.4425	-0.6375	87	0	0	5	NA	Flat	4 ug-ml	NULL	C2C12	NA	155	51	-0.465	-0.233	94	5	4.4425	-0.6375	351.8337888	-2.846158599	4.488007631	-0.087834024	215	1619.577744	0.243823708	1.506989179	41.0259824	65	1.541312078
88	88	NA	4.4425	-0.475	88	0	0	5	NA	Flat	4 ug-ml	NULL	C2C12	NA	155	50	-0.129	-0.065	99	5	4.4425	-0.475	353.8970199	-0.825292436	4.467821757	0.00807435	217.5	1685.96583	0.243823708	1.506989179	43.0892135	67.5	1.541312078
89	89	NA	4.4425	-0.475	89	0	0	5	NA	Flat	4 ug-ml	NULL	C2C12	NA	155	50	0	0	115	5	4.4425	-0.475	353.8970199	0	4.467821757	0	220	1800.867774	0.243823708	1.506989179	43.0892135	70	1.541312078
90	90	NA	4.28	-0.3125	90	0	0	5	NA	Flat	4 ug-ml	NULL	C2C12	NA	154	49	-0.182	-0.091	163	5	4.28	-0.3125	355.8240152	-0.770798121	4.291393276	0.070571392	222.5	2026.459055	0.243823708	1.506989179	45.0162088	72.5	1.541312078
91	91	NA	3.955	0.0125	91	0	0	5	NA	Flat	4 ug-ml	NULL	C2C12	NA	152	47	-0.365	-0.182	172	5	3.955	0.0125	0.181085932	1.597959566	3.955019753	0.134549409	225	0	0.243823708	1.506989179	49.37327953	75	1.541312078
92	92	NA	3.955	0.0125	92	0	0	5	NA	Flat	4 ug-ml	NULL	C2C12	NA	152	47	0	0	189	5	3.955	0.0125	0.181085932	0	3.955019753	0	227.5	0	0.243823708	1.506989179	49.37327953	77.5	1.541312078
93	93	NA	4.1175	-0.15	93	0	0	5	NA	Flat	4 ug-ml	NULL	C2C12	NA	153	48	-0.182	-0.091	136	5	4.1175	-0.15	357.9136447	0.762107751	4.120231335	-0.066084632	230	0	0.243823708	1.506989179	47.1058383	80	1.541312078
94	94	NA	4.1175	0.3375	94	0	0	5	NA	Flat	4 ug-ml	NULL	C2C12	NA	153	45	0.387	0.194	114	5	4.1175	0.3375	4.68589984	-1.039817812	4.131308812	-0.004430991	232.5	0	0.243823708	1.506989179	53.87809344	82.5	1.541312078
95	95	NA	3.7925	0.0125	95	0	0	5	NA	Flat	4 ug-ml	NULL	C2C12	NA	151	47	-0.365	-0.182	224	5	3.7925	0.0125	0.188844997	1.798821937	3.7925206	0.135515285	235	0	0.243823708	1.506989179	49.3810386	85	1.541312078
96	96	NA	3.955	0.175	96	0	0	5	NA	Flat	4 ug-ml	NULL	C2C12	NA	152	46	0.182	0.091	122	5	3.955	0.175	2.533558888	-0.937885557	3.958869788	-0.066539675	237.5	0	0.243823708	1.506989179	51.72575249	87.5	1.541312078
97	97	NA	3.63	-0.3125	97	0	0	5	NA	Flat	4 ug-ml	NULL	C2C12	NA	150	49	-0.465	-0.233	360	5	3.63	-0.3125	355.0796434	0.954719099	3.643426444	0.126177338	240	0	0.243823708	1.506989179	44.271837	90	1.541312078
98	98	NA	3.955	-0.475	98	0	0	5	NA	Flat	4 ug-ml	NULL	C2C12	NA	152	50	0.288	0.144	122	5	3.955	-0.475	353.1515141	0.771251687	3.983421896	-0.135998181	242.5	0	0.243823708	1.506989179	42.3437077	92.5	1.541312078
99	99	NA	4.28	-0.475	99	0	0	5	NA	Flat	4 ug-ml	NULL	C2C12	NA	154	50	0.258	0.129	128	5	4.28	-0.475	353.6671548	-0.206256265	4.306277395	-0.1291422	245	0	0.243823708	1.506989179	42.8593484	95	1.541312078
100	100	NA	3.955	-0.15	100	0	0	5	NA	Flat	4 ug-ml	NULL	C2C12	NA	152	48	-0.365	-0.182	100	5	3.955	-0.15	357.8280026	-1.664339121	3.957843478	0.139373566	247.5	0	0.243823708	1.506989179	47.0201962	97.5	1.541312078
101	101	NA	4.1175	-0.3125	101	0	0	5	NA	Flat	4 ug-ml	NULL	C2C12	NA	153	49	0.182	0.091	132	5	4.1175	-0.3125	355.6598249	0.8672711	4.129341655	-0.06859927	250	0	0.243823708	1.506989179	44.8520185	100	1.541312078
102	102	NA	3.955	-0.475	102	0	0	5	NA	Flat	4 ug-ml	NULL	C2C12	NA	152	50	0.182	0.091	77	5	3.955	-0.475	353.1515141	1.003324285	3.983421896	0.058367903	252.5	0	0.243823708	1.506989179	42.3437077	102.5	1.541312078
103	103	NA	4.1175	-0.8	103	0	0	5	NA	Flat	4 ug-ml	NULL	C2C12	NA	153	52	0.288	0.144	122	5	4.1175	-0.8	349.0048395	1.658669844	4.194497139	-0.084430097	255	0	0.243823708	1.506989179	38.1970331	105	1.541312078
104	104	NA	4.1175	-0.3125	104	0	0	5	NA	Flat	4 ug-ml	NULL	C2C12	NA	153	49	-0.387	-0.194	91	5	4.1175	-0.3125	355.6598249	-2.66199413	4.129341655	0.026062194	257.5	0	0.243823708	1.506989179	44.8520185	107.5	1.541312078
105	105	NA	4.1175	-0.475	105	0	0	5	NA	Flat	4 ug-ml	NULL	C2C12	NA	153	50	0.129	0.065	136	5	4.1175	-0.475	353.4193758	0.896179637	4.144807746	-0.006186437	260	0	0.243823708	1.506989179	42.6115694	110	1.541312078
106	106	NA	4.4425	-0.8	106	0	0	5	NA	Flat	4 ug-ml	NULL	C2C12	NA	155	52	0.365	0.182	185	5	4.4425	-0.8	349.791654	1.451088713	4.513956829	-0.147659633	262.5	0	0.243823708	1.506989179	38.9838476	112.5	1.541312078
107	107	NA	4.1175	-0.6375	107	0	0	5	NA	Flat	4 ug-ml	NULL	C2C12	NA	153	51	-0.288	-0.144	116	5	4.1175	-0.6375	351.1989492	-0.562918097	4.166558832	0.138959199	265	0	0.243823708	1.506989179	40.3911428	115	1.541312078
108	108	NA	4.4425	-0.6375	108	0	0	5	NA	Flat	4 ug-ml	NULL	C2C12	NA	155	51	0.258	0.129	89	5	4.4425	-0.6375	351.8337888	-0.253935813	4.488007631	-0.12857952	267.5	0	0.243823708	1.506989179	41.0259824	117.5	1.541312078
109	109	NA	4.1175	-0.8	109	0	0	5	NA	Flat	4 ug-ml	NULL	C2C12	NA	153	52	-0.288	-0.144	169	5	4.1175	-0.8	349.0048395	1.13157969	4.194497139	0.117404197	270	0	0.243823708	1.506989179	38.1970331	120	1.541312078
110	110	NA	4.93	-0.3125	110	0	0	5	NA	Flat	4 ug-ml	NULL	C2C12	NA	158	49	0.752	0.376	178	5	4.93	-0.3125	356.3730206	-2.947272439	4.939894356	-0.298158887	272.5	0	0.243823708	1.506989179	45.5652142	122.5	1.541312078
111	111	NA	4.605	-0.8	111	0	0	5	NA	Flat	4 ug-ml	NULL	C2C12	NA	156	52	-0.465	-0.233	162	5	4.605	-0.8	350.144695	2.491330268	4.673973149	0.106368483	275	0	0.243823708	1.506989179	39.3368886	125	1.541312078
112	112	NA	4.4425	-1.125	112	0	0	5	NA	Flat	4 ug-ml	NULL	C2C12	NA	155	54	-0.288	-0.144	129	5	4.4425	-1.125	345.7893984	1.742118631	4.582731854	0.036496518	277.5	0	0.243823708	1.506989179	34.981592	127.5	1.541312078
113	113	NA	4.7675	-0.6375	113	0	0	5	NA	Flat	4 ug-ml	NULL	C2C12	NA	157	51	0.465	0.233	199	5	4.7675	-0.6375	352.3837096	-2.637724482	4.809933731	-0.090880751	280	0	0.243823708	1.506989179	41.5759032	130	1.541312078
114	114	NA	4.7675	-0.3125	114	0	0	5	NA	Flat	4 ug-ml	NULL	C2C12	NA	157	49	0.258	0.129	114	5	4.7675	-0.3125	356.2497422	-1.546413054	4.777730894	0.012881135	282.5	0	0.243823708	1.506989179	45.4419358	132.5	1.541312078
115	115	NA	4.605	-0.475	115	0	0	5	NA	Flat	4 ug-ml	NULL	C2C12	NA	156	50	-0.182	-0.091	110	5	4.605	-0.475	354.1108392	0.855561216	4.629433011	0.059319154	285	0	0.243823708	1.506989179	43.3030328	135	1.541312078
116	116	NA	4.28	-0.3125	116	0	0	5	NA	Flat	4 ug-ml	NULL	C2C12	NA	154	49	-0.288	-0.144	117	5	4.28	-0.3125	355.8240152	-0.685270387	4.291393276	0.135215894	287.5	0	0.243823708	1.506989179	45.0162088	137.5	1.541312078
117	117	NA	4.605	0.0125	117	0	0	5	NA	Flat	4 ug-ml	NULL	C2C12	NA	156	47	0.365	0.182	113	5	4.605	0.0125	0.155525621	1.60818369	4.605016965	-0.125449476	290	0	0.243823708	1.506989179	49.34771922	140	1.541312078
118	118	NA	4.93	0.0125	118	0	0	5	NA	Flat	4 ug-ml	NULL	C2C12	NA	158	47	0.258	0.129	168	5	4.93	0.0125	0.145272963	0.004101063	4.930015847	-0.129999553	292.5	0	0.243823708	1.506989179	49.33746656	142.5	1.541312078
119	119	NA	4.7675	-0.15	119	0	0	5	NA	Flat	4 ug-ml	NULL	C2C12	NA	157	48	-0.182	-0.091	202	5	4.7675	-0.15	358.1978956	0.662732572	4.769859144	0.064062681	295	0	0.243823708	1.506989179	47.3900892	145	1.541312078
120	120	NA	4.605	0.0125	120	0	0	5	NA	Flat	4 ug-ml	NULL	C2C12	NA	156	47	-0.182	-0.091	130	5	4.605	0.0125	0.155525621	0.658631509	4.605016965	0.065936871	297.5	0	0.243823708	1.506989179	49.34771922	147.5	1.541312078
1	1	NA	-7.06875	0.56875	1	0	0	1	NA	Flat	4 ug-ml	NULL	C2C12	NA	87	56	-1	-1	42	6	-7.06875	0.56875	175.3999043	0	7.091593835	0	0	0	0.099695595	1.047255908	0	0	0.181508938
3	3	NA	-7.39375	0.89375	3	0	0	1	NA	Flat	4 ug-ml	NULL	C2C12	NA	85	54	0.365	0.182	46	6	-7.39375	0.89375	173.1075769	0.916930982	7.447571962	-0.142391251	5	3.994752993	0.099695595	1.047255908	-2.2923274	2.5	0.181508938
5	5	NA	-6.90625	0.56875	5	0	0	1	NA	Flat	4 ug-ml	NULL	C2C12	NA	88	56	0.465	0.233	87	6	-6.90625	0.56875	175.2921478	-0.873828351	6.929629545	0.207176967	10	4.958677551	0.099695595	1.047255908	-0.1077565	5	0.181508938
7	7	NA	-7.06875	0.73125	7	0	0	1	NA	Flat	4 ug-ml	NULL	C2C12	NA	87	55	0.182	0.091	48	6	-7.06875	0.73125	174.0938589	0.479315548	7.106472622	-0.070737231	15	6.967578997	0.099695595	1.047255908	-1.3060454	7.5	0.181508938
9	9	NA	-6.90625	0.73125	9	0	0	1	NA	Flat	4 ug-ml	NULL	C2C12	NA	88	55	0.129	0.064	43	6	-6.90625	0.73125	173.9559078	0.055180419	6.944855335	0.064646915	20	6.743634866	0.099695595	1.047255908	-1.4439965	10	0.181508938
11	11	NA	-6.90625	0.73125	11	0	0	1	NA	Flat	4 ug-ml	NULL	C2C12	NA	88	55	0	0	42	6	-6.90625	0.73125	173.9559078	0	6.944855335	0	25	8.343635233	0.099695595	1.047255908	-1.4439965	12.5	0.181508938
13	13	NA	-6.74375	0.40625	13	0	0	1	NA	Flat	4 ug-ml	NULL	C2C12	NA	89	57	0.288	0.144	54	6	-6.74375	0.40625	176.5526131	-1.038682124	6.755975364	0.075551988	30	9.913909078	0.099695595	1.047255908	1.1527088	15	0.181508938
15	15	NA	-6.25625	0.40625	15	0	0	1	NA	Flat	4 ug-ml	NULL	C2C12	NA	92	57	0.387	0.193	56	6	-6.25625	0.40625	176.2847109	0.107160901	6.26942606	0.194619722	35	11.69225735	0.099695595	1.047255908	0.8848066	17.5	0.181508938
17	17	NA	-7.23125	0.89375	17	0	0	1	NA	Flat	4 ug-ml	NULL	C2C12	NA	86	54	0.865	0.433	42	6	-7.23125	0.89375	172.9542309	1.332192008	7.286272409	-0.40673854	40	13.15056904	0.099695595	1.047255908	-2.4456734	20	0.181508938
19	19	NA	-6.41875	1.21875	19	0	0	1	NA	Flat	4 ug-ml	NULL	C2C12	NA	91	52	0.695	0.347	39	6	-6.41875	1.21875	169.249033	1.482079147	6.53342966	0.3011371	45	14.84366792	0.099695595	1.047255908	-6.1508713	22.5	0.181508938
21	21	NA	-6.41875	0.89375	21	0	0	1	NA	Flat	4 ug-ml	NULL	C2C12	NA	91	54	0.258	0.129	66	6	-6.41875	0.89375	172.0730733	-1.129616124	6.480674396	0.021102106	50	16.6327474	0.099695595	1.047255908	-3.326831	25	0.181508938
23	23	NA	-6.25625	1.21875	23	0	0	1	NA	Flat	4 ug-ml	NULL	C2C12	NA	92	52	0.288	0.144	59	6	-6.25625	1.21875	168.976544	1.238611712	6.373854064	0.042728133	55	19.21907119	0.099695595	1.047255908	-6.4233603	27.5	0.181508938
25	25	NA	-6.09375	1.05625	25	0	0	1	NA	Flat	4 ug-ml	NULL	C2C12	NA	93	53	0.182	0.091	38	6	-6.09375	1.05625	170.166436	-0.4759568	6.184614226	0.075695935	60	20.71475437	0.099695595	1.047255908	-5.2334683	30	0.181508938
27	27	NA	-6.09375	1.05625	27	0	0	1	NA	Flat	4 ug-ml	NULL	C2C12	NA	93	53	0	0	42	6	-6.09375	1.05625	170.166436	0	6.184614226	0	65	21.08678637	0.099695595	1.047255908	-5.2334683	32.5	0.181508938
29	29	NA	-6.25625	1.21875	29	0	0	1	NA	Flat	4 ug-ml	NULL	C2C12	NA	92	52	0.182	0.091	53	6	-6.25625	1.21875	168.976544	0.4759568	6.373854064	-0.075695935	70	23.42332309	0.099695595	1.047255908	-6.4233603	35	0.181508938
31	31	NA	-6.09375	0.89375	31	0	0	1	NA	Flat	4 ug-ml	NULL	C2C12	NA	93	54	0.288	0.144	46	6	-6.09375	0.89375	171.6561084	-1.071825752	6.158942939	0.08596445	75	24.56946314	0.099695595	1.047255908	-3.7437959	37.5	0.181508938
33	33	NA	-6.25625	0.89375	33	0	0	1	NA	Flat	4 ug-ml	NULL	C2C12	NA	92	54	0.129	0.064	47	6	-6.25625	0.89375	171.8698976	-0.085515692	6.319766857	-0.064329567	80	28.82774626	0.099695595	1.047255908	-3.5300067	40	0.181508938
35	35	NA	-6.25625	1.21875	35	0	0	1	NA	Flat	4 ug-ml	NULL	C2C12	NA	92	52	0.258	0.129	39	6	-6.25625	1.21875	168.976544	1.157341444	6.373854064	-0.021634883	85	29.2808755	0.099695595	1.047255908	-6.4233603	42.5	0.181508938
37	37	NA	-5.93125	1.21875	37	0	0	1	NA	Flat	4 ug-ml	NULL	C2C12	NA	94	52	0.258	0.129	36	6	-5.93125	1.21875	168.3885136	0.235212184	6.055169537	0.127473811	90	30.81211858	0.099695595	1.047255908	-7.0113907	45	0.181508938
39	39	NA	-5.93125	1.21875	39	0	0	1	NA	Flat	4 ug-ml	NULL	C2C12	NA	94	52	0	0	50	6	-5.93125	1.21875	168.3885136	0	6.055169537	0	95	31.15042489	0.099695595	1.047255908	-7.0113907	47.5	0.181508938
41	41	NA	-6.09375	0.89375	41	0	0	1	NA	Flat	4 ug-ml	NULL	C2C12	NA	93	54	0.288	0.144	50	6	-6.09375	0.89375	171.6561084	-1.307037936	6.158942939	-0.041509361	100	35.17205572	0.099695595	1.047255908	-3.7437959	50	0.181508938
43	43	NA	-6.09375	1.05625	43	0	0	1	NA	Flat	4 ug-ml	NULL	C2C12	NA	93	53	0.129	0.064	40	6	-6.09375	1.05625	170.166436	0.595868952	6.184614226	-0.010268515	105	38.50987819	0.099695595	1.047255908	-5.2334683	52.5	0.181508938
45	45	NA	-5.76875	1.05625	45	0	0	1	NA	Flat	4 ug-ml	NULL	C2C12	NA	95	53	0.258	0.129	49	6	-5.76875	1.05625	169.6241551	0.216912382	5.864651791	0.127984974	110	41.59875424	0.099695595	1.047255908	-5.7757492	55	0.181508938
47	47	NA	-5.93125	1.21875	47	0	0	1	NA	Flat	4 ug-ml	NULL	C2C12	NA	94	52	0.182	0.091	37	6	-5.93125	1.21875	168.3885136	0.494256602	6.055169537	-0.076207099	115	43.74385996	0.099695595	1.047255908	-7.0113907	57.5	0.181508938
49	49	NA	-6.09375	1.05625	49	0	0	1	NA	Flat	4 ug-ml	NULL	C2C12	NA	93	53	0.182	0.091	47	6	-6.09375	1.05625	170.166436	-0.711168984	6.184614226	-0.051777876	120	46.76182444	0.099695595	1.047255908	-5.2334683	60	0.181508938
51	51	NA	-5.93125	0.73125	51	0	0	1	NA	Flat	4 ug-ml	NULL	C2C12	NA	94	55	0.288	0.144	46	6	-5.93125	0.73125	172.9716038	-1.12206709	5.976157053	0.083382869	125	50.29753421	0.099695595	1.047255908	-2.4283005	62.5	0.181508938
53	53	NA	-5.93125	1.21875	53	0	0	1	NA	Flat	4 ug-ml	NULL	C2C12	NA	94	52	0.387	0.193	47	6	-5.93125	1.21875	168.3885136	1.833236074	6.055169537	-0.031604994	130	55.19711663	0.099695595	1.047255908	-7.0113907	65	0.181508938
55	55	NA	-5.76875	1.05625	55	0	0	1	NA	Flat	4 ug-ml	NULL	C2C12	NA	95	53	0.182	0.091	65	6	-5.76875	1.05625	169.6241551	-0.494256602	5.864651791	0.076207099	135	58.03442291	0.099695595	1.047255908	-5.7757492	67.5	0.181508938
57	57	NA	-5.76875	1.54375	57	0	0	1	NA	Flat	4 ug-ml	NULL	C2C12	NA	95	50	0.387	0.193	51	6	-5.76875	1.54375	165.0183674	1.842315061	5.971736818	-0.042834011	140	63.3816172	0.099695595	1.047255908	-10.3815369	70	0.181508938
59	59	NA	-5.60625	1.21875	59	0	0	1	NA	Flat	4 ug-ml	NULL	C2C12	NA	96	52	0.288	0.144	41	6	-5.60625	1.21875	167.7352263	-1.086743538	5.737193619	0.09381728	145	65.98008207	0.099695595	1.047255908	-7.664678	72.5	0.181508938
61	61	NA	-5.60625	1.38125	61	0	0	1	NA	Flat	4 ug-ml	NULL	C2C12	NA	96	51	0.129	0.064	47	6	-5.60625	1.38125	166.1593045	0.630368706	5.773897351	-0.014681493	150	69.55408052	0.099695595	1.047255908	-9.2405998	75	0.181508938
63	63	NA	-5.60625	1.21875	63	0	0	1	NA	Flat	4 ug-ml	NULL	C2C12	NA	96	52	0.129	0.064	74	6	-5.60625	1.21875	167.7352263	-0.630368706	5.737193619	0.014681493	155	73.15766902	0.099695595	1.047255908	-7.664678	77.5	0.181508938
65	65	NA	-5.60625	1.38125	65	0	0	1	NA	Flat	4 ug-ml	NULL	C2C12	NA	96	51	0.129	0.064	38	6	-5.60625	1.38125	166.1593045	0.630368706	5.773897351	-0.014681493	160	77.84198868	0.099695595	1.047255908	-9.2405998	80	0.181508938
67	67	NA	-5.60625	1.38125	67	0	0	1	NA	Flat	4 ug-ml	NULL	C2C12	NA	96	51	0	0	57	6	-5.60625	1.38125	166.1593045	0	5.773897351	0	165	83.01387466	0.099695595	1.047255908	-9.2405998	82.5	0.181508938
69	69	NA	-5.44375	1.38125	69	0	0	1	NA	Flat	4 ug-ml	NULL	C2C12	NA	97	51	0.129	0.064	43	6	-5.44375	1.38125	165.7627195	0.15863399	5.616250139	0.063058885	170	88.64063503	0.099695595	1.047255908	-9.6371848	85	0.181508938
71	71	NA	-5.44375	1.54375	71	0	0	1	NA	Flat	4 ug-ml	NULL	C2C12	NA	97	50	0.129	0.064	40	6	-5.44375	1.54375	164.1676134	0.638042462	5.658407738	-0.016863039	175	93.06702247	0.099695595	1.047255908	-11.2322909	87.5	0.181508938
73	73	NA	-5.28125	1.54375	73	0	0	1	NA	Flat	4 ug-ml	NULL	C2C12	NA	98	50	0.129	0.064	40	6	-5.28125	1.54375	163.7059525	0.184664334	5.50225096	0.062462711	180	95.90707157	0.099695595	1.047255908	-11.6939518	90	0.181508938
75	75	NA	-5.44375	1.54375	75	0	0	1	NA	Flat	4 ug-ml	NULL	C2C12	NA	97	50	0.129	0.064	32	6	-5.44375	1.54375	164.1676134	-0.184664334	5.658407738	-0.062462711	185	100.0679278	0.099695595	1.047255908	-11.2322909	92.5	0.181508938
77	77	NA	-5.44375	1.54375	77	0	0	1	NA	Flat	4 ug-ml	NULL	C2C12	NA	97	50	0	0	37	6	-5.44375	1.54375	164.1676134	0	5.658407738	0	190	104.5067056	0.099695595	1.047255908	-11.2322909	95	0.181508938
79	79	NA	-5.44375	1.54375	79	0	0	1	NA	Flat	4 ug-ml	NULL	C2C12	NA	97	50	0	0	54	6	-5.44375	1.54375	164.1676134	0	5.658407738	0	195	110.1649001	0.099695595	1.047255908	-11.2322909	97.5	0.181508938
81	81	NA	-5.44375	1.54375	81	0	0	1	NA	Flat	4 ug-ml	NULL	C2C12	NA	97	50	0	0	36	6	-5.44375	1.54375	164.1676134	0	5.658407738	0	200	111.8120868	0.099695595	1.047255908	-11.2322909	100	0.181508938
83	83	NA	-5.44375	2.19375	83	0	0	1	NA	Flat	4 ug-ml	NULL	C2C12	NA	97	46	0.516	0.258	56	6	-5.44375	2.19375	158.0513009	2.446524985	5.869152675	-0.084297975	205	119.3643085	0.099695595	1.047255908	-17.3486034	102.5	0.181508938
85	85	NA	-5.44375	2.03125	85	0	0	1	NA	Flat	4 ug-ml	NULL	C2C12	NA	97	47	0.129	0.064	48	6	-5.44375	2.03125	159.5377285	-0.594571024	5.810369233	0.023513377	210	116.5212023	0.099695595	1.047255908	-15.8621758	105	0.181508938
87	87	NA	-5.44375	2.03125	87	0	0	1	NA	Flat	4 ug-ml	NULL	C2C12	NA	97	47	0	0	44	6	-5.44375	2.03125	159.5377285	0	5.810369233	0	215	115.7087571	0.099695595	1.047255908	-15.8621758	107.5	0.181508938
89	89	NA	-5.11875	1.70625	89	0	0	1	NA	Flat	4 ug-ml	NULL	C2C12	NA	99	49	0.365	0.182	48	6	-5.11875	1.70625	161.5650512	-0.81092908	5.395636258	0.16589319	220	110.3341096	0.099695595	1.047255908	-13.8348531	110	0.181508938
91	91	NA	-5.28125	2.03125	91	0	0	1	NA	Flat	4 ug-ml	NULL	C2C12	NA	98	47	0.288	0.144	63	6	-5.28125	2.03125	158.962489	1.041024881	5.658407738	-0.105108592	225	111.1317552	0.099695595	1.047255908	-16.4374153	112.5	0.181508938
93	93	NA	-5.11875	1.70625	93	0	0	1	NA	Flat	4 ug-ml	NULL	C2C12	NA	99	49	0.288	0.144	59	6	-5.11875	1.70625	161.5650512	-1.041024881	5.395636258	0.105108592	230	108.0164294	0.099695595	1.047255908	-13.8348531	115	0.181508938
95	95	NA	-5.11875	1.70625	95	0	0	1	NA	Flat	4 ug-ml	NULL	C2C12	NA	99	49	0	0	39	6	-5.11875	1.70625	161.5650512	0	5.395636258	0	235	109.3991183	0.099695595	1.047255908	-13.8348531	117.5	0.181508938
97	97	NA	-5.11875	1.70625	97	0	0	1	NA	Flat	4 ug-ml	NULL	C2C12	NA	99	49	0	0	49	6	-5.11875	1.70625	161.5650512	0	5.395636258	0	240	110.209311	0.099695595	1.047255908	-13.8348531	120	0.181508938
99	99	NA	-5.28125	1.86875	99	0	0	1	NA	Flat	4 ug-ml	NULL	C2C12	NA	98	48	0.182	0.091	34	6	-5.28125	1.86875	160.5138704	0.4204723	5.602127107	-0.08259634	245	113.7308959	0.099695595	1.047255908	-14.8860339	122.5	0.181508938
101	101	NA	-5.28125	1.54375	101	0	0	1	NA	Flat	4 ug-ml	NULL	C2C12	NA	98	50	0.258	0.129	36	6	-5.28125	1.54375	163.7059525	-1.276832846	5.50225096	0.039950459	250	109.2296951	0.099695595	1.047255908	-11.6939518	125	0.181508938
103	103	NA	-5.28125	1.54375	103	0	0	1	NA	Flat	4 ug-ml	NULL	C2C12	NA	98	50	0	0	35	6	-5.28125	1.54375	163.7059525	0	5.50225096	0	255	117.2030728	0.099695595	1.047255908	-11.6939518	127.5	0.181508938
105	105	NA	-5.28125	1.54375	105	0	0	1	NA	Flat	4 ug-ml	NULL	C2C12	NA	98	50	0	0	45	6	-5.28125	1.54375	163.7059525	0	5.50225096	0	260	121.0465164	0.099695595	1.047255908	-11.6939518	130	0.181508938
107	107	NA	-5.28125	1.54375	107	0	0	1	NA	Flat	4 ug-ml	NULL	C2C12	NA	98	50	0	0	45	6	-5.28125	1.54375	163.7059525	0	5.50225096	0	265	116.0424576	0.099695595	1.047255908	-11.6939518	132.5	0.181508938
109	109	NA	-5.28125	1.54375	109	0	0	1	NA	Flat	4 ug-ml	NULL	C2C12	NA	98	50	0	0	62	6	-5.28125	1.54375	163.7059525	0	5.50225096	0	270	108.2551226	0.099695595	1.047255908	-11.6939518	135	0.181508938
111	111	NA	-5.28125	1.54375	111	0	0	1	NA	Flat	4 ug-ml	NULL	C2C12	NA	98	50	0	0	42	6	-5.28125	1.54375	163.7059525	0	5.50225096	0	275	108.6470745	0.099695595	1.047255908	-11.6939518	137.5	0.181508938
113	113	NA	-5.28125	1.54375	113	0	0	1	NA	Flat	4 ug-ml	NULL	C2C12	NA	98	50	0	0	30	6	-5.28125	1.54375	163.7059525	0	5.50225096	0	280	109.7392679	0.099695595	1.047255908	-11.6939518	140	0.181508938
115	115	NA	-5.44375	1.54375	115	0	0	1	NA	Flat	4 ug-ml	NULL	C2C12	NA	97	50	0.129	0.064	78	6	-5.44375	1.54375	164.1676134	-0.184664334	5.658407738	-0.062462711	285	109.947524	0.099695595	1.047255908	-11.2322909	142.5	0.181508938
117	117	NA	-5.44375	1.54375	117	0	0	1	NA	Flat	4 ug-ml	NULL	C2C12	NA	97	50	0	0	33	6	-5.44375	1.54375	164.1676134	0	5.658407738	0	290	103.0436531	0.099695595	1.047255908	-11.2322909	145	0.181508938
119	119	NA	-5.44375	1.54375	119	0	0	1	NA	Flat	4 ug-ml	NULL	C2C12	NA	97	50	0	0	40	6	-5.44375	1.54375	164.1676134	0	5.658407738	0	295	126.1643589	0.099695595	1.047255908	-11.2322909	147.5	0.181508938
121	121	NA	-5.44375	1.38125	121	0	0	1	NA	Flat	4 ug-ml	NULL	C2C12	NA	97	51	0.129	0.064	38	6	-5.44375	1.38125	165.7627195	-0.638042462	5.616250139	0.016863039	300	0	0.099695595	1.047255908	-9.6371848	150	0.181508938
123	123	NA	-5.44375	1.38125	123	0	0	1	NA	Flat	4 ug-ml	NULL	C2C12	NA	97	51	0	0	35	6	-5.44375	1.38125	165.7627195	0	5.616250139	0	305	0	0.099695595	1.047255908	-9.6371848	152.5	0.181508938
125	125	NA	-5.44375	1.38125	125	0	0	1	NA	Flat	4 ug-ml	NULL	C2C12	NA	97	51	0	0	40	6	-5.44375	1.38125	165.7627195	0	5.616250139	0	310	0	0.099695595	1.047255908	-9.6371848	155	0.181508938
127	127	NA	-5.28125	1.38125	127	0	0	1	NA	Flat	4 ug-ml	NULL	C2C12	NA	98	51	0.129	0.064	42	6	-5.28125	1.38125	165.3432489	0.16778826	5.458887535	0.062945041	315	0	0.099695595	1.047255908	-10.0566554	157.5	0.181508938
129	129	NA	-5.44375	1.21875	129	0	0	1	NA	Flat	4 ug-ml	NULL	C2C12	NA	97	52	0.182	0.091	53	6	-5.44375	1.21875	167.3806777	-0.814971529	5.578509265	-0.047848692	320	0	0.099695595	1.047255908	-8.0192266	160	0.181508938
131	131	NA	-5.44375	1.21875	131	0	0	1	NA	Flat	4 ug-ml	NULL	C2C12	NA	97	52	0	0	66	6	-5.44375	1.21875	167.3806777	0	5.578509265	0	325	0	0.099695595	1.047255908	-8.0192266	162.5	0.181508938
133	133	NA	-5.44375	1.21875	133	0	0	1	NA	Flat	4 ug-ml	NULL	C2C12	NA	97	52	0	0	41	6	-5.44375	1.21875	167.3806777	0	5.578509265	0	330	0	0.099695595	1.047255908	-8.0192266	165	0.181508938
135	135	NA	-5.28125	1.21875	135	0	0	1	NA	Flat	4 ug-ml	NULL	C2C12	NA	98	52	0.129	0.064	41	6	-5.28125	1.21875	167.0053832	0.150117799	5.420051026	0.063383296	335	0	0.099695595	1.047255908	-8.3945211	167.5	0.181508938
137	137	NA	-5.28125	1.21875	137	0	0	1	NA	Flat	4 ug-ml	NULL	C2C12	NA	98	52	0	0	31	6	-5.28125	1.21875	167.0053832	0	5.420051026	0	340	0	0.099695595	1.047255908	-8.3945211	170	0.181508938
139	139	NA	-5.44375	1.21875	139	0	0	1	NA	Flat	4 ug-ml	NULL	C2C12	NA	97	52	0.129	0.064	38	6	-5.44375	1.21875	167.3806777	-0.150117799	5.578509265	-0.063383296	345	0	0.099695595	1.047255908	-8.0192266	172.5	0.181508938
141	141	NA	-5.44375	1.21875	141	0	0	1	NA	Flat	4 ug-ml	NULL	C2C12	NA	97	52	0	0	36	6	-5.44375	1.21875	167.3806777	0	5.578509265	0	350	0	0.099695595	1.047255908	-8.0192266	175	0.181508938
143	143	NA	-5.44375	1.21875	143	0	0	1	NA	Flat	4 ug-ml	NULL	C2C12	NA	97	52	0	0	48	6	-5.44375	1.21875	167.3806777	0	5.578509265	0	355	0	0.099695595	1.047255908	-8.0192266	177.5	0.181508938
145	145	NA	-5.44375	1.21875	145	0	0	1	NA	Flat	4 ug-ml	NULL	C2C12	NA	97	52	0	0	88	6	-5.44375	1.21875	167.3806777	0	5.578509265	0	360	0	0.099695595	1.047255908	-8.0192266	180	0.181508938
147	147	NA	-5.11875	1.38125	147	0	0	1	NA	Flat	4 ug-ml	NULL	C2C12	NA	99	51	0.288	0.144	54	6	-5.11875	1.38125	164.8989018	0.992710347	5.301834883	0.110669753	365	0	0.099695595	1.047255908	-10.5010025	182.5	0.181508938
149	149	NA	-5.28125	1.21875	149	0	0	1	NA	Flat	4 ug-ml	NULL	C2C12	NA	98	52	0.182	0.091	45	6	-5.28125	1.21875	167.0053832	-0.842592548	5.420051026	-0.047286457	370	0	0.099695595	1.047255908	-8.3945211	185	0.181508938
151	151	NA	-5.28125	1.21875	151	0	0	1	NA	Flat	4 ug-ml	NULL	C2C12	NA	98	52	0	0	57	6	-5.28125	1.21875	167.0053832	0	5.420051026	0	375	0	0.099695595	1.047255908	-8.3945211	187.5	0.181508938
153	153	NA	-5.28125	1.05625	153	0	0	1	NA	Flat	4 ug-ml	NULL	C2C12	NA	98	53	0.129	0.064	58	6	-5.28125	1.05625	168.6900675	-0.673873727	5.385839361	0.013684666	380	0	0.099695595	1.047255908	-6.7098368	190	0.181508938
155	155	NA	-5.76875	0.40625	155	0	0	1	NA	Flat	4 ug-ml	NULL	C2C12	NA	95	57	0.645	0.322	58	6	-5.76875	0.40625	175.9717363	-2.912667523	5.783036886	-0.15887901	385	0	0.099695595	1.047255908	0.571832	192.5	0.181508938
157	157	NA	-5.60625	0.56875	157	0	0	1	NA	Flat	4 ug-ml	NULL	C2C12	NA	96	56	0.182	0.091	46	6	-5.60625	0.56875	174.2072035	0.705813131	5.635025787	0.059204439	390	0	0.099695595	1.047255908	-1.1927008	195	0.181508938
159	159	NA	-5.28125	0.89375	159	0	0	1	NA	Flat	4 ug-ml	NULL	C2C12	NA	98	54	0.365	0.182	38	6	-5.28125	0.89375	170.3947958	1.524963064	5.35634116	0.111473851	395	0	0.099695595	1.047255908	-5.0051085	197.5	0.181508938
161	161	NA	-5.28125	0.89375	161	0	0	1	NA	Flat	4 ug-ml	NULL	C2C12	NA	98	54	0	0	72	6	-5.28125	0.89375	170.3947958	0	5.35634116	0	400	0	0.099695595	1.047255908	-5.0051085	200	0.181508938
163	163	NA	-5.28125	1.05625	163	0	0	1	NA	Flat	4 ug-ml	NULL	C2C12	NA	98	53	0.129	0.064	40	6	-5.28125	1.05625	168.6900675	0.681891328	5.385839361	-0.01179928	405	0	0.099695595	1.047255908	-6.7098368	202.5	0.181508938
165	165	NA	-5.60625	0.73125	165	0	0	1	NA	Flat	4 ug-ml	NULL	C2C12	NA	96	55	0.365	0.182	40	6	-5.60625	0.73125	172.568592	-1.551409801	5.653739084	-0.107159889	410	0	0.099695595	1.047255908	-2.8313123	205	0.181508938
167	167	NA	-5.44375	0.73125	167	0	0	1	NA	Flat	4 ug-ml	NULL	C2C12	NA	97	55	0.129	0.064	54	6	-5.44375	0.73125	172.349349	0.087697194	5.492644229	0.064437942	415	0	0.099695595	1.047255908	-3.0505553	207.5	0.181508938
169	169	NA	-5.60625	0.73125	169	0	0	1	NA	Flat	4 ug-ml	NULL	C2C12	NA	96	55	0.129	0.064	53	6	-5.60625	0.73125	172.568592	-0.087697194	5.653739084	-0.064437942	420	0	0.099695595	1.047255908	-2.8313123	210	0.181508938
171	171	NA	-5.44375	0.89375	171	0	0	1	NA	Flat	4 ug-ml	NULL	C2C12	NA	97	54	0.182	0.091	50	6	-5.44375	0.89375	170.6764082	0.756873523	5.516629689	0.054843758	425	0	0.099695595	1.047255908	-4.7234961	212.5	0.181508938
173	173	NA	-5.44375	0.89375	173	0	0	1	NA	Flat	4 ug-ml	NULL	C2C12	NA	97	54	0	0	44	6	-5.44375	0.89375	170.6764082	0	5.516629689	0	430	0	0.099695595	1.047255908	-4.7234961	215	0.181508938
175	175	NA	-5.44375	0.89375	175	0	0	1	NA	Flat	4 ug-ml	NULL	C2C12	NA	97	54	0	0	43	6	-5.44375	0.89375	170.6764082	0	5.516629689	0	435	0	0.099695595	1.047255908	-4.7234961	217.5	0.181508938
177	177	NA	-5.44375	0.89375	177	0	0	1	NA	Flat	4 ug-ml	NULL	C2C12	NA	97	54	0	0	35	6	-5.44375	0.89375	170.6764082	0	5.516629689	0	440	0	0.099695595	1.047255908	-4.7234961	220	0.181508938
179	179	NA	-5.44375	0.89375	179	0	0	1	NA	Flat	4 ug-ml	NULL	C2C12	NA	97	54	0	0	57	6	-5.44375	0.89375	170.6764082	0	5.516629689	0	445	0	0.099695595	1.047255908	-4.7234961	222.5	0.181508938
181	181	NA	-5.60625	0.89375	181	0	0	1	NA	Flat	4 ug-ml	NULL	C2C12	NA	96	54	0.129	0.064	46	6	-5.60625	0.89375	170.9421119	-0.10628146	5.67704396	-0.064165708	450	0	0.099695595	1.047255908	-4.4577924	225	0.181508938
183	183	NA	-5.60625	1.05625	183	0	0	1	NA	Flat	4 ug-ml	NULL	C2C12	NA	96	53	0.129	0.064	36	6	-5.60625	1.05625	169.3302172	0.64475787	5.704884147	-0.011136075	455	0	0.099695595	1.047255908	-6.0696871	227.5	0.181508938
185	185	NA	-5.60625	1.05625	185	0	0	1	NA	Flat	4 ug-ml	NULL	C2C12	NA	96	53	0	0	38	6	-5.60625	1.05625	169.3302172	0	5.704884147	0	460	0	0.099695595	1.047255908	-6.0696871	230	0.181508938
187	187	NA	-5.44375	1.21875	187	0	0	1	NA	Flat	4 ug-ml	NULL	C2C12	NA	97	52	0.182	0.091	47	6	-5.44375	1.21875	167.3806777	0.779815796	5.578509265	0.050549952	465	0	0.099695595	1.047255908	-8.0192266	232.5	0.181508938
189	189	NA	-5.60625	1.38125	189	0	0	1	NA	Flat	4 ug-ml	NULL	C2C12	NA	96	51	0.182	0.091	39	6	-5.60625	1.38125	166.1593045	0.488549279	5.773897351	-0.078155234	470	0	0.099695595	1.047255908	-9.2405998	235	0.181508938
191	191	NA	-5.60625	1.38125	191	0	0	1	NA	Flat	4 ug-ml	NULL	C2C12	NA	96	51	0	0	44	6	-5.60625	1.38125	166.1593045	0	5.773897351	0	475	0	0.099695595	1.047255908	-9.2405998	237.5	0.181508938
193	193	NA	-5.44375	1.21875	193	0	0	1	NA	Flat	4 ug-ml	NULL	C2C12	NA	97	52	0.182	0.091	43	6	-5.44375	1.21875	167.3806777	-0.488549279	5.578509265	0.078155234	480	0	0.099695595	1.047255908	-8.0192266	240	0.181508938
195	195	NA	-5.44375	1.21875	195	0	0	1	NA	Flat	4 ug-ml	NULL	C2C12	NA	97	52	0	0	35	6	-5.44375	1.21875	167.3806777	0	5.578509265	0	485	0	0.099695595	1.047255908	-8.0192266	242.5	0.181508938
197	197	NA	-5.44375	1.21875	197	0	0	1	NA	Flat	4 ug-ml	NULL	C2C12	NA	97	52	0	0	34	6	-5.44375	1.21875	167.3806777	0	5.578509265	0	490	0	0.099695595	1.047255908	-8.0192266	245	0.181508938
199	199	NA	-5.44375	1.54375	199	0	0	1	NA	Flat	4 ug-ml	NULL	C2C12	NA	97	50	0.258	0.129	31	6	-5.44375	1.54375	164.1676134	1.285225731	5.658407738	-0.031959389	495	0	0.099695595	1.047255908	-11.2322909	247.5	0.181508938
201	201	NA	-5.44375	1.21875	201	0	0	1	NA	Flat	4 ug-ml	NULL	C2C12	NA	97	52	0.258	0.129	49	6	-5.44375	1.21875	167.3806777	-1.285225731	5.578509265	0.031959389	500	0	0.099695595	1.047255908	-8.0192266	250	0.181508938
203	203	NA	-5.44375	1.38125	203	0	0	1	NA	Flat	4 ug-ml	NULL	C2C12	NA	97	51	0.129	0.064	89	6	-5.44375	1.38125	165.7627195	0.647183269	5.616250139	-0.015096349	505	0	0.099695595	1.047255908	-9.6371848	252.5	0.181508938
205	205	NA	-5.28125	1.38125	205	0	0	1	NA	Flat	4 ug-ml	NULL	C2C12	NA	98	51	0.129	0.064	55	6	-5.28125	1.38125	165.3432489	0.16778826	5.458887535	0.062945041	510	0	0.099695595	1.047255908	-10.0566554	255	0.181508938
207	207	NA	-5.28125	1.54375	207	0	0	1	NA	Flat	4 ug-ml	NULL	C2C12	NA	98	50	0.129	0.064	41	6	-5.28125	1.54375	163.7059525	0.654918536	5.50225096	-0.01734537	515	0	0.099695595	1.047255908	-11.6939518	257.5	0.181508938
209	209	NA	-5.28125	1.54375	209	0	0	1	NA	Flat	4 ug-ml	NULL	C2C12	NA	98	50	0	0	34	6	-5.28125	1.54375	163.7059525	0	5.50225096	0	520	0	0.099695595	1.047255908	-11.6939518	260	0.181508938
211	211	NA	-5.28125	1.54375	211	0	0	1	NA	Flat	4 ug-ml	NULL	C2C12	NA	98	50	0	0	68	6	-5.28125	1.54375	163.7059525	0	5.50225096	0	525	0	0.099695595	1.047255908	-11.6939518	262.5	0.181508938
213	213	NA	-5.28125	1.38125	213	0	0	1	NA	Flat	4 ug-ml	NULL	C2C12	NA	98	51	0.129	0.064	36	6	-5.28125	1.38125	165.3432489	-0.654918536	5.458887535	0.01734537	530	0	0.099695595	1.047255908	-10.0566554	265	0.181508938
215	215	NA	-5.11875	1.38125	215	0	0	1	NA	Flat	4 ug-ml	NULL	C2C12	NA	99	51	0.129	0.064	56	6	-5.11875	1.38125	164.8989018	0.177738818	5.301834883	0.062821061	535	0	0.099695595	1.047255908	-10.5010025	267.5	0.181508938
217	217	NA	-5.11875	1.21875	217	0	0	1	NA	Flat	4 ug-ml	NULL	C2C12	NA	99	52	0.129	0.064	48	6	-5.11875	1.21875	166.6075022	-0.683440163	5.261839329	0.015998222	540	0	0.099695595	1.047255908	-8.7924021	270	0.181508938
219	219	NA	-5.28125	1.21875	219	0	0	1	NA	Flat	4 ug-ml	NULL	C2C12	NA	98	52	0.129	0.064	53	6	-5.28125	1.21875	167.0053832	-0.159152385	5.420051026	-0.063284679	545	0	0.099695595	1.047255908	-8.3945211	272.5	0.181508938
221	221	NA	-5.28125	1.21875	221	0	0	1	NA	Flat	4 ug-ml	NULL	C2C12	NA	98	52	0	0	55	6	-5.28125	1.21875	167.0053832	0	5.420051026	0	550	0	0.099695595	1.047255908	-8.3945211	275	0.181508938
223	223	NA	-5.28125	1.21875	223	0	0	1	NA	Flat	4 ug-ml	NULL	C2C12	NA	98	52	0	0	43	6	-5.28125	1.21875	167.0053832	0	5.420051026	0	555	0	0.099695595	1.047255908	-8.3945211	277.5	0.181508938
225	225	NA	-5.11875	1.21875	225	0	0	1	NA	Flat	4 ug-ml	NULL	C2C12	NA	99	52	0.129	0.064	38	6	-5.11875	1.21875	166.6075022	0.159152385	5.261839329	0.063284679	560	0	0.099695595	1.047255908	-8.7924021	280	0.181508938
227	227	NA	-5.28125	1.05625	227	0	0	1	NA	Flat	4 ug-ml	NULL	C2C12	NA	98	53	0.182	0.091	36	6	-5.28125	1.05625	168.6900675	-0.833026112	5.385839361	-0.049600013	565	0	0.099695595	1.047255908	-6.7098368	282.5	0.181508938
229	229	NA	-5.11875	1.05625	229	0	0	1	NA	Flat	4 ug-ml	NULL	C2C12	NA	99	53	0.129	0.064	40	6	-5.11875	1.05625	168.3407073	0.139744072	5.226592162	0.06369888	570	0	0.099695595	1.047255908	-7.059197	285	0.181508938
231	231	NA	-5.28125	1.21875	231	0	0	1	NA	Flat	4 ug-ml	NULL	C2C12	NA	98	52	0.182	0.091	36	6	-5.28125	1.21875	167.0053832	0.534129655	5.420051026	-0.077383546	575	0	0.099695595	1.047255908	-8.3945211	287.5	0.181508938
233	233	NA	-5.28125	1.54375	233	0	0	1	NA	Flat	4 ug-ml	NULL	C2C12	NA	98	50	0.258	0.129	49	6	-5.28125	1.54375	163.7059525	1.319772266	5.50225096	-0.032879974	580	0	0.099695595	1.047255908	-11.6939518	290	0.181508938
235	235	NA	-5.28125	1.54375	235	0	0	1	NA	Flat	4 ug-ml	NULL	C2C12	NA	98	50	0	0	36	6	-5.28125	1.54375	163.7059525	0	5.50225096	0	585	0	0.099695595	1.047255908	-11.6939518	292.5	0.181508938
237	237	NA	-5.11875	1.54375	237	0	0	1	NA	Flat	4 ug-ml	NULL	C2C12	NA	99	50	0.129	0.064	41	6	-5.11875	1.54375	163.2173559	0.195438675	5.34647226	0.06231148	590	0	0.099695595	1.047255908	-12.1825484	295	0.181508938
239	239	NA	-4.95625	1.70625	239	0	0	1	NA	Flat	4 ug-ml	NULL	C2C12	NA	100	49	0.182	0.091	46	6	-4.95625	1.70625	161.0033458	0.885604004	5.241727113	0.041898059	595	0	0.099695595	1.047255908	-14.3965585	297.5	0.181508938
1	1	NA	-1.21875	-4.46875	1	0	0	2	NA	Flat	4 ug-ml	NULL	C2C12	NA	123	87	-1	-1	42	7	-1.21875	-4.46875	254.7448813	0	4.631962664	0	0	0	0.007302635	0.558941538	0	0	2.460844464
3	3	NA	-1.70625	-4.30625	3	0	0	2	NA	Flat	4 ug-ml	NULL	C2C12	NA	120	86	0.408	0.204	30	7	-1.70625	-4.30625	248.3852211	2.543864096	4.631962664	-3.55E-16	5	8.318872125	0.007302635	0.558941538	-6.3596602	2.5	2.460844464
5	5	NA	-2.03125	-4.30625	5	0	0	2	NA	Flat	4 ug-ml	NULL	C2C12	NA	118	86	0.258	0.129	63	7	-2.03125	-4.30625	244.7468366	1.455353781	4.76127773	-0.051726026	10	13.11553766	0.007302635	0.558941538	-9.9980447	5	2.460844464
7	7	NA	-2.68125	-3.98125	7	0	0	2	NA	Flat	4 ug-ml	NULL	C2C12	NA	114	84	0.577	0.288	71	7	-2.68125	-3.98125	236.0409402	3.48235857	4.799943034	-0.015466121	15	21.61978088	0.007302635	0.558941538	-18.7039411	7.5	2.460844464
9	9	NA	-2.35625	-4.14375	9	0	0	2	NA	Flat	4 ug-ml	NULL	C2C12	NA	116	85	0.288	0.144	52	7	-2.35625	-4.14375	240.3762512	-1.734124427	4.766820547	0.013248995	20	24.11408532	0.007302635	0.558941538	-14.3686301	10	2.460844464
11	11	NA	-2.84375	-4.14375	11	0	0	2	NA	Flat	4 ug-ml	NULL	C2C12	NA	113	85	0.387	0.193	33	7	-2.84375	-4.14375	235.5391837	1.934827008	5.025691806	-0.103548504	25	34.63992489	0.007302635	0.558941538	-19.2056976	12.5	2.460844464
13	13	NA	-3.49375	-4.63125	13	0	0	2	NA	Flat	4 ug-ml	NULL	C2C12	NA	109	88	0.645	0.322	57	7	-3.49375	-4.63125	232.9696104	1.027829334	5.801272759	-0.310232381	30	42.73427029	0.007302635	0.558941538	-21.7752709	15	2.460844464
15	15	NA	-3.33125	-4.14375	15	0	0	2	NA	Flat	4 ug-ml	NULL	C2C12	NA	110	85	0.408	0.204	51	7	-3.33125	-4.14375	231.2034479	0.706464997	5.316755648	0.193806844	35	50.72364022	0.007302635	0.558941538	-23.5414334	17.5	2.460844464
17	17	NA	-3.65625	-4.30625	17	0	0	2	NA	Flat	4 ug-ml	NULL	C2C12	NA	108	86	0.288	0.144	39	7	-3.65625	-4.30625	229.6668584	0.614635812	5.649066571	-0.132924369	40	57.47204359	0.007302635	0.558941538	-25.0780229	20	2.460844464
19	19	NA	-3.65625	-3.98125	19	0	0	2	NA	Flat	4 ug-ml	NULL	C2C12	NA	108	84	0.258	0.129	36	7	-3.65625	-3.98125	227.4366482	0.89208405	5.405415398	0.097460469	45	65.8462763	0.007302635	0.558941538	-27.3082331	22.5	2.460844464
21	21	NA	-4.14375	-4.14375	21	0	0	2	NA	Flat	4 ug-ml	NULL	C2C12	NA	105	85	0.408	0.204	38	7	-4.14375	-4.14375	225	0.974659299	5.860147449	-0.18189282	50	69.31396763	0.007302635	0.558941538	-29.7448813	25	2.460844464
23	23	NA	-4.14375	-3.98125	23	0	0	2	NA	Flat	4 ug-ml	NULL	C2C12	NA	105	84	0.129	0.064	106	7	-4.14375	-3.98125	223.8542372	0.458305135	5.746391531	0.045502367	55	71.80242945	0.007302635	0.558941538	-30.8906441	27.5	2.460844464
25	25	NA	-3.65625	-4.14375	25	0	0	2	NA	Flat	4 ug-ml	NULL	C2C12	NA	108	85	0.408	0.204	40	7	-3.65625	-4.14375	228.5763344	-1.888838885	5.526194724	0.088078723	60	71.93005342	0.007302635	0.558941538	-26.1685469	30	2.460844464
27	27	NA	-3.81875	-3.65625	27	0	0	2	NA	Flat	4 ug-ml	NULL	C2C12	NA	107	82	0.408	0.204	57	7	-3.81875	-3.65625	223.7546357	1.928679457	5.286872008	0.095729086	65	76.65726495	0.007302635	0.558941538	-30.9902456	32.5	2.460844464
29	29	NA	-3.81875	-3.81875	29	0	0	2	NA	Flat	4 ug-ml	NULL	C2C12	NA	107	83	0.129	0.064	35	7	-3.81875	-3.81875	225	-0.498145707	5.400528041	-0.045462413	70	76.07080469	0.007302635	0.558941538	-29.7448813	35	2.460844464
31	31	NA	-3.81875	-3.81875	31	0	0	2	NA	Flat	4 ug-ml	NULL	C2C12	NA	107	83	0	0	39	7	-3.81875	-3.81875	225	0	5.400528041	0	75	77.32444502	0.007302635	0.558941538	-29.7448813	37.5	2.460844464
33	33	NA	-4.30625	-4.46875	33	0	0	2	NA	Flat	4 ug-ml	NULL	C2C12	NA	104	87	0.645	0.322	35	7	-4.30625	-4.46875	226.0609117	-0.424364676	6.205925848	-0.322159122	80	77.70568695	0.007302635	0.558941538	-28.6839696	40	2.460844464
35	35	NA	-4.46875	-4.14375	35	0	0	2	NA	Flat	4 ug-ml	NULL	C2C12	NA	103	85	0.288	0.144	36	7	-4.46875	-4.14375	222.8389205	1.288796471	6.094291643	0.044653682	85	80.0807193	0.007302635	0.558941538	-31.9059608	42.5	2.460844464
37	37	NA	-3.98125	-4.63125	37	0	0	2	NA	Flat	4 ug-ml	NULL	C2C12	NA	106	88	0.547	0.274	45	7	-3.98125	-4.63125	229.3160275	-2.590842803	6.107276654	-0.005194004	90	72.0305821	0.007302635	0.558941538	-25.4288538	45	2.460844464
39	39	NA	-3.98125	-4.79375	39	0	0	2	NA	Flat	4 ug-ml	NULL	C2C12	NA	106	89	0.129	0.064	45	7	-3.98125	-4.79375	230.2900812	-0.389621474	6.231403584	-0.049650772	95	73.92669153	0.007302635	0.558941538	-24.4548001	47.5	2.460844464
41	41	NA	-3.33125	-4.63125	41	0	0	2	NA	Flat	4 ug-ml	NULL	C2C12	NA	110	88	0.532	0.266	47	7	-3.33125	-4.63125	234.2726018	-1.593008229	5.704884147	0.210607775	100	74.0481146	0.007302635	0.558941538	-20.4722795	50	2.460844464
43	43	NA	-3.81875	-4.46875	43	0	0	2	NA	Flat	4 ug-ml	NULL	C2C12	NA	107	87	0.408	0.204	34	7	-3.81875	-4.46875	229.484606	1.915198307	5.878144105	-0.069303984	105	81.63025377	0.007302635	0.558941538	-25.2602753	52.5	2.460844464
45	45	NA	-3.16875	-4.14375	45	0	0	2	NA	Flat	4 ug-ml	NULL	C2C12	NA	111	85	0.577	0.288	46	7	-3.16875	-4.14375	232.5946434	-1.244014944	5.216477799	0.264666523	110	83.96353226	0.007302635	0.558941538	-22.1502379	55	2.460844464
47	47	NA	-3.65625	-4.30625	47	0	0	2	NA	Flat	4 ug-ml	NULL	C2C12	NA	108	86	0.408	0.204	60	7	-3.65625	-4.30625	229.6668584	1.171113999	5.649066571	-0.173035509	115	86.72081425	0.007302635	0.558941538	-25.0780229	57.5	2.460844464
49	49	NA	-3.65625	-4.30625	49	0	0	2	NA	Flat	4 ug-ml	NULL	C2C12	NA	108	86	0	0	30	7	-3.65625	-4.30625	229.6668584	0	5.649066571	0	120	91.19284015	0.007302635	0.558941538	-25.0780229	60	2.460844464
51	51	NA	-3.81875	-4.79375	51	0	0	2	NA	Flat	4 ug-ml	NULL	C2C12	NA	107	89	0.408	0.204	39	7	-3.81875	-4.79375	231.4588164	-0.716783203	6.128857204	-0.191916253	125	95.08146906	0.007302635	0.558941538	-23.2860649	62.5	2.460844464
53	53	NA	-3.98125	-4.46875	53	0	0	2	NA	Flat	4 ug-ml	NULL	C2C12	NA	106	87	0.288	0.144	43	7	-3.98125	-4.46875	228.3018657	1.262780282	5.98498773	0.05754779	130	100.4389089	0.007302635	0.558941538	-26.4430156	65	2.460844464
55	55	NA	-3.81875	-4.79375	55	0	0	2	NA	Flat	4 ug-ml	NULL	C2C12	NA	107	89	0.288	0.144	35	7	-3.81875	-4.79375	231.4588164	-1.262780282	6.128857204	-0.05754779	135	102.1888878	0.007302635	0.558941538	-23.2860649	67.5	2.460844464
57	57	NA	-3.98125	-4.79375	57	0	0	2	NA	Flat	4 ug-ml	NULL	C2C12	NA	106	89	0.129	0.064	37	7	-3.98125	-4.79375	230.2900812	0.467494069	6.231403584	-0.041018552	140	110.9167318	0.007302635	0.558941538	-24.4548001	70	2.460844464
59	59	NA	-3.98125	-4.79375	59	0	0	2	NA	Flat	4 ug-ml	NULL	C2C12	NA	106	89	0	0	55	7	-3.98125	-4.79375	230.2900812	0	6.231403584	0	145	117.271796	0.007302635	0.558941538	-24.4548001	72.5	2.460844464
61	61	NA	-3.98125	-4.63125	61	0	0	2	NA	Flat	4 ug-ml	NULL	C2C12	NA	106	88	0.129	0.064	39	7	-3.98125	-4.63125	229.3160275	0.389621474	6.107276654	0.049650772	150	121.8943729	0.007302635	0.558941538	-25.4288538	75	2.460844464
63	63	NA	-3.81875	-4.79375	63	0	0	2	NA	Flat	4 ug-ml	NULL	C2C12	NA	107	89	0.182	0.091	26	7	-3.81875	-4.79375	231.4588164	-0.857115544	6.128857204	-0.00863222	155	123.152436	0.007302635	0.558941538	-23.2860649	77.5	2.460844464
65	65	NA	-3.98125	-5.11875	65	0	0	2	NA	Flat	4 ug-ml	NULL	C2C12	NA	106	91	0.288	0.144	62	7	-3.98125	-5.11875	232.1250163	-0.266479988	6.48474773	-0.142356211	160	132.2251523	0.007302635	0.558941538	-22.619865	80	2.460844464
67	67	NA	-3.98125	-5.11875	67	0	0	2	NA	Flat	4 ug-ml	NULL	C2C12	NA	106	91	0	0	37	7	-3.98125	-5.11875	232.1250163	0	6.48474773	0	165	141.8002583	0.007302635	0.558941538	-22.619865	82.5	2.460844464
69	69	NA	-3.81875	-4.63125	69	0	0	2	NA	Flat	4 ug-ml	NULL	C2C12	NA	107	88	0.408	0.204	34	7	-3.81875	-4.63125	230.4923246	0.653076717	6.002610109	0.192855048	170	147.4251389	0.007302635	0.558941538	-24.2525567	85	2.460844464
71	71	NA	-3.81875	-5.11875	71	0	0	2	NA	Flat	4 ug-ml	NULL	C2C12	NA	107	91	0.387	0.193	41	7	-3.81875	-5.11875	233.2758928	-1.113427308	6.386270674	-0.153464226	175	153.9960199	0.007302635	0.558941538	-21.4689885	87.5	2.460844464
73	73	NA	-3.98125	-5.11875	73	0	0	2	NA	Flat	4 ug-ml	NULL	C2C12	NA	106	91	0.129	0.064	34	7	-3.98125	-5.11875	232.1250163	0.460350591	6.48474773	-0.039390822	180	159.570088	0.007302635	0.558941538	-22.619865	90	2.460844464
75	75	NA	-4.14375	-5.11875	75	0	0	2	NA	Flat	4 ug-ml	NULL	C2C12	NA	105	91	0.129	0.064	29	7	-4.14375	-5.11875	231.009006	0.446404157	6.585762342	-0.040405845	185	165.8515016	0.007302635	0.558941538	-23.7358753	92.5	2.460844464
77	77	NA	-3.81875	-5.11875	77	0	0	2	NA	Flat	4 ug-ml	NULL	C2C12	NA	107	91	0.258	0.129	40	7	-3.81875	-5.11875	233.2758928	-0.906754748	6.386270674	0.079796667	190	167.3488428	0.007302635	0.558941538	-21.4689885	95	2.460844464
79	79	NA	-4.30625	-5.28125	79	0	0	2	NA	Flat	4 ug-ml	NULL	C2C12	NA	104	92	0.408	0.204	52	7	-4.30625	-5.28125	230.8067269	0.987666369	6.814351813	-0.171232455	195	176.2249341	0.007302635	0.558941538	-23.9381544	97.5	2.460844464
81	81	NA	-4.63125	-5.60625	81	0	0	2	NA	Flat	4 ug-ml	NULL	C2C12	NA	102	94	0.365	0.182	58	7	-4.63125	-5.60625	230.440332	0.14655795	7.271761521	-0.182963884	200	177.1977382	0.007302635	0.558941538	-24.3045493	100	2.460844464
83	83	NA	-4.46875	-5.76875	83	0	0	2	NA	Flat	4 ug-ml	NULL	C2C12	NA	103	95	0.182	0.091	42	7	-4.46875	-5.76875	232.236922	-0.718635998	7.297136639	-0.010150047	205	170.7735664	0.007302635	0.558941538	-22.5079593	102.5	2.460844464
85	85	NA	-4.14375	-6.09375	85	0	0	2	NA	Flat	4 ug-ml	NULL	C2C12	NA	105	97	0.365	0.182	39	7	-4.14375	-6.09375	235.7842979	-1.418950337	7.369155523	-0.028807554	210	160.8917383	0.007302635	0.558941538	-18.9605834	105	2.460844464
87	87	NA	-4.14375	-6.25625	87	0	0	2	NA	Flat	4 ug-ml	NULL	C2C12	NA	105	98	0.129	0.064	37	7	-4.14375	-6.25625	236.4819914	-0.279077395	7.504087428	-0.053972762	215	149.4739305	0.007302635	0.558941538	-18.2628899	107.5	2.460844464
89	89	NA	-3.98125	-6.09375	89	0	0	2	NA	Flat	4 ug-ml	NULL	C2C12	NA	106	97	0.182	0.091	65	7	-3.98125	-6.09375	236.8420761	-0.144033904	7.279020581	0.090026739	220	138.1451687	0.007302635	0.558941538	-17.9028052	110	2.460844464
91	91	NA	-3.81875	-6.41875	91	0	0	2	NA	Flat	4 ug-ml	NULL	C2C12	NA	107	99	0.288	0.144	63	7	-3.81875	-6.41875	239.2500327	-0.963182633	7.468815376	-0.075917918	225	125.245397	0.007302635	0.558941538	-15.4948486	112.5	2.460844464
93	93	NA	-3.65625	-6.90625	93	0	0	2	NA	Flat	4 ug-ml	NULL	C2C12	NA	108	102	0.408	0.204	57	7	-3.65625	-6.90625	242.102729	-1.141078508	7.814374775	-0.13822376	230	110.6458131	0.007302635	0.558941538	-12.6421523	115	2.460844464
95	95	NA	-3.65625	-6.74375	95	0	0	2	NA	Flat	4 ug-ml	NULL	C2C12	NA	108	101	0.129	0.064	34	7	-3.65625	-6.74375	241.5348379	0.227156445	7.671136039	0.057295495	235	103.5737807	0.007302635	0.558941538	-13.2100434	117.5	2.460844464
97	97	NA	-3.81875	-6.58125	97	0	0	2	NA	Flat	4 ug-ml	NULL	C2C12	NA	107	100	0.182	0.091	76	7	-3.81875	-6.58125	239.875682	0.663662342	7.608922599	0.024885376	240	103.6424072	0.007302635	0.558941538	-14.8691993	120	2.460844464
99	99	NA	-3.98125	-6.58125	99	0	0	2	NA	Flat	4 ug-ml	NULL	C2C12	NA	106	100	0.129	0.064	83	7	-3.98125	-6.58125	238.828651	0.418812412	7.69176203	-0.033135772	245	86.47129192	0.007302635	0.558941538	-15.9162303	122.5	2.460844464
101	101	NA	-3.49375	-6.58125	101	0	0	2	NA	Flat	4 ug-ml	NULL	C2C12	NA	109	100	0.387	0.193	72	7	-3.49375	-6.58125	242.0377678	-1.283646729	7.451116737	0.096258117	250	63.1788442	0.007302635	0.558941538	-12.7071135	125	2.460844464
103	103	NA	-3.16875	-6.25625	103	0	0	2	NA	Flat	4 ug-ml	NULL	C2C12	NA	111	98	0.365	0.182	56	7	-3.16875	-6.25625	243.1380822	-0.440125744	7.012962329	0.175261763	255	55.47227998	0.007302635	0.558941538	-11.6067991	127.5	2.460844464
105	105	NA	-3.49375	-6.25625	105	0	0	2	NA	Flat	4 ug-ml	NULL	C2C12	NA	109	98	0.258	0.129	51	7	-3.49375	-6.25625	240.8191939	0.927555283	7.165678832	-0.061086601	260	58.59492435	0.007302635	0.558941538	-13.9256874	130	2.460844464
107	107	NA	-3.81875	-6.25625	107	0	0	2	NA	Flat	4 ug-ml	NULL	C2C12	NA	107	98	0.258	0.129	42	7	-3.81875	-6.25625	238.6005425	0.887460572	7.329632707	-0.06558155	265	70.11462472	0.007302635	0.558941538	-16.1443388	132.5	2.460844464
109	109	NA	-3.33125	-5.44375	109	0	0	2	NA	Flat	4 ug-ml	NULL	C2C12	NA	110	93	0.752	0.376	63	7	-3.33125	-5.44375	238.5358564	0.025874459	6.382134488	0.378999288	270	63.78243157	0.007302635	0.558941538	-16.2090249	135	2.460844464
111	111	NA	-3.98125	-6.58125	111	0	0	2	NA	Flat	4 ug-ml	NULL	C2C12	NA	106	100	1.04	0.52	38	7	-3.98125	-6.58125	238.828651	-0.117117841	7.69176203	-0.523851017	275	66.39106166	0.007302635	0.558941538	-15.9162303	137.5	2.460844464
113	113	NA	-3.49375	-6.74375	113	0	0	2	NA	Flat	4 ug-ml	NULL	C2C12	NA	109	101	0.408	0.204	36	7	-3.49375	-6.74375	242.6125778	-1.513570748	7.595028185	0.038693538	280	61.40901183	0.007302635	0.558941538	-12.1323035	140	2.460844464
115	115	NA	-3.81875	-6.58125	115	0	0	2	NA	Flat	4 ug-ml	NULL	C2C12	NA	107	100	0.288	0.144	34	7	-3.81875	-6.58125	239.875682	1.094758337	7.608922599	-0.005557766	285	107.9012324	0.007302635	0.558941538	-14.8691993	142.5	2.460844464
117	117	NA	-3.65625	-6.41875	117	0	0	2	NA	Flat	4 ug-ml	NULL	C2C12	NA	108	99	0.182	0.091	32	7	-3.65625	-6.41875	240.3332848	-0.183041117	7.387050536	0.088748825	290	151.7170245	0.007302635	0.558941538	-14.4115965	145	2.460844464
119	119	NA	-3.81875	-6.25625	119	0	0	2	NA	Flat	4 ug-ml	NULL	C2C12	NA	107	98	0.182	0.091	28	7	-3.81875	-6.25625	238.6005425	0.693096911	7.329632707	0.022967132	295	260.6396753	0.007302635	0.558941538	-16.1443388	147.5	2.460844464
121	121	NA	-3.81875	-6.09375	121	0	0	2	NA	Flat	4 ug-ml	NULL	C2C12	NA	107	97	0.129	0.064	43	7	-3.81875	-6.09375	237.9259991	0.269817357	7.191428274	0.055281773	300	0	0.007302635	0.558941538	-16.8188822	150	2.460844464
123	123	NA	-3.65625	-5.28125	123	0	0	2	NA	Flat	4 ug-ml	NULL	C2C12	NA	108	92	0.658	0.329	31	7	-3.65625	-5.28125	235.3048465	1.048461062	6.423376497	0.307220711	305	0	0.007302635	0.558941538	-19.4400348	152.5	2.460844464
125	125	NA	-3.98125	-5.60625	125	0	0	2	NA	Flat	4 ug-ml	NULL	C2C12	NA	106	94	0.365	0.182	39	7	-3.98125	-5.60625	234.6197278	0.274047468	6.87607378	-0.181078913	310	0	0.007302635	0.558941538	-20.1251535	155	2.460844464
127	127	NA	-4.30625	-5.76875	127	0	0	2	NA	Flat	4 ug-ml	NULL	C2C12	NA	104	95	0.288	0.144	47	7	-4.30625	-5.76875	233.259438	0.544115928	7.198768341	-0.129077824	315	0	0.007302635	0.558941538	-21.4854433	157.5	2.460844464
129	129	NA	-4.30625	-5.93125	129	0	0	2	NA	Flat	4 ug-ml	NULL	C2C12	NA	104	96	0.129	0.064	41	7	-4.30625	-5.93125	234.0193224	-0.303953781	7.329632707	-0.052345747	320	0	0.007302635	0.558941538	-20.7255589	160	2.460844464
131	131	NA	-4.63125	-5.60625	131	0	0	2	NA	Flat	4 ug-ml	NULL	C2C12	NA	102	94	0.365	0.182	38	7	-4.63125	-5.60625	230.440332	1.43159616	7.271761521	0.023148474	325	0	0.007302635	0.558941538	-24.3045493	162.5	2.460844464
133	133	NA	-4.46875	-5.76875	133	0	0	2	NA	Flat	4 ug-ml	NULL	C2C12	NA	103	95	0.182	0.091	40	7	-4.46875	-5.76875	232.236922	-0.718635998	7.297136639	-0.010150047	330	0	0.007302635	0.558941538	-22.5079593	165	2.460844464
135	135	NA	-4.46875	-5.44375	135	0	0	2	NA	Flat	4 ug-ml	NULL	C2C12	NA	103	93	0.258	0.129	35	7	-4.46875	-5.44375	230.6175806	0.647736574	7.043020703	0.101646374	335	0	0.007302635	0.558941538	-24.1273007	167.5	2.460844464
137	137	NA	-4.46875	-5.76875	137	0	0	2	NA	Flat	4 ug-ml	NULL	C2C12	NA	103	95	0.258	0.129	33	7	-4.46875	-5.76875	232.236922	-0.647736574	7.297136639	-0.101646374	340	0	0.007302635	0.558941538	-22.5079593	170	2.460844464
139	139	NA	-4.46875	-5.76875	139	0	0	2	NA	Flat	4 ug-ml	NULL	C2C12	NA	103	95	0	0	47	7	-4.46875	-5.76875	232.236922	0	7.297136639	0	345	0	0.007302635	0.558941538	-22.5079593	172.5	2.460844464
141	141	NA	-4.95625	-5.76875	141	0	0	2	NA	Flat	4 ug-ml	NULL	C2C12	NA	100	95	0.387	0.193	38	7	-4.95625	-5.76875	229.332314	1.161843217	7.605451375	-0.123325895	350	0	0.007302635	0.558941538	-25.4125673	175	2.460844464
143	143	NA	-4.79375	-5.93125	143	0	0	2	NA	Flat	4 ug-ml	NULL	C2C12	NA	101	96	0.182	0.091	34	7	-4.79375	-5.93125	231.0541919	-0.688751164	7.62625502	-0.008321458	355	0	0.007302635	0.558941538	-23.6906894	177.5	2.460844464
145	145	NA	-4.95625	-5.76875	145	0	0	2	NA	Flat	4 ug-ml	NULL	C2C12	NA	100	95	0.182	0.091	53	7	-4.95625	-5.76875	229.332314	0.688751164	7.605451375	0.008321458	360	0	0.007302635	0.558941538	-25.4125673	180	2.460844464
147	147	NA	-4.30625	-5.28125	147	0	0	2	NA	Flat	4 ug-ml	NULL	C2C12	NA	104	92	0.645	0.322	47	7	-4.30625	-5.28125	230.8067269	-0.589765169	6.814351813	0.316439825	365	0	0.007302635	0.558941538	-23.9381544	182.5	2.460844464
149	149	NA	-4.95625	-5.28125	149	0	0	2	NA	Flat	4 ug-ml	NULL	C2C12	NA	100	92	0.516	0.258	43	7	-4.95625	-5.28125	226.818303	1.595369576	7.242652527	-0.171320286	370	0	0.007302635	0.558941538	-27.9265783	185	2.460844464
151	151	NA	-4.46875	-5.28125	151	0	0	2	NA	Flat	4 ug-ml	NULL	C2C12	NA	103	92	0.387	0.193	39	7	-4.46875	-5.28125	229.7636417	-1.178135491	6.918188211	0.129785726	375	0	0.007302635	0.558941538	-24.9812396	187.5	2.460844464
153	153	NA	-3.98125	-5.44375	153	0	0	2	NA	Flat	4 ug-ml	NULL	C2C12	NA	106	93	0.408	0.204	38	7	-3.98125	-5.44375	233.8203796	-1.622695145	6.74423944	0.069579508	380	0	0.007302635	0.558941538	-20.9245017	190	2.460844464
155	155	NA	-4.63125	-5.60625	155	0	0	2	NA	Flat	4 ug-ml	NULL	C2C12	NA	102	94	0.532	0.266	57	7	-4.63125	-5.60625	230.440332	1.352019008	7.271761521	-0.211008833	385	0	0.007302635	0.558941538	-24.3045493	192.5	2.460844464
157	157	NA	-4.63125	-5.44375	157	0	0	2	NA	Flat	4 ug-ml	NULL	C2C12	NA	102	93	0.129	0.064	61	7	-4.63125	-5.44375	229.6106493	0.331873085	7.147229577	0.049812778	390	0	0.007302635	0.558941538	-25.134232	195	2.460844464
159	159	NA	-4.30625	-4.95625	159	0	0	2	NA	Flat	4 ug-ml	NULL	C2C12	NA	104	90	0.465	0.233	38	7	-4.30625	-4.95625	229.0141757	0.238589449	6.565683752	0.23261833	395	0	0.007302635	0.558941538	-25.7307056	197.5	2.460844464
161	161	NA	-3.98125	-5.28125	161	0	0	2	NA	Flat	4 ug-ml	NULL	C2C12	NA	106	92	0.365	0.182	49	7	-3.98125	-5.28125	232.9893268	-1.590060428	6.613769963	-0.019234485	400	0	0.007302635	0.558941538	-21.7555545	200	2.460844464
163	163	NA	-3.65625	-5.60625	163	0	0	2	NA	Flat	4 ug-ml	NULL	C2C12	NA	108	94	0.365	0.182	46	7	-3.65625	-5.60625	236.888658	-1.559732509	6.693145981	-0.031750407	405	0	0.007302635	0.558941538	-17.8562233	202.5	2.460844464
165	165	NA	-4.79375	-5.93125	165	0	0	2	NA	Flat	4 ug-ml	NULL	C2C12	NA	101	96	0.939	0.47	43	7	-4.79375	-5.93125	231.0541919	2.333786458	7.62625502	-0.373243615	410	0	0.007302635	0.558941538	-23.6906894	205	2.460844464
167	167	NA	-4.14375	-5.76875	167	0	0	2	NA	Flat	4 ug-ml	NULL	C2C12	NA	105	95	0.532	0.266	54	7	-4.14375	-5.76875	234.3099402	-1.302299312	7.102755847	0.209399669	415	0	0.007302635	0.558941538	-20.4349411	207.5	2.460844464
169	169	NA	-3.98125	-5.93125	169	0	0	2	NA	Flat	4 ug-ml	NULL	C2C12	NA	106	96	0.182	0.091	49	7	-3.98125	-5.93125	236.1291893	-0.727699646	7.143534008	-0.016311264	420	0	0.007302635	0.558941538	-18.615692	210	2.460844464
171	171	NA	-3.81875	-6.09375	171	0	0	2	NA	Flat	4 ug-ml	NULL	C2C12	NA	107	97	0.182	0.091	60	7	-3.81875	-6.09375	237.9259991	-0.718723934	7.191428274	-0.019157706	425	0	0.007302635	0.558941538	-16.8188822	212.5	2.460844464
173	173	NA	-4.14375	-6.09375	173	0	0	2	NA	Flat	4 ug-ml	NULL	C2C12	NA	105	97	0.258	0.129	50	7	-4.14375	-6.09375	235.7842979	0.856680503	7.369155523	-0.0710909	430	0	0.007302635	0.558941538	-18.9605834	215	2.460844464
175	175	NA	-3.65625	-6.41875	175	0	0	2	NA	Flat	4 ug-ml	NULL	C2C12	NA	108	99	0.465	0.233	39	7	-3.65625	-6.41875	240.3332848	-1.81959477	7.387050536	-0.007158005	435	0	0.007302635	0.558941538	-14.4115965	217.5	2.460844464
177	177	NA	-3.16875	-6.25625	177	0	0	2	NA	Flat	4 ug-ml	NULL	C2C12	NA	111	98	0.408	0.204	46	7	-3.16875	-6.25625	243.1380822	-1.121918945	7.012962329	0.149635283	440	0	0.007302635	0.558941538	-11.6067991	220	2.460844464
179	179	NA	-2.84375	-6.41875	179	0	0	2	NA	Flat	4 ug-ml	NULL	C2C12	NA	113	99	0.288	0.144	43	7	-2.84375	-6.41875	246.1048386	-1.186702572	7.020488988	-0.003010664	445	0	0.007302635	0.558941538	-8.6400427	222.5	2.460844464
181	181	NA	-3.16875	-6.41875	181	0	0	2	NA	Flat	4 ug-ml	NULL	C2C12	NA	111	99	0.258	0.129	68	7	-3.16875	-6.41875	243.7257878	0.951620296	7.158304836	-0.055126339	450	0	0.007302635	0.558941538	-11.0190935	225	2.460844464
183	183	NA	-3.49375	-6.41875	183	0	0	2	NA	Flat	4 ug-ml	NULL	C2C12	NA	109	99	0.258	0.129	51	7	-3.49375	-6.41875	241.4403795	0.914163329	7.307984717	-0.059871952	455	0	0.007302635	0.558941538	-13.3045018	227.5	2.460844464
185	185	NA	-3.16875	-6.58125	185	0	0	2	NA	Flat	4 ug-ml	NULL	C2C12	NA	111	100	0.288	0.144	38	7	-3.16875	-6.58125	244.2900462	-1.139866679	7.304370481	0.001445694	460	0	0.007302635	0.558941538	-10.4548351	230	2.460844464
187	187	NA	-2.68125	-6.09375	187	0	0	2	NA	Flat	4 ug-ml	NULL	C2C12	NA	114	97	0.547	0.274	66	7	-2.68125	-6.09375	246.2505055	-0.784183715	6.657543888	0.258730637	465	0	0.007302635	0.558941538	-8.4943758	232.5	2.460844464
189	189	NA	-2.84375	-6.41875	189	0	0	2	NA	Flat	4 ug-ml	NULL	C2C12	NA	113	99	0.288	0.144	41	7	-2.84375	-6.41875	246.1048386	0.058266769	7.020488988	-0.14517804	470	0	0.007302635	0.558941538	-8.6400427	235	2.460844464
191	191	NA	-2.35625	-6.41875	191	0	0	2	NA	Flat	4 ug-ml	NULL	C2C12	NA	116	99	0.387	0.193	45	7	-2.35625	-6.41875	249.8423891	-1.495020208	6.837562842	0.073170458	475	0	0.007302635	0.558941538	-4.9024922	237.5	2.460844464
193	193	NA	-2.35625	-6.41875	193	0	0	2	NA	Flat	4 ug-ml	NULL	C2C12	NA	116	99	0	0	59	7	-2.35625	-6.41875	249.8423891	0	6.837562842	0	480	0	0.007302635	0.558941538	-4.9024922	240	2.460844464
195	195	NA	-2.35625	-6.74375	195	0	0	2	NA	Flat	4 ug-ml	NULL	C2C12	NA	116	101	0.258	0.129	41	7	-2.35625	-6.74375	250.7407084	-0.3593277	7.143534008	-0.122388466	485	0	0.007302635	0.558941538	-4.0041729	242.5	2.460844464
197	197	NA	-2.35625	-6.74375	197	0	0	2	NA	Flat	4 ug-ml	NULL	C2C12	NA	116	101	0	0	34	7	-2.35625	-6.74375	250.7407084	0	7.143534008	0	490	0	0.007302635	0.558941538	-4.0041729	245	2.460844464
199	199	NA	-2.03125	-6.25625	199	0	0	2	NA	Flat	4 ug-ml	NULL	C2C12	NA	118	98	0.465	0.233	55	7	-2.03125	-6.25625	252.0126653	-0.508782797	6.577738261	0.226318299	495	0	0.007302635	0.558941538	-2.732216	247.5	2.460844464
201	201	NA	-1.86875	-6.25625	201	0	0	2	NA	Flat	4 ug-ml	NULL	C2C12	NA	119	98	0.129	0.064	39	7	-1.86875	-6.25625	253.3690463	-0.542552378	6.529386696	0.019340626	500	0	0.007302635	0.558941538	-1.375835	250	2.460844464
203	203	NA	-1.70625	-6.41875	203	0	0	2	NA	Flat	4 ug-ml	NULL	C2C12	NA	120	99	0.182	0.091	51	7	-1.70625	-6.41875	255.1137332	-0.697874743	6.641659478	-0.044909113	505	0	0.007302635	0.558941538	0.3688519	252.5	2.460844464
205	205	NA	-2.03125	-6.41875	205	0	0	2	NA	Flat	4 ug-ml	NULL	C2C12	NA	118	99	0.258	0.129	42	7	-2.03125	-6.41875	252.4397279	1.069602081	6.732483058	-0.036329432	510	0	0.007302635	0.558941538	-2.3051534	255	2.460844464
207	207	NA	-1.86875	-6.58125	207	0	0	2	NA	Flat	4 ug-ml	NULL	C2C12	NA	119	100	0.182	0.091	52	7	-1.86875	-6.58125	254.1480718	-0.683337559	6.841423691	-0.043576253	515	0	0.007302635	0.558941538	-0.5968095	257.5	2.460844464
209	209	NA	-1.70625	-6.58125	209	0	0	2	NA	Flat	4 ug-ml	NULL	C2C12	NA	120	100	0.129	0.064	51	7	-1.70625	-6.58125	255.4655449	-0.526989229	6.798833769	0.017035969	520	0	0.007302635	0.558941538	0.7206636	260	2.460844464
211	211	NA	-1.54375	-6.58125	211	0	0	2	NA	Flat	4 ug-ml	NULL	C2C12	NA	121	100	0.129	0.064	67	7	-1.54375	-6.58125	256.7989128	-0.533347162	6.759882811	0.015580383	525	0	0.007302635	0.558941538	2.0540315	262.5	2.460844464
213	213	NA	-2.03125	-6.74375	213	0	0	2	NA	Flat	4 ug-ml	NULL	C2C12	NA	118	101	0.408	0.204	30	7	-2.03125	-6.74375	253.2374455	1.424586914	7.043020703	-0.113255157	530	0	0.007302635	0.558941538	-1.5074358	265	2.460844464
215	215	NA	-2.51875	-7.06875	215	0	0	2	NA	Flat	4 ug-ml	NULL	C2C12	NA	115	103	0.465	0.233	48	7	-2.51875	-7.06875	250.3879063	1.139815699	7.504087428	-0.18442669	535	0	0.007302635	0.558941538	-4.356975	267.5	2.460844464
217	217	NA	-1.86875	-6.74375	217	0	0	2	NA	Flat	4 ug-ml	NULL	C2C12	NA	119	101	0.577	0.288	49	7	-1.86875	-6.74375	254.5114986	-1.649436906	6.997884725	0.202481081	540	0	0.007302635	0.558941538	-0.2333827	270	2.460844464
219	219	NA	-2.35625	-7.23125	219	0	0	2	NA	Flat	4 ug-ml	NULL	C2C12	NA	116	104	0.547	0.274	59	7	-2.35625	-7.23125	251.9521789	1.02372785	7.605451375	-0.24302666	545	0	0.007302635	0.558941538	-2.7927024	272.5	2.460844464
221	221	NA	-1.86875	-6.74375	221	0	0	2	NA	Flat	4 ug-ml	NULL	C2C12	NA	119	101	0.547	0.274	48	7	-1.86875	-6.74375	254.5114986	-1.02372785	6.997884725	0.24302666	550	0	0.007302635	0.558941538	-0.2333827	275	2.460844464
223	223	NA	-2.03125	-6.74375	223	0	0	2	NA	Flat	4 ug-ml	NULL	C2C12	NA	118	101	0.129	0.064	38	7	-2.03125	-6.74375	253.2374455	0.509621208	7.043020703	-0.018054391	555	0	0.007302635	0.558941538	-1.5074358	277.5	2.460844464
225	225	NA	-1.86875	-6.90625	225	0	0	2	NA	Flat	4 ug-ml	NULL	C2C12	NA	119	102	0.182	0.091	51	7	-1.86875	-6.90625	254.8590162	-0.648628251	7.154614988	-0.044637714	560	0	0.007302635	0.558941538	0.1141349	280	2.460844464
227	227	NA	-1.70625	-7.39375	227	0	0	2	NA	Flat	4 ug-ml	NULL	C2C12	NA	120	105	0.408	0.204	49	7	-1.70625	-7.39375	257.0053832	-0.858546817	7.588071436	-0.173382579	565	0	0.007302635	0.558941538	2.2605019	282.5	2.460844464
229	229	NA	-1.38125	-7.55625	229	0	0	2	NA	Flat	4 ug-ml	NULL	C2C12	NA	122	106	0.288	0.144	48	7	-1.38125	-7.55625	259.6409475	-1.054225722	7.681455957	-0.037353808	570	0	0.007302635	0.558941538	4.8960662	285	2.460844464
231	231	NA	-1.70625	-8.20625	231	0	0	2	NA	Flat	4 ug-ml	NULL	C2C12	NA	120	110	0.577	0.288	41	7	-1.70625	-8.20625	258.2543666	0.554632375	8.381755671	-0.280119885	575	0	0.007302635	0.558941538	3.5094853	287.5	2.460844464
233	233	NA	-2.19375	-8.04375	233	0	0	2	NA	Flat	4 ug-ml	NULL	C2C12	NA	117	109	0.408	0.204	39	7	-2.19375	-8.04375	254.7448813	1.403794111	8.337532796	0.01768915	580	0	0.007302635	0.558941538	0	290	2.460844464
235	235	NA	-2.03125	-7.88125	235	0	0	2	NA	Flat	4 ug-ml	NULL	C2C12	NA	118	108	0.182	0.091	50	7	-2.03125	-7.88125	255.5475717	-0.321076181	8.138800779	0.079492807	585	0	0.007302635	0.558941538	0.8026904	292.5	2.460844464
237	237	NA	-2.03125	-7.71875	237	0	0	2	NA	Flat	4 ug-ml	NULL	C2C12	NA	118	107	0.129	0.064	54	7	-2.03125	-7.71875	255.2564372	0.116453834	7.981546099	0.062901872	590	0	0.007302635	0.558941538	0.5115559	295	2.460844464
239	239	NA	-1.86875	-7.88125	239	0	0	2	NA	Flat	4 ug-ml	NULL	C2C12	NA	119	108	0.182	0.091	39	7	-1.86875	-7.88125	256.6607511	-0.561725573	8.099773338	-0.047290896	595	0	0.007302635	0.558941538	1.9158698	297.5	2.460844464
1	1	NA	1.86875	-3.49375	1	0	0	3	NA	Flat	4 ug-ml	NULL	C2C12	NA	142	81	-1	-1	53	8	1.86875	-3.49375	298.1416012	0	3.962135236	0	0	0	0.072339486	0.331735686	0	0	1.916174439
3	3	NA	1.54375	-3.33125	3	0	0	3	NA	Flat	4 ug-ml	NULL	C2C12	NA	140	80	0.288	0.144	38	8	1.54375	-3.33125	294.8636966	1.311161864	3.671565147	0.116228036	5	6.850431439	0.072339486	0.331735686	-3.2779046	2.5	1.916174439
5	5	NA	1.70625	-3.33125	5	0	0	3	NA	Flat	4 ug-ml	NULL	C2C12	NA	141	80	0.129	0.065	41	8	1.70625	-3.33125	297.1213034	-0.903042733	3.742795162	-0.028492006	10	11.41185118	0.072339486	0.331735686	-1.0202978	5	1.916174439
7	7	NA	1.70625	-3.33125	7	0	0	3	NA	Flat	4 ug-ml	NULL	C2C12	NA	141	80	0	0	40	8	1.70625	-3.33125	297.1213034	0	3.742795162	0	15	16.60898161	0.072339486	0.331735686	-1.0202978	7.5	1.916174439
9	9	NA	1.54375	-3.49375	9	0	0	3	NA	Flat	4 ug-ml	NULL	C2C12	NA	140	81	0.182	0.091	25	8	1.54375	-3.49375	293.8387402	1.313025288	3.819614264	-0.030727641	20	20.14832245	0.072339486	0.331735686	-4.302861	10	1.916174439
11	11	NA	1.54375	-3.49375	11	0	0	3	NA	Flat	4 ug-ml	NULL	C2C12	NA	140	81	0	0	37	8	1.54375	-3.49375	293.8387402	0	3.819614264	0	25	16.97407447	0.072339486	0.331735686	-4.302861	12.5	1.916174439
13	13	NA	1.54375	-3.81875	13	0	0	3	NA	Flat	4 ug-ml	NULL	C2C12	NA	140	83	0.258	0.129	47	8	1.54375	-3.81875	292.0112832	0.730982794	4.118982353	-0.119747236	30	12.38737662	0.072339486	0.331735686	-6.130318	15	1.916174439
15	15	NA	1.38125	-3.49375	15	0	0	3	NA	Flat	4 ug-ml	NULL	C2C12	NA	139	81	0.288	0.144	54	8	1.38125	-3.49375	291.5713072	0.175990403	3.756879107	0.144841298	35	7.330409979	0.072339486	0.331735686	-6.570294	17.5	1.916174439
17	17	NA	1.54375	-3.49375	17	0	0	3	NA	Flat	4 ug-ml	NULL	C2C12	NA	140	81	0.129	0.065	62	8	1.54375	-3.49375	293.8387402	-0.906973197	3.819614264	-0.025094063	40	6.006182325	0.072339486	0.331735686	-4.302861	20	1.916174439
19	19	NA	1.54375	-3.33125	19	0	0	3	NA	Flat	4 ug-ml	NULL	C2C12	NA	140	80	0.129	0.065	51	8	1.54375	-3.33125	294.8636966	-0.409982555	3.671565147	0.059219647	45	8.161304352	0.072339486	0.331735686	-3.2779046	22.5	1.916174439
21	21	NA	1.54375	-2.84375	21	0	0	3	NA	Flat	4 ug-ml	NULL	C2C12	NA	140	77	0.387	0.194	53	8	1.54375	-2.84375	298.4956386	-1.452776819	3.23575001	0.174326055	50	10.99830304	0.072339486	0.331735686	0.3540374	25	1.916174439
23	23	NA	1.38125	-2.84375	23	0	0	3	NA	Flat	4 ug-ml	NULL	C2C12	NA	139	77	0.129	0.065	56	8	1.38125	-2.84375	295.906508	1.035652247	3.161449924	0.029720034	55	21.00854805	0.072339486	0.331735686	-2.2350932	27.5	1.916174439
25	25	NA	1.54375	-3.16875	25	0	0	3	NA	Flat	4 ug-ml	NULL	C2C12	NA	140	79	0.288	0.144	53	8	1.54375	-3.16875	295.974394	-0.027154385	3.524789444	-0.145335808	60	22.38469606	0.072339486	0.331735686	-2.1672072	30	1.916174439
27	27	NA	1.21875	-3.33125	27	0	0	3	NA	Flat	4 ug-ml	NULL	C2C12	NA	138	80	0.288	0.144	45	8	1.21875	-3.33125	290.0952312	2.351665108	3.547192992	-0.008961419	65	33.40679228	0.072339486	0.331735686	-8.04637	32.5	1.916174439
29	29	NA	1.21875	-3.33125	29	0	0	3	NA	Flat	4 ug-ml	NULL	C2C12	NA	138	80	0	0	66	8	1.21875	-3.33125	290.0952312	0	3.547192992	0	70	33.23196321	0.072339486	0.331735686	-8.04637	35	1.916174439
31	31	NA	1.38125	-3.16875	31	0	0	3	NA	Flat	4 ug-ml	NULL	C2C12	NA	139	79	0.182	0.091	54	8	1.38125	-3.16875	293.5522637	-1.382812992	3.4567077	0.036194117	75	21.06201869	0.072339486	0.331735686	-4.5893375	37.5	1.916174439
33	33	NA	1.38125	-3.33125	33	0	0	3	NA	Flat	4 ug-ml	NULL	C2C12	NA	139	80	0.129	0.065	38	8	1.38125	-3.33125	292.5205656	0.412679228	3.606255416	-0.059819086	80	0	0.072339486	0.331735686	-5.6210356	40	1.916174439
35	35	NA	1.38125	-3.33125	35	0	0	3	NA	Flat	4 ug-ml	NULL	C2C12	NA	139	80	0	0	55	8	1.38125	-3.33125	292.5205656	0	3.606255416	0	85	0	0.072339486	0.331735686	-5.6210356	42.5	1.916174439
37	37	NA	1.38125	-3.33125	37	0	0	3	NA	Flat	4 ug-ml	NULL	C2C12	NA	139	80	0	0	55	8	1.38125	-3.33125	292.5205656	0	3.606255416	0	90	0	0.072339486	0.331735686	-5.6210356	45	1.916174439
39	39	NA	1.38125	-3.49375	39	0	0	3	NA	Flat	4 ug-ml	NULL	C2C12	NA	139	81	0.129	0.065	44	8	1.38125	-3.49375	291.5713072	0.379703365	3.756879107	-0.060249476	95	0	0.072339486	0.331735686	-6.570294	47.5	1.916174439
41	41	NA	1.38125	-3.33125	41	0	0	3	NA	Flat	4 ug-ml	NULL	C2C12	NA	139	80	0.129	0.065	58	8	1.38125	-3.33125	292.5205656	-0.379703365	3.606255416	0.060249476	100	0	0.072339486	0.331735686	-5.6210356	50	1.916174439
43	43	NA	1.38125	-3.16875	43	0	0	3	NA	Flat	4 ug-ml	NULL	C2C12	NA	139	79	0.129	0.065	56	8	1.38125	-3.16875	293.5522637	-0.412679228	3.4567077	0.059819086	105	0	0.072339486	0.331735686	-4.5893375	52.5	1.916174439
45	45	NA	1.70625	-3.00625	45	0	0	3	NA	Flat	4 ug-ml	NULL	C2C12	NA	141	78	0.288	0.144	35	8	1.70625	-3.00625	299.5778387	-2.410230003	3.4567077	1.78E-16	110	0	0.072339486	0.331735686	1.4362375	55	1.916174439
47	47	NA	1.70625	-2.84375	47	0	0	3	NA	Flat	4 ug-ml	NULL	C2C12	NA	141	77	0.129	0.065	45	8	1.70625	-2.84375	300.9637565	-0.55436714	3.31635389	0.056141524	115	0	0.072339486	0.331735686	2.8221553	57.5	1.916174439
49	49	NA	1.86875	-2.51875	49	0	0	3	NA	Flat	4 ug-ml	NULL	C2C12	NA	142	75	0.288	0.144	40	8	1.86875	-2.51875	306.573031	-2.243709779	3.136292098	0.072024717	120	0	0.072339486	0.331735686	8.4314298	60	1.916174439
51	51	NA	1.70625	-2.35625	51	0	0	3	NA	Flat	4 ug-ml	NULL	C2C12	NA	141	74	0.182	0.091	63	8	1.70625	-2.35625	305.9097231	0.26532316	2.909158491	0.090853443	125	0	0.072339486	0.331735686	7.7681219	62.5	1.916174439
53	53	NA	1.86875	-2.19375	53	0	0	3	NA	Flat	4 ug-ml	NULL	C2C12	NA	142	73	0.182	0.091	49	8	1.86875	-2.19375	310.4260787	-1.806542264	2.881799026	0.010943786	130	0	0.072339486	0.331735686	12.2844775	65	1.916174439
55	55	NA	1.70625	-2.35625	55	0	0	3	NA	Flat	4 ug-ml	NULL	C2C12	NA	141	74	0.182	0.091	44	8	1.70625	-2.35625	305.9097231	1.806542264	2.909158491	-0.010943786	135	0	0.072339486	0.331735686	7.7681219	67.5	1.916174439
57	57	NA	1.70625	-2.35625	57	0	0	3	NA	Flat	4 ug-ml	NULL	C2C12	NA	141	74	0	0	36	8	1.70625	-2.35625	305.9097231	0	2.909158491	0	140	0	0.072339486	0.331735686	7.7681219	70	1.916174439
59	59	NA	1.54375	-2.03125	59	0	0	3	NA	Flat	4 ug-ml	NULL	C2C12	NA	140	72	0.288	0.144	52	8	1.54375	-2.03125	307.234834	-0.530044361	2.551301751	0.143142696	145	0	0.072339486	0.331735686	9.0932328	72.5	1.916174439
61	61	NA	1.21875	-2.19375	61	0	0	3	NA	Flat	4 ug-ml	NULL	C2C12	NA	138	73	0.288	0.144	48	8	1.21875	-2.19375	299.0546041	3.272091953	2.509559847	0.016696762	150	0	0.072339486	0.331735686	0.9130029	75	1.916174439
63	63	NA	1.54375	-2.35625	63	0	0	3	NA	Flat	4 ug-ml	NULL	C2C12	NA	140	74	0.288	0.144	42	8	1.54375	-2.35625	303.2317111	-1.670842788	2.816927071	-0.12294689	155	0	0.072339486	0.331735686	5.0901099	77.5	1.916174439
111	111	NA	2.03125	-0.73125	111	0	0	4	NA	Flat	4 ug-ml	NULL	C2C12	NA	143	64	-1	-1	54	9	2.03125	-0.73125	340.2011236	0	2.158866167	0	275	0	0.219516623	1.474075286	0	0	1.690964683
113	113	NA	2.03125	-1.05625	113	0	0	4	NA	Flat	4 ug-ml	NULL	C2C12	NA	143	66	0.258	0.129	53	9	2.03125	-1.05625	332.5255684	3.070222109	2.289462956	-0.052238716	280	24.44665081	0.219516623	1.474075286	-7.6755552	2.5	1.690964683
115	115	NA	2.35625	-1.21875	115	0	0	4	NA	Flat	4 ug-ml	NULL	C2C12	NA	145	67	0.288	0.144	30	9	2.35625	-1.21875	332.6501242	-0.049822338	2.652784504	-0.145328619	285	35.052604	0.219516623	1.474075286	-7.5509994	5	1.690964683
117	117	NA	2.51875	-0.73125	117	0	0	4	NA	Flat	4 ug-ml	NULL	C2C12	NA	146	64	0.408	0.204	75	9	2.51875	-0.73125	343.8107937	-4.464267809	2.622752014	0.012012996	290	40.18074631	0.219516623	1.474075286	3.6096701	7.5	1.690964683
119	119	NA	2.35625	-0.89375	119	0	0	4	NA	Flat	4 ug-ml	NULL	C2C12	NA	145	65	0.182	0.091	52	9	2.35625	-0.89375	339.2277453	1.83321937	2.520060143	0.041076748	295	55.09909311	0.219516623	1.474075286	-0.9733783	10	1.690964683
121	121	NA	2.35625	-1.05625	121	0	0	4	NA	Flat	4 ug-ml	NULL	C2C12	NA	145	66	0.129	0.065	48	9	2.35625	-1.05625	335.854458	1.349314911	2.582165395	-0.024842101	300	87.40690424	0.219516623	1.474075286	-4.3466656	12.5	1.690964683
123	123	NA	2.51875	-0.73125	123	0	0	4	NA	Flat	4 ug-ml	NULL	C2C12	NA	146	64	0.288	0.144	44	9	2.51875	-0.73125	343.8107937	-3.182534281	2.622752014	-0.016234648	305	104.0662607	0.219516623	1.474075286	3.6096701	15	1.690964683
125	125	NA	2.51875	-0.56875	125	0	0	4	NA	Flat	4 ug-ml	NULL	C2C12	NA	146	63	0.129	0.065	53	9	2.51875	-0.56875	347.2756443	-1.385940229	2.582165395	0.016234648	310	125.8723393	0.219516623	1.474075286	7.0745207	17.5	1.690964683
127	127	NA	2.51875	-0.73125	127	0	0	4	NA	Flat	4 ug-ml	NULL	C2C12	NA	146	64	0.129	0.065	49	9	2.51875	-0.73125	343.8107937	1.385940229	2.622752014	-0.016234648	315	156.9436919	0.219516623	1.474075286	3.6096701	20	1.690964683
129	129	NA	2.68125	-0.56875	129	0	0	4	NA	Flat	4 ug-ml	NULL	C2C12	NA	147	63	0.182	0.091	65	9	2.68125	-0.56875	348.0238676	-1.685229525	2.740908266	-0.047262501	320	203.22263	0.219516623	1.474075286	7.822744	22.5	1.690964683
131	131	NA	2.84375	-0.40625	131	0	0	4	NA	Flat	4 ug-ml	NULL	C2C12	NA	148	62	0.182	0.091	53	9	2.84375	-0.40625	351.8698976	-1.538412036	2.872621299	-0.052685213	325	221.8743835	0.219516623	1.474075286	11.668774	25	1.690964683
133	133	NA	3.16875	-0.24375	133	0	0	4	NA	Flat	4 ug-ml	NULL	C2C12	NA	150	61	0.288	0.144	49	9	3.16875	-0.24375	355.6012946	-1.4925588	3.178111173	-0.12219595	330	271.24465	0.219516623	1.474075286	15.400171	27.5	1.690964683
135	135	NA	3.33125	-0.56875	135	0	0	4	NA	Flat	4 ug-ml	NULL	C2C12	NA	151	63	0.288	0.144	49	9	3.33125	-0.56875	350.3112134	2.116032482	3.379453081	-0.080536763	335	314.9006066	0.219516623	1.474075286	10.1100898	30	1.690964683
137	137	NA	3.16875	-0.40625	137	0	0	4	NA	Flat	4 ug-ml	NULL	C2C12	NA	150	62	0.182	0.091	39	9	3.16875	-0.40625	352.6942405	-0.953210811	3.194685528	0.073907021	340	374.0227419	0.219516623	1.474075286	12.4931169	32.5	1.690964683
139	139	NA	3.16875	-0.40625	139	0	0	4	NA	Flat	4 ug-ml	NULL	C2C12	NA	150	62	0	0	48	9	3.16875	-0.40625	352.6942405	0	3.194685528	0	345	430.2511557	0.219516623	1.474075286	12.4931169	35	1.690964683
141	141	NA	3.16875	-0.24375	141	0	0	4	NA	Flat	4 ug-ml	NULL	C2C12	NA	150	61	0.129	0.065	48	9	3.16875	-0.24375	355.6012946	-1.162821671	3.178111173	0.006629742	350	507.5882875	0.219516623	1.474075286	15.400171	37.5	1.690964683
143	143	NA	3.33125	-0.24375	143	0	0	4	NA	Flat	4 ug-ml	NULL	C2C12	NA	151	61	0.129	0.065	100	9	3.33125	-0.24375	355.8150839	-0.085515692	3.340155779	-0.064817842	355	573.8982106	0.219516623	1.474075286	15.6139603	40	1.690964683
145	145	NA	3.33125	0.08125	145	0	0	4	NA	Flat	4 ug-ml	NULL	C2C12	NA	151	59	0.258	0.129	41	9	3.33125	0.08125	1.397181027	1.115094039	3.332240706	0.003166029	360	636.9106876	0.219516623	1.474075286	21.19605743	42.5	1.690964683
147	147	NA	3.49375	0.24375	147	0	0	4	NA	Flat	4 ug-ml	NULL	C2C12	NA	152	58	0.182	0.091	64	9	3.49375	0.24375	3.990913098	-1.037492828	3.502242585	-0.068000752	365	700.138878	0.219516623	1.474075286	23.7897895	45	1.690964683
149	149	NA	3.33125	0.24375	149	0	0	4	NA	Flat	4 ug-ml	NULL	C2C12	NA	151	58	0.129	0.065	36	9	3.33125	0.24375	4.184916125	-0.077601211	3.340155779	0.064834723	370	778.7085911	0.219516623	1.474075286	23.98379253	47.5	1.690964683
151	151	NA	3.49375	0.24375	151	0	0	4	NA	Flat	4 ug-ml	NULL	C2C12	NA	152	58	0.129	0.065	61	9	3.49375	0.24375	3.990913098	0.077601211	3.502242585	-0.064834723	375	829.1151426	0.219516623	1.474075286	23.7897895	50	1.690964683
153	153	NA	4.14375	0.56875	153	0	0	4	NA	Flat	4 ug-ml	NULL	C2C12	NA	156	56	0.577	0.288	62	9	4.14375	0.56875	7.815293547	-1.529752179	4.182599745	-0.272142864	380	929.7354322	0.219516623	1.474075286	27.61416995	52.5	1.690964683
155	155	NA	3.49375	-0.24375	155	0	0	4	NA	Flat	4 ug-ml	NULL	C2C12	NA	152	61	0.826	0.413	45	9	3.49375	-0.24375	356.0090869	-1.529752179	3.502242585	0.272142864	385	1040.754235	0.219516623	1.474075286	15.8079633	55	1.690964683
157	157	NA	3.16875	0.40625	157	0	0	4	NA	Flat	4 ug-ml	NULL	C2C12	NA	150	57	0.577	0.288	30	9	3.16875	0.40625	7.305759533	-1.325938574	3.194685528	0.123022823	390	1198.365673	0.219516623	1.474075286	27.10463593	57.5	1.690964683
159	159	NA	3.65625	0.56875	159	0	0	4	NA	Flat	4 ug-ml	NULL	C2C12	NA	153	56	0.408	0.204	27	9	3.65625	0.56875	8.84181456	-0.614422011	3.700221699	-0.202214468	395	1287.31748	0.219516623	1.474075286	28.64069096	60	1.690964683
161	161	NA	3.81875	0.89375	161	0	0	4	NA	Flat	4 ug-ml	NULL	C2C12	NA	154	54	0.288	0.144	31	9	3.81875	0.89375	13.17255342	-1.732295545	3.921943475	-0.08868871	400	1430.188848	0.219516623	1.474075286	32.97142982	62.5	1.690964683
163	163	NA	3.81875	0.89375	163	0	0	4	NA	Flat	4 ug-ml	NULL	C2C12	NA	154	54	0	0	39	9	3.81875	0.89375	13.17255342	0	3.921943475	0	405	1548.715468	0.219516623	1.474075286	32.97142982	65	1.690964683
165	165	NA	3.98125	1.21875	165	0	0	4	NA	Flat	4 ug-ml	NULL	C2C12	NA	155	52	0.288	0.144	49	9	3.98125	1.21875	17.02052561	-1.539188875	4.163616592	-0.096669247	410	1565.561111	0.219516623	1.474075286	36.81940201	67.5	1.690964683
167	167	NA	3.81875	1.21875	167	0	0	4	NA	Flat	4 ug-ml	NULL	C2C12	NA	154	52	0.129	0.065	33	9	3.81875	1.21875	17.70042779	-0.271960871	4.008516325	0.062040107	415	1590.40911	0.219516623	1.474075286	37.49930419	70	1.690964683
169	169	NA	3.81875	1.05625	169	0	0	4	NA	Flat	4 ug-ml	NULL	C2C12	NA	154	53	0.129	0.065	37	9	3.81875	1.05625	15.46121774	0.895684019	3.962135236	0.018552436	420	1754.524146	0.219516623	1.474075286	35.26009414	72.5	1.690964683
171	171	NA	4.14375	1.21875	171	0	0	4	NA	Flat	4 ug-ml	NULL	C2C12	NA	156	52	0.288	0.144	41	9	4.14375	1.21875	16.38954033	-0.371329037	4.319261005	-0.142850308	425	1708.636358	0.219516623	1.474075286	36.18841673	75	1.690964683
173	173	NA	4.14375	1.38125	173	0	0	4	NA	Flat	4 ug-ml	NULL	C2C12	NA	156	51	0.129	0.065	45	9	4.14375	1.38125	18.43494882	-0.818163396	4.367896018	-0.019454005	430	1461.825391	0.219516623	1.474075286	38.23382522	77.5	1.690964683
175	175	NA	4.14375	1.54375	175	0	0	4	NA	Flat	4 ug-ml	NULL	C2C12	NA	156	50	0.129	0.065	44	9	4.14375	1.54375	20.43282868	-0.799151943	4.421971068	-0.02163002	435	0	0.219516623	1.474075286	40.23170508	80	1.690964683
177	177	NA	3.65625	1.70625	177	0	0	4	NA	Flat	4 ug-ml	NULL	C2C12	NA	153	49	0.408	0.204	38	9	3.65625	1.70625	25.01689348	-1.833625919	4.034780431	0.154876255	440	0	0.219516623	1.474075286	44.81576988	82.5	1.690964683
179	179	NA	3.81875	1.70625	179	0	0	4	NA	Flat	4 ug-ml	NULL	C2C12	NA	154	49	0.129	0.065	50	9	3.81875	1.70625	24.07549826	0.376558089	4.182599745	-0.059127726	445	0	0.219516623	1.474075286	43.87437466	85	1.690964683
181	181	NA	3.81875	2.03125	181	0	0	4	NA	Flat	4 ug-ml	NULL	C2C12	NA	154	47	0.258	0.129	46	9	3.81875	2.03125	28.00917671	-1.573471381	4.325370288	-0.057108217	450	0	0.219516623	1.474075286	47.80805311	87.5	1.690964683
183	183	NA	3.65625	2.03125	183	0	0	4	NA	Flat	4 ug-ml	NULL	C2C12	NA	153	47	0.129	0.065	35	9	3.65625	2.03125	29.0546041	-0.418170956	4.182599745	0.057108217	455	0	0.219516623	1.474075286	48.8534805	90	1.690964683
185	185	NA	3.81875	2.03125	185	0	0	4	NA	Flat	4 ug-ml	NULL	C2C12	NA	154	47	0.129	0.065	70	9	3.81875	2.03125	28.00917671	0.418170956	4.325370288	-0.057108217	460	0	0.219516623	1.474075286	47.80805311	92.5	1.690964683
187	187	NA	3.81875	2.35625	187	0	0	4	NA	Flat	4 ug-ml	NULL	C2C12	NA	154	45	0.258	0.129	39	9	3.81875	2.35625	31.67546874	-1.466516812	4.487177913	-0.06472305	465	0	0.219516623	1.474075286	51.47434514	95	1.690964683
189	189	NA	3.33125	2.03125	189	0	0	4	NA	Flat	4 ug-ml	NULL	C2C12	NA	151	47	0.465	0.233	39	9	3.33125	2.03125	31.37300514	0.120985439	3.901692341	0.234194229	470	0	0.219516623	1.474075286	51.17188154	97.5	1.690964683
191	191	NA	3.33125	2.19375	191	0	0	4	NA	Flat	4 ug-ml	NULL	C2C12	NA	151	46	0.129	0.065	36	9	3.33125	2.19375	33.366366	-0.797344344	3.988704755	-0.034804966	475	0	0.219516623	1.474075286	53.1652424	100	1.690964683
193	193	NA	3.33125	1.86875	193	0	0	4	NA	Flat	4 ug-ml	NULL	C2C12	NA	151	48	0.258	0.129	67	9	3.33125	1.86875	29.29136217	1.630001532	3.819614264	0.067636197	480	0	0.219516623	1.474075286	49.09023857	102.5	1.690964683
195	195	NA	3.98125	1.86875	195	0	0	4	NA	Flat	4 ug-ml	NULL	C2C12	NA	155	48	0.516	0.258	67	9	3.98125	1.86875	25.14478563	1.658630616	4.398019796	-0.231362213	485	0	0.219516623	1.474075286	44.94366203	105	1.690964683
197	197	NA	3.65625	1.70625	197	0	0	4	NA	Flat	4 ug-ml	NULL	C2C12	NA	153	49	0.288	0.144	37	9	3.65625	1.70625	25.01689348	0.051156861	4.034780431	0.145295746	490	0	0.219516623	1.474075286	44.81576988	107.5	1.690964683
199	199	NA	3.98125	1.70625	199	0	0	4	NA	Flat	4 ug-ml	NULL	C2C12	NA	155	49	0.258	0.129	52	9	3.98125	1.70625	23.19859051	0.727321186	4.331470954	-0.118676209	495	0	0.219516623	1.474075286	42.99746691	110	1.690964683
201	201	NA	3.65625	1.86875	201	0	0	4	NA	Flat	4 ug-ml	NULL	C2C12	NA	153	48	0.288	0.144	94	9	3.65625	1.86875	27.07208024	-1.54939589	4.1061406	0.090132142	500	0	0.219516623	1.474075286	46.87095664	112.5	1.690964683
203	203	NA	3.33125	1.54375	203	0	0	4	NA	Flat	4 ug-ml	NULL	C2C12	NA	151	50	0.365	0.182	55	9	3.33125	1.54375	24.86369657	0.883353466	3.671565147	0.173830181	505	0	0.219516623	1.474075286	44.66257297	115	1.690964683
205	205	NA	3.81875	1.54375	205	0	0	4	NA	Flat	4 ug-ml	NULL	C2C12	NA	154	50	0.387	0.194	33	9	3.81875	1.54375	22.0112832	1.14096535	4.118982353	-0.178966883	510	0	0.219516623	1.474075286	41.8101596	117.5	1.690964683
207	207	NA	3.65625	1.70625	207	0	0	4	NA	Flat	4 ug-ml	NULL	C2C12	NA	153	49	0.182	0.091	35	9	3.65625	1.70625	25.01689348	-1.202244112	4.034780431	0.033680769	515	0	0.219516623	1.474075286	44.81576988	120	1.690964683
209	209	NA	3.65625	1.54375	209	0	0	4	NA	Flat	4 ug-ml	NULL	C2C12	NA	153	50	0.129	0.065	36	9	3.65625	1.54375	22.89055166	0.850536729	3.968794291	0.026394456	520	0	0.219516623	1.474075286	42.68942806	122.5	1.690964683
211	211	NA	3.98125	1.54375	211	0	0	4	NA	Flat	4 ug-ml	NULL	C2C12	NA	155	50	0.258	0.129	40	9	3.98125	1.54375	21.19405648	0.67859807	4.270072087	-0.120511118	525	0	0.219516623	1.474075286	40.99293288	125	1.690964683
213	213	NA	3.98125	1.21875	213	0	0	4	NA	Flat	4 ug-ml	NULL	C2C12	NA	155	52	0.258	0.129	35	9	3.98125	1.21875	17.02052561	1.669412348	4.163616592	0.042582198	530	0	0.219516623	1.474075286	36.81940201	127.5	1.690964683
215	215	NA	3.98125	1.21875	215	0	0	4	NA	Flat	4 ug-ml	NULL	C2C12	NA	155	52	0	0	49	9	3.98125	1.21875	17.02052561	0	4.163616592	0	535	0	0.219516623	1.474075286	36.81940201	130	1.690964683
217	217	NA	3.65625	1.21875	217	0	0	4	NA	Flat	4 ug-ml	NULL	C2C12	NA	153	52	0.258	0.129	44	9	3.65625	1.21875	18.43494882	-0.565769285	3.854025898	0.123836277	540	0	0.219516623	1.474075286	38.23382522	132.5	1.690964683
219	219	NA	3.98125	1.21875	219	0	0	4	NA	Flat	4 ug-ml	NULL	C2C12	NA	155	52	0.258	0.129	43	9	3.98125	1.21875	17.02052561	0.565769285	4.163616592	-0.123836277	545	0	0.219516623	1.474075286	36.81940201	135	1.690964683
221	221	NA	4.14375	1.38125	221	0	0	4	NA	Flat	4 ug-ml	NULL	C2C12	NA	156	51	0.182	0.091	42	9	4.14375	1.38125	18.43494882	-0.565769285	4.367896018	-0.08171177	550	0	0.219516623	1.474075286	38.23382522	137.5	1.690964683
223	223	NA	3.98125	0.89375	223	0	0	4	NA	Flat	4 ug-ml	NULL	C2C12	NA	155	54	0.408	0.204	51	9	3.98125	0.89375	12.6525565	2.312956929	4.080335847	0.115024068	555	0	0.219516623	1.474075286	32.4514329	140	1.690964683
225	225	NA	4.46875	1.21875	225	0	0	4	NA	Flat	4 ug-ml	NULL	C2C12	NA	158	52	0.465	0.233	43	9	4.46875	1.21875	15.2551187	-1.041024881	4.631962664	-0.220650727	560	0	0.219516623	1.474075286	35.0539951	142.5	1.690964683
227	227	NA	4.14375	1.70625	227	0	0	4	NA	Flat	4 ug-ml	NULL	C2C12	NA	156	49	0.465	0.233	44	9	4.14375	1.70625	22.38013505	-2.85000654	4.481289226	0.060269375	565	0	0.219516623	1.474075286	42.17901145	145	1.690964683
229	229	NA	4.30625	1.54375	229	0	0	4	NA	Flat	4 ug-ml	NULL	C2C12	NA	157	50	0.182	0.091	77	9	4.30625	1.54375	19.72227776	1.063142915	4.574598685	-0.037323784	570	0	0.219516623	1.474075286	39.52115416	147.5	1.690964683
231	231	NA	4.14375	1.54375	231	0	0	4	NA	Flat	4 ug-ml	NULL	C2C12	NA	156	50	0.129	0.065	64	9	4.14375	1.54375	20.43282868	-0.284220366	4.421971068	0.061051047	575	0	0.219516623	1.474075286	40.23170508	150	1.690964683
233	233	NA	4.14375	1.86875	233	0	0	4	NA	Flat	4 ug-ml	NULL	C2C12	NA	156	48	0.258	0.129	47	9	4.14375	1.86875	24.27444113	-1.536644982	4.545645237	-0.049469668	580	0	0.219516623	1.474075286	44.07331753	152.5	1.690964683
235	235	NA	4.30625	2.03125	235	0	0	4	NA	Flat	4 ug-ml	NULL	C2C12	NA	157	47	0.182	0.091	66	9	4.30625	2.03125	25.25316339	-0.391488904	4.76127773	-0.086252997	585	0	0.219516623	1.474075286	45.05203979	155	1.690964683
237	237	NA	4.46875	1.70625	237	0	0	4	NA	Flat	4 ug-ml	NULL	C2C12	NA	158	49	0.288	0.144	47	9	4.46875	1.70625	20.8977655	1.742159158	4.78341046	-0.008853092	590	0	0.219516623	1.474075286	40.6966419	157.5	1.690964683
239	239	NA	4.14375	1.86875	239	0	0	4	NA	Flat	4 ug-ml	NULL	C2C12	NA	156	48	0.288	0.144	47	9	4.14375	1.86875	24.27444113	-1.350670254	4.545645237	0.095106089	595	0	0.219516623	1.474075286	44.07331753	160	1.690964683
1	1	NA	3.98125	4.14375	1	0	0	5	NA	Flat	4 ug-ml	NULL	C2C12	NA	155	34	-1	-1	59	10	3.98125	4.14375	46.14576284	0	5.746391531	0	0	0	0.012296197	1.020629243	0	0	0.595219114
3	3	NA	3.16875	3.81875	3	0	0	5	NA	Flat	4 ug-ml	NULL	C2C12	NA	150	36	0.695	0.347	38	10	3.16875	3.81875	50.31454567	-1.667513133	4.962240232	0.313660519	5	4.038354778	0.012296197	1.020629243	4.16878283	2.5	0.595219114
5	5	NA	3.33125	3.81875	5	0	0	5	NA	Flat	4 ug-ml	NULL	C2C12	NA	151	36	0.129	0.065	50	10	3.33125	3.81875	48.90049374	0.565620771	5.067551492	-0.042124504	10	6.431535157	0.012296197	1.020629243	2.7547309	5	0.595219114
7	7	NA	3.33125	3.81875	7	0	0	5	NA	Flat	4 ug-ml	NULL	C2C12	NA	151	36	0	0	67	10	3.33125	3.81875	48.90049374	0	5.067551492	0	15	9.738478488	0.012296197	1.020629243	2.7547309	7.5	0.595219114
9	9	NA	4.30625	3.98125	9	0	0	5	NA	Flat	4 ug-ml	NULL	C2C12	NA	157	35	0.785	0.392	61	10	4.30625	3.98125	42.75425743	2.458494523	5.864651791	-0.318840119	20	10.98458054	0.012296197	1.020629243	-3.39150541	10	0.595219114
11	11	NA	3.98125	3.98125	11	0	0	5	NA	Flat	4 ug-ml	NULL	C2C12	NA	155	35	0.258	0.129	39	10	3.98125	3.98125	45	-0.898297026	5.630337745	0.093725618	25	12.71284054	0.012296197	1.020629243	-1.14576284	12.5	0.595219114
13	13	NA	3.81875	3.65625	13	0	0	5	NA	Flat	4 ug-ml	NULL	C2C12	NA	154	37	0.288	0.144	52	10	3.81875	3.65625	43.75463573	0.498145707	5.286872008	0.137386295	30	14.93216699	0.012296197	1.020629243	-2.39112711	15	0.595219114
15	15	NA	3.81875	3.81875	15	0	0	5	NA	Flat	4 ug-ml	NULL	C2C12	NA	154	36	0.129	0.065	43	10	3.81875	3.81875	45	-0.498145707	5.400528041	-0.045462413	35	17.31586242	0.012296197	1.020629243	-1.14576284	17.5	0.595219114
17	17	NA	3.33125	3.49375	17	0	0	5	NA	Flat	4 ug-ml	NULL	C2C12	NA	151	38	0.465	0.233	28	10	3.33125	3.49375	46.36392753	-0.545571013	4.827371503	0.229262615	40	19.27863466	0.012296197	1.020629243	0.21816469	20	0.595219114
19	19	NA	3.81875	3.98125	19	0	0	5	NA	Flat	4 ug-ml	NULL	C2C12	NA	154	35	0.547	0.274	51	10	3.81875	3.98125	46.19348942	0.068175243	5.516629689	-0.275703275	45	20.07699598	0.012296197	1.020629243	0.04772658	22.5	0.595219114
21	21	NA	3.49375	3.81875	21	0	0	5	NA	Flat	4 ug-ml	NULL	C2C12	NA	152	36	0.288	0.144	36	10	3.49375	3.81875	47.54480438	-0.540525982	5.1758227	0.136322795	50	21.83265884	0.012296197	1.020629243	1.39904154	25	0.595219114
23	23	NA	3.33125	3.98125	23	0	0	5	NA	Flat	4 ug-ml	NULL	C2C12	NA	151	35	0.182	0.091	59	10	3.33125	3.98125	50.07960786	-1.013921392	5.191105675	-0.00611319	55	24.24559182	0.012296197	1.020629243	3.93384502	27.5	0.595219114
25	25	NA	3.33125	3.98125	25	0	0	5	NA	Flat	4 ug-ml	NULL	C2C12	NA	151	35	0	0	43	10	3.33125	3.98125	50.07960786	0	5.191105675	0	60	27.27253439	0.012296197	1.020629243	3.93384502	30	0.595219114
27	27	NA	3.65625	3.98125	27	0	0	5	NA	Flat	4 ug-ml	NULL	C2C12	NA	153	35	0.258	0.129	41	10	3.65625	3.98125	47.43664825	1.057183845	5.405415398	-0.085723889	65	28.88180737	0.012296197	1.020629243	1.29088541	32.5	0.595219114
29	29	NA	3.81875	3.98125	29	0	0	5	NA	Flat	4 ug-ml	NULL	C2C12	NA	154	35	0.129	0.065	39	10	3.81875	3.98125	46.19348942	0.497263529	5.516629689	-0.044485716	70	31.31290565	0.012296197	1.020629243	0.04772658	35	0.595219114
31	31	NA	3.49375	3.98125	31	0	0	5	NA	Flat	4 ug-ml	NULL	C2C12	NA	152	35	0.258	0.129	53	10	3.49375	3.98125	48.731397	-1.01516303	5.296851954	0.087911094	75	35.35925823	0.012296197	1.020629243	2.58563416	37.5	0.595219114
33	33	NA	3.33125	3.81875	33	0	0	5	NA	Flat	4 ug-ml	NULL	C2C12	NA	151	36	0.182	0.091	48	10	3.33125	3.81875	48.90049374	-0.067638697	5.067551492	0.091720185	80	39.56434763	0.012296197	1.020629243	2.7547309	40	0.595219114
35	35	NA	3.49375	3.81875	35	0	0	5	NA	Flat	4 ug-ml	NULL	C2C12	NA	152	36	0.129	0.065	48	10	3.49375	3.81875	47.54480438	0.542275745	5.1758227	-0.043308483	85	45.11437069	0.012296197	1.020629243	1.39904154	42.5	0.595219114
37	37	NA	3.49375	3.81875	37	0	0	5	NA	Flat	4 ug-ml	NULL	C2C12	NA	152	36	0	0	43	10	3.49375	3.81875	47.54480438	0	5.1758227	0	90	49.58257287	0.012296197	1.020629243	1.39904154	45	0.595219114
39	39	NA	3.65625	3.81875	39	0	0	5	NA	Flat	4 ug-ml	NULL	C2C12	NA	153	36	0.129	0.065	44	10	3.65625	3.81875	46.24536427	0.519776045	5.286872008	-0.044419723	95	54.43131284	0.012296197	1.020629243	0.09960143	47.5	0.595219114
41	41	NA	3.81875	3.65625	41	0	0	5	NA	Flat	4 ug-ml	NULL	C2C12	NA	154	37	0.182	0.091	31	10	3.81875	3.65625	43.75463573	0.996291413	5.286872008	0	100	58.03386042	0.012296197	1.020629243	-2.39112711	50	0.595219114
43	43	NA	3.81875	3.81875	43	0	0	5	NA	Flat	4 ug-ml	NULL	C2C12	NA	154	36	0.129	0.065	48	10	3.81875	3.81875	45	-0.498145707	5.400528041	-0.045462413	105	63.60225531	0.012296197	1.020629243	-1.14576284	52.5	0.595219114
45	45	NA	3.81875	3.65625	45	0	0	5	NA	Flat	4 ug-ml	NULL	C2C12	NA	154	37	0.129	0.065	37	10	3.81875	3.65625	43.75463573	0.498145707	5.286872008	0.045462413	110	68.35759323	0.012296197	1.020629243	-2.39112711	55	0.595219114
47	47	NA	4.30625	3.98125	47	0	0	5	NA	Flat	4 ug-ml	NULL	C2C12	NA	157	35	0.465	0.233	49	10	4.30625	3.98125	42.75425743	0.40015132	5.864651791	-0.231111913	115	73.05870633	0.012296197	1.020629243	-3.39150541	57.5	0.595219114
49	49	NA	3.81875	3.81875	49	0	0	5	NA	Flat	4 ug-ml	NULL	C2C12	NA	154	36	0.408	0.204	77	10	3.81875	3.81875	45	-0.898297026	5.400528041	0.1856495	120	78.12995164	0.012296197	1.020629243	-1.14576284	60	0.595219114
51	51	NA	3.81875	3.98125	51	0	0	5	NA	Flat	4 ug-ml	NULL	C2C12	NA	154	35	0.129	0.065	43	10	3.81875	3.98125	46.19348942	-0.47739577	5.516629689	-0.046440659	125	82.51428909	0.012296197	1.020629243	0.04772658	62.5	0.595219114
53	53	NA	3.98125	4.14375	53	0	0	5	NA	Flat	4 ug-ml	NULL	C2C12	NA	155	34	0.182	0.091	35	10	3.98125	4.14375	46.14576284	0.019090634	5.746391531	-0.091904737	130	87.89617693	0.012296197	1.020629243	0	65	0.595219114
55	55	NA	4.14375	4.14375	55	0	0	5	NA	Flat	4 ug-ml	NULL	C2C12	NA	156	34	0.129	0.065	45	10	4.14375	4.14375	45	0.458305135	5.860147449	-0.045502367	135	90.84749585	0.012296197	1.020629243	-1.14576284	67.5	0.595219114
57	57	NA	3.65625	3.98125	57	0	0	5	NA	Flat	4 ug-ml	NULL	C2C12	NA	153	35	0.408	0.204	39	10	3.65625	3.98125	47.43664825	-0.974659299	5.405415398	0.18189282	140	96.68568535	0.012296197	1.020629243	1.29088541	70	0.595219114
59	59	NA	3.98125	4.46875	59	0	0	5	NA	Flat	4 ug-ml	NULL	C2C12	NA	155	32	0.465	0.233	46	10	3.98125	4.46875	48.30186567	-0.346086971	5.98498773	-0.231828933	145	101.1642937	0.012296197	1.020629243	2.15610283	72.5	0.595219114
61	61	NA	3.33125	4.46875	61	0	0	5	NA	Flat	4 ug-ml	NULL	C2C12	NA	151	32	0.516	0.258	39	10	3.33125	4.46875	53.29714497	-1.998111718	5.573773688	0.164485617	150	109.0793919	0.012296197	1.020629243	7.15138213	75	0.595219114
63	63	NA	3.33125	4.30625	63	0	0	5	NA	Flat	4 ug-ml	NULL	C2C12	NA	151	33	0.129	0.065	40	10	3.33125	4.30625	52.27500496	0.408856005	5.44435631	0.051766951	155	112.130842	0.012296197	1.020629243	6.12924212	77.5	0.595219114
65	65	NA	3.16875	4.14375	65	0	0	5	NA	Flat	4 ug-ml	NULL	C2C12	NA	150	34	0.182	0.091	37	10	3.16875	4.14375	52.59464337	-0.127855364	5.216477799	0.091151404	160	115.9034862	0.012296197	1.020629243	6.44888053	80	0.595219114
67	67	NA	3.33125	3.98125	67	0	0	5	NA	Flat	4 ug-ml	NULL	C2C12	NA	151	35	0.182	0.091	37	10	3.33125	3.98125	50.07960786	1.006014203	5.191105675	0.01014885	165	116.5691235	0.012296197	1.020629243	3.93384502	82.5	0.595219114
69	69	NA	3.81875	4.46875	69	0	0	5	NA	Flat	4 ug-ml	NULL	C2C12	NA	154	32	0.547	0.274	32	10	3.81875	4.46875	49.48460601	0.23800074	5.878144105	-0.274815372	170	119.1778846	0.012296197	1.020629243	3.33884317	85	0.595219114
71	71	NA	3.49375	4.46875	71	0	0	5	NA	Flat	4 ug-ml	NULL	C2C12	NA	152	32	0.258	0.129	34	10	3.49375	4.46875	51.98105741	-0.998580559	5.672390645	0.082301384	175	124.1116636	0.012296197	1.020629243	5.83529457	87.5	0.595219114
73	73	NA	3.49375	4.63125	73	0	0	5	NA	Flat	4 ug-ml	NULL	C2C12	NA	152	31	0.129	0.065	52	10	3.49375	4.63125	52.96961039	-0.395421195	5.801272759	-0.051552846	180	127.5066149	0.012296197	1.020629243	6.82384755	90	0.595219114
75	75	NA	3.65625	4.63125	75	0	0	5	NA	Flat	4 ug-ml	NULL	C2C12	NA	153	31	0.129	0.065	61	10	3.65625	4.63125	51.70983681	0.503909435	5.900562738	-0.039715992	185	128.1565963	0.012296197	1.020629243	5.56407397	92.5	0.595219114
77	77	NA	3.98125	4.79375	77	0	0	5	NA	Flat	4 ug-ml	NULL	C2C12	NA	155	30	0.288	0.144	60	10	3.98125	4.79375	50.29008121	0.567902241	6.231403584	-0.132336338	190	128.2538857	0.012296197	1.020629243	4.14431837	95	0.595219114
79	79	NA	3.81875	4.95625	79	0	0	5	NA	Flat	4 ug-ml	NULL	C2C12	NA	154	29	0.182	0.091	37	10	3.81875	4.95625	52.38604315	-0.838384778	6.256777575	-0.010149597	195	129.3844524	0.012296197	1.020629243	6.24028031	97.5	0.595219114
81	81	NA	3.65625	4.95625	81	0	0	5	NA	Flat	4 ug-ml	NULL	C2C12	NA	153	29	0.129	0.065	43	10	3.65625	4.95625	53.58362148	-0.479031332	6.158942939	0.039133854	200	129.6797118	0.012296197	1.020629243	7.43785864	100	0.595219114
83	83	NA	3.49375	5.11875	83	0	0	5	NA	Flat	4 ug-ml	NULL	C2C12	NA	152	28	0.182	0.091	43	10	3.49375	5.11875	55.6849124	-0.840516368	6.197409993	-0.015386822	205	130.679397	0.012296197	1.020629243	9.53914956	102.5	0.595219114
85	85	NA	3.16875	4.95625	85	0	0	5	NA	Flat	4 ug-ml	NULL	C2C12	NA	150	29	0.288	0.144	31	10	3.16875	4.95625	57.40741853	-0.689002451	5.882634667	0.125910131	210	135.7933446	0.012296197	1.020629243	11.26165569	105	0.595219114
87	87	NA	3.33125	5.11875	87	0	0	5	NA	Flat	4 ug-ml	NULL	C2C12	NA	151	28	0.182	0.091	40	10	3.33125	5.11875	56.94417719	0.185296536	6.107276654	-0.089856795	215	137.8528842	0.012296197	1.020629243	10.79841435	107.5	0.595219114
89	89	NA	3.00625	5.28125	89	0	0	5	NA	Flat	4 ug-ml	NULL	C2C12	NA	149	27	0.288	0.144	41	10	3.00625	5.28125	60.35013649	-1.362383722	6.076935134	0.012136608	220	144.253908	0.012296197	1.020629243	14.20437365	110	0.595219114
91	91	NA	3.33125	5.28125	91	0	0	5	NA	Flat	4 ug-ml	NULL	C2C12	NA	151	27	0.258	0.129	46	10	3.33125	5.28125	57.75753216	1.037041733	6.244103468	-0.066867334	225	144.3750804	0.012296197	1.020629243	11.61176932	112.5	0.595219114
93	93	NA	3.16875	5.28125	93	0	0	5	NA	Flat	4 ug-ml	NULL	C2C12	NA	150	27	0.129	0.065	32	10	3.16875	5.28125	59.03624347	-0.511484523	6.158942939	0.034064212	230	150.1165309	0.012296197	1.020629243	12.89048063	115	0.595219114
95	95	NA	3.16875	4.95625	95	0	0	5	NA	Flat	4 ug-ml	NULL	C2C12	NA	150	29	0.258	0.129	33	10	3.16875	4.95625	57.40741853	0.651529976	5.882634667	0.110523309	235	151.9123227	0.012296197	1.020629243	11.26165569	117.5	0.595219114
97	97	NA	3.33125	5.11875	97	0	0	5	NA	Flat	4 ug-ml	NULL	C2C12	NA	151	28	0.182	0.091	63	10	3.33125	5.11875	56.94417719	0.185296536	6.107276654	-0.089856795	240	160.8397064	0.012296197	1.020629243	10.79841435	120	0.595219114
99	99	NA	3.33125	4.95625	99	0	0	5	NA	Flat	4 ug-ml	NULL	C2C12	NA	151	29	0.129	0.065	47	10	3.33125	4.95625	56.09372301	0.340181671	5.971736818	0.054215934	245	166.9236589	0.012296197	1.020629243	9.94796017	122.5	0.595219114
101	101	NA	3.16875	5.28125	101	0	0	5	NA	Flat	4 ug-ml	NULL	C2C12	NA	150	27	0.288	0.144	47	10	3.16875	5.28125	59.03624347	-1.177008183	6.158942939	-0.074882448	250	175.5496866	0.012296197	1.020629243	12.89048063	125	0.595219114
103	103	NA	3.16875	5.28125	103	0	0	5	NA	Flat	4 ug-ml	NULL	C2C12	NA	150	27	0	0	38	10	3.16875	5.28125	59.03624347	0	6.158942939	0	255	176.1483522	0.012296197	1.020629243	12.89048063	127.5	0.595219114
105	105	NA	2.84375	5.28125	105	0	0	5	NA	Flat	4 ug-ml	NULL	C2C12	NA	148	27	0.258	0.129	37	10	2.84375	5.28125	61.69924423	-1.065200306	5.998209368	0.064293428	260	177.5954496	0.012296197	1.020629243	15.55348139	130	0.595219114
107	107	NA	3.00625	5.28125	107	0	0	5	NA	Flat	4 ug-ml	NULL	C2C12	NA	149	27	0.129	0.065	35	10	3.00625	5.28125	60.35013649	0.539643097	6.076935134	-0.031490306	265	166.451868	0.012296197	1.020629243	14.20437365	132.5	0.595219114
109	109	NA	3.16875	5.28125	109	0	0	5	NA	Flat	4 ug-ml	NULL	C2C12	NA	150	27	0.129	0.065	42	10	3.16875	5.28125	59.03624347	0.52555721	6.158942939	-0.032803122	270	144.1795412	0.012296197	1.020629243	12.89048063	135	0.595219114
111	111	NA	3.16875	5.44375	111	0	0	5	NA	Flat	4 ug-ml	NULL	C2C12	NA	150	26	0.129	0.065	57	10	3.16875	5.44375	59.79676225	-0.304207511	6.298840419	-0.055958992	275	138.3985262	0.012296197	1.020629243	13.65099941	137.5	0.595219114
113	113	NA	2.84375	4.79375	113	0	0	5	NA	Flat	4 ug-ml	NULL	C2C12	NA	148	30	0.577	0.288	42	10	2.84375	4.79375	59.32271998	0.189616907	5.573773688	0.290026692	280	105.9289472	0.012296197	1.020629243	13.17695714	140	0.595219114
115	115	NA	2.84375	5.11875	115	0	0	5	NA	Flat	4 ug-ml	NULL	C2C12	NA	148	28	0.258	0.129	40	10	2.84375	5.11875	60.9453959	-0.649070369	5.855639643	-0.112746382	285	111.7829741	0.012296197	1.020629243	14.79963306	142.5	0.595219114
117	117	NA	3.33125	5.11875	117	0	0	5	NA	Flat	4 ug-ml	NULL	C2C12	NA	151	28	0.387	0.194	43	10	3.33125	5.11875	56.94417719	1.600487485	6.107276654	-0.100654804	290	83.45729894	0.012296197	1.020629243	10.79841435	145	0.595219114
119	119	NA	3.16875	4.95625	119	0	0	5	NA	Flat	4 ug-ml	NULL	C2C12	NA	150	29	0.182	0.091	35	10	3.16875	4.95625	57.40741853	-0.185296536	5.882634667	0.089856795	295	126.8248889	0.012296197	1.020629243	11.26165569	147.5	0.595219114
121	121	NA	3.16875	4.95625	121	0	0	5	NA	Flat	4 ug-ml	NULL	C2C12	NA	150	29	0	0	37	10	3.16875	4.95625	57.40741853	0	5.882634667	0	300	0	0.012296197	1.020629243	11.26165569	150	0.595219114
123	123	NA	2.84375	5.28125	123	0	0	5	NA	Flat	4 ug-ml	NULL	C2C12	NA	148	27	0.365	0.182	36	10	2.84375	5.28125	61.69924423	-1.716730283	5.998209368	-0.046229881	305	0	0.012296197	1.020629243	15.55348139	152.5	0.595219114
125	125	NA	2.68125	5.11875	125	0	0	5	NA	Flat	4 ug-ml	NULL	C2C12	NA	147	28	0.182	0.091	53	10	2.68125	5.11875	62.35402464	-0.261912161	5.778468926	0.087896177	310	0	0.012296197	1.020629243	16.2082618	155	0.595219114
127	127	NA	2.68125	4.95625	127	0	0	5	NA	Flat	4 ug-ml	NULL	C2C12	NA	147	29	0.129	0.065	37	10	2.68125	4.95625	61.58733856	0.306674432	5.635025787	0.057377255	315	0	0.012296197	1.020629243	15.44157572	157.5	0.595219114
129	129	NA	2.51875	4.95625	129	0	0	5	NA	Flat	4 ug-ml	NULL	C2C12	NA	146	29	0.129	0.065	48	10	2.51875	4.95625	63.06047194	-0.589253352	5.559542753	0.030193214	320	0	0.012296197	1.020629243	16.9147091	160	0.595219114
131	131	NA	3.16875	5.60625	131	0	0	5	NA	Flat	4 ug-ml	NULL	C2C12	NA	150	25	0.73	0.365	37	10	3.16875	5.60625	60.524111	1.014544376	6.439799347	-0.352102637	325	0	0.012296197	1.020629243	14.37834816	162.5	0.595219114
133	133	NA	2.84375	5.28125	133	0	0	5	NA	Flat	4 ug-ml	NULL	C2C12	NA	148	27	0.365	0.182	36	10	2.84375	5.28125	61.69924423	-0.470053295	5.998209368	0.176635991	330	0	0.012296197	1.020629243	15.55348139	165	0.595219114
135	135	NA	3.00625	5.28125	135	0	0	5	NA	Flat	4 ug-ml	NULL	C2C12	NA	149	27	0.129	0.065	29	10	3.00625	5.28125	60.35013649	0.539643097	6.076935134	-0.031490306	335	0	0.012296197	1.020629243	14.20437365	167.5	0.595219114
137	137	NA	2.84375	4.79375	137	0	0	5	NA	Flat	4 ug-ml	NULL	C2C12	NA	148	30	0.408	0.204	44	10	2.84375	4.79375	59.32271998	0.410966606	5.573773688	0.201264578	340	0	0.012296197	1.020629243	13.17695714	170	0.595219114
139	139	NA	3.00625	5.11875	139	0	0	5	NA	Flat	4 ug-ml	NULL	C2C12	NA	149	28	0.288	0.144	38	10	3.00625	5.11875	59.5742162	-0.100598488	5.936256449	-0.144993104	345	0	0.012296197	1.020629243	13.42845336	172.5	0.595219114
141	141	NA	2.68125	4.95625	141	0	0	5	NA	Flat	4 ug-ml	NULL	C2C12	NA	147	29	0.288	0.144	40	10	2.68125	4.95625	61.58733856	-0.805248944	5.635025787	0.120492265	350	0	0.012296197	1.020629243	15.44157572	175	0.595219114
143	143	NA	3.16875	4.79375	143	0	0	5	NA	Flat	4 ug-ml	NULL	C2C12	NA	150	30	0.408	0.204	45	10	3.16875	4.79375	56.53462065	2.021087161	5.746391531	-0.044546297	355	0	0.012296197	1.020629243	10.38885781	177.5	0.595219114
145	145	NA	2.68125	4.79375	145	0	0	5	NA	Flat	4 ug-ml	NULL	C2C12	NA	147	30	0.387	0.194	47	10	2.68125	4.79375	60.78075331	-1.698453062	5.492644229	0.101498921	360	0	0.012296197	1.020629243	14.63499047	180	0.595219114
147	147	NA	3.33125	4.95625	147	0	0	5	NA	Flat	4 ug-ml	NULL	C2C12	NA	151	29	0.532	0.266	41	10	3.33125	4.95625	56.09372301	1.874812119	5.971736818	-0.191637036	365	0	0.012296197	1.020629243	9.94796017	182.5	0.595219114
149	149	NA	3.00625	4.95625	149	0	0	5	NA	Flat	4 ug-ml	NULL	C2C12	NA	149	29	0.258	0.129	41	10	3.00625	4.95625	58.76078511	-1.06682484	5.796719169	0.07000706	370	0	0.012296197	1.020629243	12.61502227	185	0.595219114
151	151	NA	3.33125	4.95625	151	0	0	5	NA	Flat	4 ug-ml	NULL	C2C12	NA	151	29	0.258	0.129	44	10	3.33125	4.95625	56.09372301	1.06682484	5.971736818	-0.07000706	375	0	0.012296197	1.020629243	9.94796017	187.5	0.595219114
153	153	NA	3.00625	4.95625	153	0	0	5	NA	Flat	4 ug-ml	NULL	C2C12	NA	149	29	0.258	0.129	39	10	3.00625	4.95625	58.76078511	-1.06682484	5.796719169	0.07000706	380	0	0.012296197	1.020629243	12.61502227	190	0.595219114
155	155	NA	3.00625	4.30625	155	0	0	5	NA	Flat	4 ug-ml	NULL	C2C12	NA	149	33	0.516	0.258	42	10	3.00625	4.30625	55.08059799	1.47207485	5.251792849	0.217970528	385	0	0.012296197	1.020629243	8.93483515	192.5	0.595219114
157	157	NA	2.84375	4.46875	157	0	0	5	NA	Flat	4 ug-ml	NULL	C2C12	NA	148	32	0.182	0.091	39	10	2.84375	4.46875	57.52880771	-0.979283889	5.296851954	-0.018023642	390	0	0.012296197	1.020629243	11.38304487	195	0.595219114
159	159	NA	3.00625	4.95625	159	0	0	5	NA	Flat	4 ug-ml	NULL	C2C12	NA	149	29	0.408	0.204	40	10	3.00625	4.95625	58.76078511	-0.492790961	5.796719169	-0.199946886	395	0	0.012296197	1.020629243	12.61502227	197.5	0.595219114
161	161	NA	3.16875	5.11875	161	0	0	5	NA	Flat	4 ug-ml	NULL	C2C12	NA	150	28	0.182	0.091	42	10	3.16875	5.11875	58.24051992	0.208106079	6.020180905	-0.089384694	400	0	0.012296197	1.020629243	12.09475708	200	0.595219114
163	163	NA	3.00625	4.79375	163	0	0	5	NA	Flat	4 ug-ml	NULL	C2C12	NA	149	30	0.288	0.144	36	10	3.00625	4.79375	57.90740867	0.133244498	5.658407738	0.144709267	405	0	0.012296197	1.020629243	11.76164583	202.5	0.595219114
165	165	NA	3.16875	4.63125	165	0	0	5	NA	Flat	4 ug-ml	NULL	C2C12	NA	150	31	0.182	0.091	42	10	3.16875	4.63125	55.61965528	0.915101358	5.611546411	0.018744531	410	0	0.012296197	1.020629243	9.47389244	205	0.595219114
167	167	NA	3.00625	5.11875	167	0	0	5	NA	Flat	4 ug-ml	NULL	C2C12	NA	149	28	0.408	0.204	40	10	3.00625	5.11875	59.5742162	-1.581824369	5.936256449	-0.129884015	415	0	0.012296197	1.020629243	13.42845336	207.5	0.595219114
169	169	NA	2.84375	5.28125	169	0	0	5	NA	Flat	4 ug-ml	NULL	C2C12	NA	148	27	0.182	0.091	57	10	2.84375	5.28125	61.69924423	-0.850011214	5.998209368	-0.024781168	420	0	0.012296197	1.020629243	15.55348139	210	0.595219114
171	171	NA	2.35625	5.44375	171	0	0	5	NA	Flat	4 ug-ml	NULL	C2C12	NA	145	26	0.408	0.204	37	10	2.35625	5.44375	66.59531045	-1.958426486	5.931806481	0.026561155	425	0	0.012296197	1.020629243	20.44954761	212.5	0.595219114
173	173	NA	2.68125	5.76875	173	0	0	5	NA	Flat	4 ug-ml	NULL	C2C12	NA	147	24	0.365	0.182	55	10	2.68125	5.76875	65.07152586	0.609513834	6.361413218	-0.171842695	430	0	0.012296197	1.020629243	18.92576302	215	0.595219114
175	175	NA	2.19375	5.44375	175	0	0	5	NA	Flat	4 ug-ml	NULL	C2C12	NA	144	26	0.465	0.233	32	10	2.19375	5.44375	68.05130092	-1.191910021	5.869152675	0.196904217	435	0	0.012296197	1.020629243	21.90553808	217.5	0.595219114
177	177	NA	2.19375	5.76875	177	0	0	5	NA	Flat	4 ug-ml	NULL	C2C12	NA	144	24	0.258	0.129	39	10	2.19375	5.76875	69.17910715	-0.451122492	6.17179193	-0.121055702	440	0	0.012296197	1.020629243	23.03334431	220	0.595219114
179	179	NA	2.68125	5.44375	179	0	0	5	NA	Flat	4 ug-ml	NULL	C2C12	NA	147	26	0.465	0.233	49	10	2.68125	5.44375	63.77803322	2.16042957	6.068238264	0.041421466	445	0	0.012296197	1.020629243	17.63227038	222.5	0.595219114
181	181	NA	2.19375	5.76875	181	0	0	5	NA	Flat	4 ug-ml	NULL	C2C12	NA	144	24	0.465	0.233	44	10	2.19375	5.76875	69.17910715	-2.16042957	6.17179193	-0.041421466	450	0	0.012296197	1.020629243	23.03334431	225	0.595219114
183	183	NA	2.84375	5.44375	183	0	0	5	NA	Flat	4 ug-ml	NULL	C2C12	NA	148	26	0.577	0.288	49	10	2.84375	5.44375	62.41797079	2.704454542	6.141769136	0.012009117	455	0	0.012296197	1.020629243	16.27220795	227.5	0.595219114
185	185	NA	3.00625	5.11875	185	0	0	5	NA	Flat	4 ug-ml	NULL	C2C12	NA	149	28	0.288	0.144	30	10	3.00625	5.11875	59.5742162	1.137501838	5.936256449	0.082205075	460	0	0.012296197	1.020629243	13.42845336	230	0.595219114
187	187	NA	2.84375	5.11875	187	0	0	5	NA	Flat	4 ug-ml	NULL	C2C12	NA	148	28	0.129	0.065	53	10	2.84375	5.11875	60.9453959	-0.548471881	5.855639643	0.032246722	465	0	0.012296197	1.020629243	14.79963306	232.5	0.595219114
189	189	NA	2.51875	4.79375	189	0	0	5	NA	Flat	4 ug-ml	NULL	C2C12	NA	146	30	0.365	0.182	74	10	2.51875	4.79375	62.28149837	-0.534440988	5.415176878	0.176185106	470	0	0.012296197	1.020629243	16.13573553	235	0.595219114
191	191	NA	2.68125	4.79375	191	0	0	5	NA	Flat	4 ug-ml	NULL	C2C12	NA	147	30	0.129	0.065	38	10	2.68125	4.79375	60.78075331	0.600298025	5.492644229	-0.03098694	475	0	0.012296197	1.020629243	14.63499047	237.5	0.595219114
193	193	NA	2.51875	4.63125	193	0	0	5	NA	Flat	4 ug-ml	NULL	C2C12	NA	146	31	0.182	0.091	43	10	2.51875	4.63125	61.46001481	-0.271704601	5.271866664	0.088311026	480	0	0.012296197	1.020629243	15.31425197	240	0.595219114
195	195	NA	3.00625	4.46875	195	0	0	5	NA	Flat	4 ug-ml	NULL	C2C12	NA	149	32	0.408	0.204	51	10	3.00625	4.46875	56.07020258	2.155924894	5.385839361	-0.045589079	485	0	0.012296197	1.020629243	9.92443974	242.5	0.595219114
197	197	NA	3.00625	4.46875	197	0	0	5	NA	Flat	4 ug-ml	NULL	C2C12	NA	149	32	0	0	64	10	3.00625	4.46875	56.07020258	0	5.385839361	0	490	0	0.012296197	1.020629243	9.92443974	245	0.595219114
199	199	NA	3.49375	4.30625	199	0	0	5	NA	Flat	4 ug-ml	NULL	C2C12	NA	152	33	0.408	0.204	57	10	3.49375	4.30625	50.94686305	2.04933581	5.545275297	-0.063774375	495	0	0.012296197	1.020629243	4.80110021	247.5	0.595219114
201	201	NA	3.33125	4.30625	201	0	0	5	NA	Flat	4 ug-ml	NULL	C2C12	NA	151	33	0.129	0.065	44	10	3.33125	4.30625	52.27500496	-0.531256762	5.44435631	0.040367595	500	0	0.012296197	1.020629243	6.12924212	250	0.595219114
203	203	NA	2.84375	3.98125	203	0	0	5	NA	Flat	4 ug-ml	NULL	C2C12	NA	148	35	0.465	0.233	44	10	2.84375	3.98125	54.46232221	-0.8749269	4.892572496	0.220713526	505	0	0.012296197	1.020629243	8.31655937	252.5	0.595219114
205	205	NA	3.33125	3.98125	205	0	0	5	NA	Flat	4 ug-ml	NULL	C2C12	NA	151	35	0.387	0.194	72	10	3.33125	3.98125	50.07960786	1.753085739	5.191105675	-0.119413272	510	0	0.012296197	1.020629243	3.93384502	255	0.595219114
207	207	NA	3.00625	3.81875	207	0	0	5	NA	Flat	4 ug-ml	NULL	C2C12	NA	149	36	0.288	0.144	51	10	3.00625	3.81875	51.78897457	-0.683746686	4.860081339	0.132409734	515	0	0.012296197	1.020629243	5.64321173	257.5	0.595219114
209	209	NA	2.68125	3.65625	209	0	0	5	NA	Flat	4 ug-ml	NULL	C2C12	NA	147	37	0.288	0.144	59	10	2.68125	3.65625	53.74616226	-0.782875075	4.534012089	0.1304277	520	0	0.012296197	1.020629243	7.60039942	260	0.595219114
211	211	NA	2.84375	3.49375	211	0	0	5	NA	Flat	4 ug-ml	NULL	C2C12	NA	148	38	0.182	0.091	41	10	2.84375	3.49375	50.85601359	1.156059471	4.50479779	0.01168572	525	0	0.012296197	1.020629243	4.71025075	262.5	0.595219114
213	213	NA	3.00625	3.65625	213	0	0	5	NA	Flat	4 ug-ml	NULL	C2C12	NA	149	37	0.182	0.091	42	10	3.00625	3.65625	50.5721978	0.113526313	4.733466291	-0.0914674	530	0	0.012296197	1.020629243	4.42643496	265	0.595219114
215	215	NA	3.65625	3.81875	215	0	0	5	NA	Flat	4 ug-ml	NULL	C2C12	NA	153	36	0.532	0.266	61	10	3.65625	3.81875	46.24536427	1.730733415	5.286872008	-0.221362287	535	0	0.012296197	1.020629243	0.09960143	267.5	0.595219114
217	217	NA	3.00625	3.49375	217	0	0	5	NA	Flat	4 ug-ml	NULL	C2C12	NA	149	38	0.577	0.288	54	10	3.00625	3.49375	49.28915333	-1.217515625	4.609102746	0.271107705	540	0	0.012296197	1.020629243	3.14339049	270	0.595219114
219	219	NA	3.81875	3.49375	219	0	0	5	NA	Flat	4 ug-ml	NULL	C2C12	NA	154	38	0.645	0.323	47	10	3.81875	3.49375	42.45519562	2.733583083	5.1758227	-0.226687982	545	0	0.012296197	1.020629243	-3.69056722	272.5	0.595219114
221	221	NA	3.16875	3.98125	221	0	0	5	NA	Flat	4 ug-ml	NULL	C2C12	NA	150	35	0.645	0.323	51	10	3.16875	3.98125	51.48307369	-3.611151229	5.088352201	0.0349882	550	0	0.012296197	1.020629243	5.33731085	275	0.595219114
223	223	NA	3.33125	3.65625	223	0	0	5	NA	Flat	4 ug-ml	NULL	C2C12	NA	151	37	0.288	0.144	75	10	3.33125	3.65625	47.66300077	1.528029171	4.946250158	0.056840817	555	0	0.012296197	1.020629243	1.51723793	277.5	0.595219114
225	225	NA	3.16875	3.81875	225	0	0	5	NA	Flat	4 ug-ml	NULL	C2C12	NA	150	36	0.182	0.091	46	10	3.16875	3.81875	50.31454567	-1.060617962	4.962240232	-0.00639603	560	0	0.012296197	1.020629243	4.16878283	280	0.595219114
227	227	NA	3.33125	4.30625	227	0	0	5	NA	Flat	4 ug-ml	NULL	C2C12	NA	151	33	0.408	0.204	116	10	3.33125	4.30625	52.27500496	-0.784183715	5.44435631	-0.192846431	565	0	0.012296197	1.020629243	6.12924212	282.5	0.595219114
229	229	NA	3.33125	3.65625	229	0	0	5	NA	Flat	4 ug-ml	NULL	C2C12	NA	151	37	0.516	0.258	57	10	3.33125	3.65625	47.66300077	1.844801677	4.946250158	0.199242461	570	0	0.012296197	1.020629243	1.51723793	285	0.595219114
231	231	NA	3.81875	3.65625	231	0	0	5	NA	Flat	4 ug-ml	NULL	C2C12	NA	154	37	0.387	0.194	38	10	3.81875	3.65625	43.75463573	1.563346013	5.286872008	-0.13624874	575	0	0.012296197	1.020629243	-2.39112711	287.5	0.595219114
233	233	NA	3.33125	3.65625	233	0	0	5	NA	Flat	4 ug-ml	NULL	C2C12	NA	151	37	0.387	0.194	34	10	3.33125	3.65625	47.66300077	-1.563346013	4.946250158	0.13624874	580	0	0.012296197	1.020629243	1.51723793	290	0.595219114
235	235	NA	3.49375	3.81875	235	0	0	5	NA	Flat	4 ug-ml	NULL	C2C12	NA	152	36	0.182	0.091	35	10	3.49375	3.81875	47.54480438	0.047278555	5.1758227	-0.091829017	585	0	0.012296197	1.020629243	1.39904154	292.5	0.595219114
237	237	NA	2.84375	3.33125	237	0	0	5	NA	Flat	4 ug-ml	NULL	C2C12	NA	148	39	0.645	0.323	45	10	2.84375	3.33125	49.51398846	-0.787673631	4.379970391	0.318340924	590	0	0.012296197	1.020629243	3.36822562	295	0.595219114
239	239	NA	3.00625	3.49375	239	0	0	5	NA	Flat	4 ug-ml	NULL	C2C12	NA	149	38	0.182	0.091	58	10	3.00625	3.49375	49.28915333	0.089934052	4.609102746	-0.091652942	595	0	0.012296197	1.020629243	3.14339049	297.5	0.595219114
1	1	NA	-1.70625	5.93125	1	0	0	6	NA	Flat	4 ug-ml	NULL	C2C12	NA	120	23	-1	-1	38	11	-1.70625	5.93125	106.0490048	0	6.17179193	0	0	0	0.161865312	0.625090614	0	0	1.225996712
3	3	NA	-1.70625	5.93125	3	0	0	6	NA	Flat	4 ug-ml	NULL	C2C12	NA	120	23	0	0	65	11	-1.70625	5.93125	106.0490048	0	6.17179193	0	5	3.863779326	0.161865312	0.625090614	0	2.5	1.225996712
5	5	NA	-2.19375	5.60625	5	0	0	6	NA	Flat	4 ug-ml	NULL	C2C12	NA	117	25	0.465	0.233	51	11	-2.19375	5.60625	111.3706223	-2.128646991	6.020180905	0.06064441	10	6.62299884	0.161865312	0.625090614	5.3216175	5	1.225996712
7	7	NA	-1.70625	5.60625	7	0	0	6	NA	Flat	4 ug-ml	NULL	C2C12	NA	120	25	0.387	0.194	45	11	-1.70625	5.60625	106.9275131	1.777243682	5.860147449	0.064013382	15	7.464262315	0.161865312	0.625090614	0.8785083	7.5	1.225996712
9	9	NA	-1.38125	5.60625	9	0	0	6	NA	Flat	4 ug-ml	NULL	C2C12	NA	122	25	0.258	0.129	52	11	-1.38125	5.60625	103.8406955	1.234727029	5.773897351	0.034500039	20	8.312700581	0.161865312	0.625090614	-2.2083093	10	1.225996712
11	11	NA	-1.21875	5.60625	11	0	0	6	NA	Flat	4 ug-ml	NULL	C2C12	NA	123	25	0.129	0.065	41	11	-1.21875	5.60625	102.2647737	0.630368706	5.737193619	0.014681493	25	10.44423238	0.161865312	0.625090614	-3.7842311	12.5	1.225996712
13	13	NA	-1.21875	5.60625	13	0	0	6	NA	Flat	4 ug-ml	NULL	C2C12	NA	123	25	0	0	54	11	-1.21875	5.60625	102.2647737	0	5.737193619	0	30	13.91852213	0.161865312	0.625090614	-3.7842311	15	1.225996712
15	15	NA	-1.21875	5.44375	15	0	0	6	NA	Flat	4 ug-ml	NULL	C2C12	NA	123	26	0.129	0.065	46	11	-1.21875	5.44375	102.6193223	-0.141819426	5.578509265	0.063473742	35	17.00811864	0.161865312	0.625090614	-3.4296825	17.5	1.225996712
17	17	NA	-1.05625	5.60625	17	0	0	6	NA	Flat	4 ug-ml	NULL	C2C12	NA	124	25	0.182	0.091	43	11	-1.05625	5.60625	100.6697828	0.779815796	5.704884147	-0.050549952	40	19.81187274	0.161865312	0.625090614	-5.379222	20	1.225996712
19	19	NA	-0.89375	5.76875	19	0	0	6	NA	Flat	4 ug-ml	NULL	C2C12	NA	125	24	0.182	0.091	44	11	-0.89375	5.76875	98.80679269	0.745196044	5.837573608	-0.053075784	45	21.39154369	0.161865312	0.625090614	-7.24221211	22.5	1.225996712
21	21	NA	-0.73125	5.28125	21	0	0	6	NA	Flat	4 ug-ml	NULL	C2C12	NA	126	27	0.408	0.204	48	11	-0.73125	5.28125	97.88313932	0.369461351	5.331634658	0.20237558	50	22.94071129	0.161865312	0.625090614	-8.16586548	25	1.225996712
23	23	NA	-0.89375	5.28125	23	0	0	6	NA	Flat	4 ug-ml	NULL	C2C12	NA	125	27	0.129	0.065	60	11	-0.89375	5.28125	99.60520416	-0.688825935	5.35634116	-0.009882601	55	23.12270948	0.161865312	0.625090614	-6.44380064	27.5	1.225996712
25	25	NA	-0.89375	5.76875	25	0	0	6	NA	Flat	4 ug-ml	NULL	C2C12	NA	125	24	0.387	0.194	41	11	-0.89375	5.76875	98.80679269	0.319364584	5.837573608	-0.192492979	60	24.99092625	0.161865312	0.625090614	-7.24221211	30	1.225996712
27	27	NA	-0.89375	6.09375	27	0	0	6	NA	Flat	4 ug-ml	NULL	C2C12	NA	125	22	0.258	0.129	41	11	-0.89375	6.09375	98.34389158	0.185160444	6.158942939	-0.128547733	65	25.81625866	0.161865312	0.625090614	-7.70511322	32.5	1.225996712
29	29	NA	-0.89375	5.76875	29	0	0	6	NA	Flat	4 ug-ml	NULL	C2C12	NA	125	24	0.258	0.129	54	11	-0.89375	5.76875	98.80679269	-0.185160444	5.837573608	0.128547733	70	25.0568947	0.161865312	0.625090614	-7.24221211	35	1.225996712
31	31	NA	-0.89375	5.93125	31	0	0	6	NA	Flat	4 ug-ml	NULL	C2C12	NA	125	23	0.129	0.065	46	11	-0.89375	5.93125	98.56914188	0.095060326	5.998209368	-0.064254304	75	25.86041249	0.161865312	0.625090614	-7.47986292	37.5	1.225996712
33	33	NA	-1.05625	5.93125	33	0	0	6	NA	Flat	4 ug-ml	NULL	C2C12	NA	124	23	0.129	0.065	35	11	-1.05625	5.93125	100.0975044	-0.611345002	6.024565596	-0.010542491	80	25.00300057	0.161865312	0.625090614	-5.9515004	40	1.225996712
35	35	NA	-0.89375	5.93125	35	0	0	6	NA	Flat	4 ug-ml	NULL	C2C12	NA	125	23	0.129	0.065	55	11	-0.89375	5.93125	98.56914188	0.611345002	5.998209368	0.010542491	85	27.5148493	0.161865312	0.625090614	-7.47986292	42.5	1.225996712
37	37	NA	-1.05625	5.76875	37	0	0	6	NA	Flat	4 ug-ml	NULL	C2C12	NA	124	24	0.182	0.091	49	11	-1.05625	5.76875	100.3758449	-0.722681216	5.864651791	0.053423031	90	27.08994204	0.161865312	0.625090614	-5.6731599	45	1.225996712
39	39	NA	-1.05625	5.60625	39	0	0	6	NA	Flat	4 ug-ml	NULL	C2C12	NA	124	25	0.129	0.065	34	11	-1.05625	5.60625	100.6697828	-0.117575154	5.704884147	0.063907058	95	25.93356232	0.161865312	0.625090614	-5.379222	47.5	1.225996712
41	41	NA	-0.89375	5.60625	41	0	0	6	NA	Flat	4 ug-ml	NULL	C2C12	NA	125	25	0.129	0.065	64	11	-0.89375	5.60625	99.05788813	0.64475787	5.67704396	0.011136075	100	27.69013003	0.161865312	0.625090614	-6.99111667	50	1.225996712
43	43	NA	-1.05625	5.44375	43	0	0	6	NA	Flat	4 ug-ml	NULL	C2C12	NA	124	26	0.182	0.091	45	11	-1.05625	5.44375	100.98065	-0.769104753	5.545275297	0.052707465	105	28.53933666	0.161865312	0.625090614	-5.0683548	52.5	1.225996712
45	45	NA	-1.05625	5.93125	45	0	0	6	NA	Flat	4 ug-ml	NULL	C2C12	NA	124	23	0.387	0.194	36	11	-1.05625	5.93125	100.0975044	0.35325825	6.024565596	-0.19171612	110	33.28967405	0.161865312	0.625090614	-5.9515004	55	1.225996712
47	47	NA	-1.05625	5.60625	47	0	0	6	NA	Flat	4 ug-ml	NULL	C2C12	NA	124	25	0.258	0.129	41	11	-1.05625	5.60625	100.6697828	-0.228911368	5.704884147	0.12787258	115	30.08795328	0.161865312	0.625090614	-5.379222	57.5	1.225996712
49	49	NA	-0.89375	5.76875	49	0	0	6	NA	Flat	4 ug-ml	NULL	C2C12	NA	125	24	0.182	0.091	38	11	-0.89375	5.76875	98.80679269	0.745196044	5.837573608	-0.053075784	120	28.50867362	0.161865312	0.625090614	-7.24221211	60	1.225996712
51	51	NA	-1.05625	5.44375	51	0	0	6	NA	Flat	4 ug-ml	NULL	C2C12	NA	124	26	0.288	0.144	53	11	-1.05625	5.44375	100.98065	-0.869542926	5.545275297	0.116919324	125	26.02108995	0.161865312	0.625090614	-5.0683548	62.5	1.225996712
53	53	NA	-1.21875	5.44375	53	0	0	6	NA	Flat	4 ug-ml	NULL	C2C12	NA	123	26	0.129	0.065	39	11	-1.21875	5.44375	102.6193223	-0.655468913	5.578509265	-0.013293587	130	38.6384508	0.161865312	0.625090614	-3.4296825	65	1.225996712
55	55	NA	-1.38125	5.44375	55	0	0	6	NA	Flat	4 ug-ml	NULL	C2C12	NA	122	26	0.129	0.065	45	11	-1.38125	5.44375	104.2372805	-0.647183269	5.616250139	-0.015096349	135	43.39601486	0.161865312	0.625090614	-1.8117243	67.5	1.225996712
57	57	NA	-1.05625	5.44375	57	0	0	6	NA	Flat	4 ug-ml	NULL	C2C12	NA	124	26	0.258	0.129	46	11	-1.05625	5.44375	100.98065	1.302652182	5.545275297	0.028389937	140	24.07351332	0.161865312	0.625090614	-5.0683548	70	1.225996712
59	59	NA	-1.05625	5.28125	59	0	0	6	NA	Flat	4 ug-ml	NULL	C2C12	NA	124	27	0.129	0.065	36	11	-1.05625	5.28125	101.3099325	-0.131712986	5.385839361	0.063774375	145	22.45880626	0.161865312	0.625090614	-4.7390723	72.5	1.225996712
61	61	NA	-1.54375	5.28125	61	0	0	6	NA	Flat	4 ug-ml	NULL	C2C12	NA	121	27	0.387	0.194	47	11	-1.54375	5.28125	106.2940475	-1.993645993	5.50225096	-0.046564639	150	0	0.161865312	0.625090614	0.2450427	75	1.225996712
63	63	NA	-1.38125	5.44375	63	0	0	6	NA	Flat	4 ug-ml	NULL	C2C12	NA	122	26	0.182	0.091	64	11	-1.38125	5.44375	104.2372805	0.822706796	5.616250139	-0.045599672	155	0	0.161865312	0.625090614	-1.8117243	77.5	1.225996712
65	65	NA	-1.21875	5.11875	65	0	0	6	NA	Flat	4 ug-ml	NULL	C2C12	NA	123	28	0.288	0.144	33	11	-1.21875	5.11875	103.3924978	0.337913085	5.261839329	0.141764324	160	0	0.161865312	0.625090614	-2.656507	80	1.225996712
67	67	NA	-1.21875	5.28125	67	0	0	6	NA	Flat	4 ug-ml	NULL	C2C12	NA	123	27	0.129	0.065	39	11	-1.21875	5.28125	102.9946168	0.159152385	5.420051026	-0.063284679	165	0	0.161865312	0.625090614	-3.054388	82.5	1.225996712
69	69	NA	-1.21875	5.28125	69	0	0	6	NA	Flat	4 ug-ml	NULL	C2C12	NA	123	27	0	0	44	11	-1.21875	5.28125	102.9946168	0	5.420051026	0	170	0	0.161865312	0.625090614	-3.054388	85	1.225996712
71	71	NA	-0.56875	5.28125	71	0	0	6	NA	Flat	4 ug-ml	NULL	C2C12	NA	127	27	0.516	0.258	83	11	-0.56875	5.28125	96.14662566	2.739196453	5.311786717	0.043305724	175	0	0.161865312	0.625090614	-9.90237914	87.5	1.225996712
73	73	NA	-0.56875	5.28125	73	0	0	6	NA	Flat	4 ug-ml	NULL	C2C12	NA	127	27	0	0	49	11	-0.56875	5.28125	96.14662566	0	5.311786717	0	180	0	0.161865312	0.625090614	-9.90237914	90	1.225996712
75	75	NA	-0.56875	5.11875	75	0	0	6	NA	Flat	4 ug-ml	NULL	C2C12	NA	127	28	0.129	0.065	52	11	-0.56875	5.11875	96.34019175	-0.077426435	5.150250297	0.064614568	185	0	0.161865312	0.625090614	-9.70881305	92.5	1.225996712
77	77	NA	-0.56875	5.28125	77	0	0	6	NA	Flat	4 ug-ml	NULL	C2C12	NA	127	27	0.129	0.065	44	11	-0.56875	5.28125	96.14662566	0.077426435	5.311786717	-0.064614568	190	0	0.161865312	0.625090614	-9.90237914	95	1.225996712
79	79	NA	-0.24375	5.11875	79	0	0	6	NA	Flat	4 ug-ml	NULL	C2C12	NA	129	28	0.288	0.144	59	11	-0.24375	5.11875	92.72631099	1.368125866	5.124550285	0.074894573	195	0	0.161865312	0.625090614	-13.32269381	97.5	1.225996712
81	81	NA	-0.73125	5.44375	81	0	0	6	NA	Flat	4 ug-ml	NULL	C2C12	NA	126	26	0.465	0.233	30	11	-0.73125	5.44375	97.65065096	-1.969735985	5.492644229	-0.147237577	200	0	0.161865312	0.625090614	-8.39835384	100	1.225996712
83	83	NA	-0.56875	5.44375	83	0	0	6	NA	Flat	4 ug-ml	NULL	C2C12	NA	127	26	0.129	0.065	67	11	-0.56875	5.44375	95.9644871	0.674465542	5.473380183	0.007705618	205	0	0.161865312	0.625090614	-10.0845177	102.5	1.225996712
85	85	NA	-0.40625	5.44375	85	0	0	6	NA	Flat	4 ug-ml	NULL	C2C12	NA	128	26	0.129	0.065	51	11	-0.40625	5.44375	94.2678933	0.67863752	5.458887535	0.005797059	210	0	0.161865312	0.625090614	-11.7811115	105	1.225996712
87	87	NA	-0.56875	5.44375	87	0	0	6	NA	Flat	4 ug-ml	NULL	C2C12	NA	127	26	0.129	0.065	51	11	-0.56875	5.44375	95.9644871	-0.67863752	5.473380183	-0.005797059	215	0	0.161865312	0.625090614	-10.0845177	107.5	1.225996712
89	89	NA	-0.40625	5.28125	89	0	0	6	NA	Flat	4 ug-ml	NULL	C2C12	NA	128	27	0.182	0.091	37	11	-0.40625	5.28125	94.39870535	0.626312699	5.296851954	0.070611291	220	0	0.161865312	0.625090614	-11.65029945	110	1.225996712
91	91	NA	-0.40625	4.95625	91	0	0	6	NA	Flat	4 ug-ml	NULL	C2C12	NA	128	29	0.258	0.129	40	11	-0.40625	4.95625	94.68589984	-0.114877794	4.972871718	0.129592094	225	0	0.161865312	0.625090614	-11.36310496	112.5	1.225996712
93	93	NA	-0.73125	5.44375	93	0	0	6	NA	Flat	4 ug-ml	NULL	C2C12	NA	126	26	0.465	0.233	54	11	-0.73125	5.44375	97.65065096	-1.185900446	5.492644229	-0.207909004	230	0	0.161865312	0.625090614	-8.39835384	115	1.225996712
95	95	NA	-0.56875	5.11875	95	0	0	6	NA	Flat	4 ug-ml	NULL	C2C12	NA	127	28	0.288	0.144	52	11	-0.56875	5.11875	96.34019175	0.524183684	5.150250297	0.136957573	235	0	0.161865312	0.625090614	-9.70881305	117.5	1.225996712
97	97	NA	-0.56875	5.28125	97	0	0	6	NA	Flat	4 ug-ml	NULL	C2C12	NA	127	27	0.129	0.065	67	11	-0.56875	5.28125	96.14662566	0.077426435	5.311786717	-0.064614568	240	0	0.161865312	0.625090614	-9.90237914	120	1.225996712
99	99	NA	-0.24375	5.11875	99	0	0	6	NA	Flat	4 ug-ml	NULL	C2C12	NA	129	28	0.288	0.144	34	11	-0.24375	5.11875	92.72631099	1.368125866	5.124550285	0.074894573	245	0	0.161865312	0.625090614	-13.32269381	122.5	1.225996712
101	101	NA	-0.24375	5.28125	101	0	0	6	NA	Flat	4 ug-ml	NULL	C2C12	NA	129	27	0.129	0.065	30	11	-0.24375	5.28125	92.64254529	0.03350628	5.286872008	-0.064928689	250	0	0.161865312	0.625090614	-13.40645951	125	1.225996712
103	103	NA	-0.08125	5.44375	103	0	0	6	NA	Flat	4 ug-ml	NULL	C2C12	NA	130	26	0.182	0.091	57	11	-0.08125	5.44375	90.8550974	0.714979159	5.44435631	-0.062993721	255	0	0.161865312	0.625090614	-15.1939074	127.5	1.225996712
105	105	NA	-0.08125	5.11875	105	0	0	6	NA	Flat	4 ug-ml	NULL	C2C12	NA	130	28	0.258	0.129	45	11	-0.08125	5.11875	90.90938045	-0.021713221	5.119394801	0.129984604	260	0	0.161865312	0.625090614	-15.13962435	130	1.225996712
107	107	NA	-0.24375	5.44375	107	0	0	6	NA	Flat	4 ug-ml	NULL	C2C12	NA	129	26	0.288	0.144	40	11	-0.24375	5.44375	92.56377021	-0.661755905	5.449204357	-0.131923823	265	0	0.161865312	0.625090614	-13.48523459	132.5	1.225996712
109	109	NA	-0.08125	5.44375	109	0	0	6	NA	Flat	4 ug-ml	NULL	C2C12	NA	130	26	0.129	0.065	41	11	-0.08125	5.44375	90.8550974	0.683469126	5.44435631	0.001939219	270	0	0.161865312	0.625090614	-15.1939074	135	1.225996712
111	111	NA	0.08125	5.28125	111	0	0	6	NA	Flat	4 ug-ml	NULL	C2C12	NA	131	27	0.182	0.091	71	11	0.08125	5.28125	89.118596	0.694600557	5.281874963	0.064992539	275	0	0.161865312	0.625090614	-16.9304088	137.5	1.225996712
113	113	NA	-0.08125	5.44375	113	0	0	6	NA	Flat	4 ug-ml	NULL	C2C12	NA	130	26	0.182	0.091	43	11	-0.08125	5.44375	90.8550974	-0.694600557	5.44435631	-0.064992539	280	0	0.161865312	0.625090614	-15.1939074	140	1.225996712
115	115	NA	-0.24375	5.28125	115	0	0	6	NA	Flat	4 ug-ml	NULL	C2C12	NA	129	27	0.182	0.091	26	11	-0.24375	5.28125	92.64254529	-0.714979159	5.286872008	0.062993721	285	0	0.161865312	0.625090614	-13.40645951	142.5	1.225996712
117	117	NA	0.40625	4.95625	117	0	0	6	NA	Flat	4 ug-ml	NULL	C2C12	NA	133	29	0.577	0.288	57	11	0.40625	4.95625	85.31410016	2.931378053	4.972871718	0.125600116	290	0	0.161865312	0.625090614	-20.73490464	145	1.225996712
119	119	NA	0.08125	5.28125	119	0	0	6	NA	Flat	4 ug-ml	NULL	C2C12	NA	131	27	0.365	0.182	53	11	0.08125	5.28125	89.118596	-1.521798337	5.281874963	-0.123601298	295	0	0.161865312	0.625090614	-16.9304088	147.5	1.225996712
1	1	NA	1.70625	6.90625	1	0	0	7	NA	Flat	4 ug-ml	NULL	C2C12	NA	141	17	-1	-1	56	12	1.70625	6.90625	76.1224702	0	7.113900345	0	0	0	0.022564142	0.699908422	0	0	0.217772141
3	3	NA	2.03125	7.06875	3	0	0	7	NA	Flat	4 ug-ml	NULL	C2C12	NA	143	16	0.288	0.144	32	12	2.03125	7.06875	73.96766065	0.86192382	7.354808164	-0.096363127	5	2.812119149	0.022564142	0.699908422	-2.15480955	2.5	0.217772141
5	5	NA	2.35625	6.74375	5	0	0	7	NA	Flat	4 ug-ml	NULL	C2C12	NA	145	18	0.365	0.182	42	12	2.35625	6.74375	70.74070836	1.290780916	7.143534008	0.084509662	10	4.436353487	0.022564142	0.699908422	-5.38176184	5	0.217772141
7	7	NA	2.51875	6.74375	7	0	0	7	NA	Flat	4 ug-ml	NULL	C2C12	NA	146	18	0.129	0.065	55	12	2.51875	6.74375	69.51964269	0.488426267	7.198768341	-0.022093733	15	6.337249742	0.022564142	0.699908422	-6.60282751	7.5	0.217772141
9	9	NA	2.51875	6.58125	9	0	0	7	NA	Flat	4 ug-ml	NULL	C2C12	NA	146	19	0.129	0.065	60	12	2.51875	6.58125	69.05734945	0.184917295	7.046768985	0.060799742	20	7.452091132	0.022564142	0.699908422	-7.06512075	10	0.217772141
11	11	NA	2.51875	6.41875	11	0	0	7	NA	Flat	4 ug-ml	NULL	C2C12	NA	146	20	0.129	0.065	53	12	2.51875	6.41875	68.5747062	0.193057299	6.895248591	0.060608158	25	7.055190579	0.022564142	0.699908422	-7.547764	12.5	0.217772141
13	13	NA	2.35625	6.09375	13	0	0	7	NA	Flat	4 ug-ml	NULL	C2C12	NA	145	22	0.288	0.144	74	12	2.35625	6.09375	68.86017519	-0.114187596	6.53342966	0.144727572	30	6.710995944	0.022564142	0.699908422	-7.26229501	15	0.217772141
15	15	NA	2.03125	6.58125	15	0	0	7	NA	Flat	4 ug-ml	NULL	C2C12	NA	143	19	0.465	0.233	35	12	2.03125	6.58125	72.84757826	-1.594961227	6.887585072	-0.141662165	35	6.316714929	0.022564142	0.699908422	-3.27489194	17.5	0.217772141
17	17	NA	2.35625	6.41875	17	0	0	7	NA	Flat	4 ug-ml	NULL	C2C12	NA	145	20	0.288	0.144	82	12	2.35625	6.41875	69.84238911	1.202075662	6.837562842	0.020008892	40	6.406746049	0.022564142	0.699908422	-6.28008109	20	0.217772141
19	19	NA	2.19375	6.58125	19	0	0	7	NA	Flat	4 ug-ml	NULL	C2C12	NA	144	19	0.182	0.091	40	12	2.19375	6.58125	71.56505118	-0.689064829	6.937246617	-0.03987351	45	5.793580924	0.022564142	0.699908422	-4.55741902	22.5	0.217772141
21	21	NA	2.19375	6.58125	21	0	0	7	NA	Flat	4 ug-ml	NULL	C2C12	NA	144	19	0	0	62	12	2.19375	6.58125	71.56505118	0	6.937246617	0	50	5.636400838	0.022564142	0.699908422	-4.55741902	25	0.217772141
23	23	NA	1.86875	6.74375	23	0	0	7	NA	Flat	4 ug-ml	NULL	C2C12	NA	142	18	0.288	0.144	44	12	1.86875	6.74375	74.51149856	-1.178578952	6.997884725	-0.024255243	55	5.000564111	0.022564142	0.699908422	-1.61097164	27.5	0.217772141
25	25	NA	1.86875	6.74375	25	0	0	7	NA	Flat	4 ug-ml	NULL	C2C12	NA	142	18	0	0	58	12	1.86875	6.74375	74.51149856	0	6.997884725	0	60	6.11666045	0.022564142	0.699908422	-1.61097164	30	0.217772141
27	27	NA	1.86875	6.74375	27	0	0	7	NA	Flat	4 ug-ml	NULL	C2C12	NA	142	18	0	0	36	12	1.86875	6.74375	74.51149856	0	6.997884725	0	65	7.269475543	0.022564142	0.699908422	-1.61097164	32.5	0.217772141
29	29	NA	1.86875	6.74375	29	0	0	7	NA	Flat	4 ug-ml	NULL	C2C12	NA	142	18	0	0	39	12	1.86875	6.74375	74.51149856	0	6.997884725	0	70	7.819619536	0.022564142	0.699908422	-1.61097164	35	0.217772141
31	31	NA	2.03125	6.74375	31	0	0	7	NA	Flat	4 ug-ml	NULL	C2C12	NA	143	18	0.129	0.065	51	12	2.03125	6.74375	73.23744554	0.509621208	7.043020703	-0.018054391	75	8.853865169	0.022564142	0.699908422	-2.88502466	37.5	0.217772141
33	33	NA	2.03125	6.25625	33	0	0	7	NA	Flat	4 ug-ml	NULL	C2C12	NA	143	21	0.387	0.194	38	12	2.03125	6.25625	72.01266535	0.489912076	6.577738261	0.186112977	80	7.810872297	0.022564142	0.699908422	-4.10980485	40	0.217772141
35	35	NA	2.03125	6.25625	35	0	0	7	NA	Flat	4 ug-ml	NULL	C2C12	NA	143	21	0	0	53	12	2.03125	6.25625	72.01266535	0	6.577738261	0	85	7.740901459	0.022564142	0.699908422	-4.10980485	42.5	0.217772141
37	37	NA	1.70625	6.09375	37	0	0	7	NA	Flat	4 ug-ml	NULL	C2C12	NA	141	22	0.288	0.144	42	12	1.70625	6.09375	74.35775354	-0.938035278	6.328118056	0.099848082	90	7.766641303	0.022564142	0.699908422	-1.76471666	45	0.217772141
39	39	NA	1.70625	5.93125	39	0	0	7	NA	Flat	4 ug-ml	NULL	C2C12	NA	141	23	0.129	0.065	52	12	1.70625	5.93125	73.95099521	0.162703334	6.17179193	0.06253045	95	8.480813685	0.022564142	0.699908422	-2.17147499	47.5	0.217772141
41	41	NA	1.70625	6.09375	41	0	0	7	NA	Flat	4 ug-ml	NULL	C2C12	NA	141	22	0.129	0.065	38	12	1.70625	6.09375	74.35775354	-0.162703334	6.328118056	-0.06253045	100	9.32342608	0.022564142	0.699908422	-1.76471666	50	0.217772141
43	43	NA	1.54375	5.93125	43	0	0	7	NA	Flat	4 ug-ml	NULL	C2C12	NA	140	23	0.182	0.091	43	12	1.54375	5.93125	75.41108127	-0.42133109	6.128857204	0.079704341	105	10.07442651	0.022564142	0.699908422	-0.71138893	52.5	0.217772141
45	45	NA	1.70625	6.09375	45	0	0	7	NA	Flat	4 ug-ml	NULL	C2C12	NA	141	22	0.182	0.091	49	12	1.70625	6.09375	74.35775354	0.42133109	6.328118056	-0.079704341	110	10.56170719	0.022564142	0.699908422	-1.76471666	55	0.217772141
47	47	NA	1.54375	6.09375	47	0	0	7	NA	Flat	4 ug-ml	NULL	C2C12	NA	140	22	0.129	0.065	65	12	1.54375	6.09375	75.78414653	-0.570557193	6.286251119	0.016746775	115	11.48147456	0.022564142	0.699908422	-0.33832367	57.5	0.217772141
49	49	NA	1.70625	6.09375	49	0	0	7	NA	Flat	4 ug-ml	NULL	C2C12	NA	141	22	0.129	0.065	60	12	1.70625	6.09375	74.35775354	0.570557193	6.328118056	-0.016746775	120	11.62769851	0.022564142	0.699908422	-1.76471666	60	0.217772141
51	51	NA	1.70625	6.09375	51	0	0	7	NA	Flat	4 ug-ml	NULL	C2C12	NA	141	22	0	0	42	12	1.70625	6.09375	74.35775354	0	6.328118056	0	125	12.03693689	0.022564142	0.699908422	-1.76471666	62.5	0.217772141
53	53	NA	1.86875	5.93125	53	0	0	7	NA	Flat	4 ug-ml	NULL	C2C12	NA	142	23	0.182	0.091	31	12	1.86875	5.93125	72.51200262	0.738300368	6.218677763	0.043776117	130	12.55156515	0.022564142	0.699908422	-3.61046758	65	0.217772141
55	55	NA	1.70625	5.93125	55	0	0	7	NA	Flat	4 ug-ml	NULL	C2C12	NA	141	23	0.129	0.065	43	12	1.70625	5.93125	73.95099521	-0.575597033	6.17179193	0.018754333	135	13.00912805	0.022564142	0.699908422	-2.17147499	67.5	0.217772141
57	57	NA	1.70625	5.93125	57	0	0	7	NA	Flat	4 ug-ml	NULL	C2C12	NA	141	23	0	0	38	12	1.70625	5.93125	73.95099521	0	6.17179193	0	140	13.51400787	0.022564142	0.699908422	-2.17147499	70	0.217772141
59	59	NA	1.54375	5.93125	59	0	0	7	NA	Flat	4 ug-ml	NULL	C2C12	NA	140	23	0.129	0.065	31	12	1.54375	5.93125	75.41108127	-0.584034424	6.128857204	0.01717389	145	14.25501412	0.022564142	0.699908422	-0.71138893	72.5	0.217772141
61	61	NA	1.54375	5.93125	61	0	0	7	NA	Flat	4 ug-ml	NULL	C2C12	NA	140	23	0	0	50	12	1.54375	5.93125	75.41108127	0	6.128857204	0	150	15.8655347	0.022564142	0.699908422	-0.71138893	75	0.217772141
63	63	NA	1.38125	5.76875	63	0	0	7	NA	Flat	4 ug-ml	NULL	C2C12	NA	139	24	0.182	0.091	43	12	1.38125	5.76875	76.53479191	-0.449484255	5.931806481	0.078820289	155	16.37852767	0.022564142	0.699908422	0.41232171	77.5	0.217772141
65	65	NA	1.38125	5.76875	65	0	0	7	NA	Flat	4 ug-ml	NULL	C2C12	NA	139	24	0	0	53	12	1.38125	5.76875	76.53479191	0	5.931806481	0	160	18.00588155	0.022564142	0.699908422	0.41232171	80	0.217772141
67	67	NA	1.38125	5.76875	67	0	0	7	NA	Flat	4 ug-ml	NULL	C2C12	NA	139	24	0	0	67	12	1.38125	5.76875	76.53479191	0	5.931806481	0	165	16.88755208	0.022564142	0.699908422	0.41232171	82.5	0.217772141
69	69	NA	1.54375	5.76875	69	0	0	7	NA	Flat	4 ug-ml	NULL	C2C12	NA	140	24	0.129	0.065	63	12	1.54375	5.76875	75.01836743	0.606569791	5.971736818	-0.015972135	170	16.71523098	0.022564142	0.699908422	-1.10410277	85	0.217772141
71	71	NA	1.54375	5.76875	71	0	0	7	NA	Flat	4 ug-ml	NULL	C2C12	NA	140	24	0	0	50	12	1.54375	5.76875	75.01836743	0	5.971736818	0	175	17.6835582	0.022564142	0.699908422	-1.10410277	87.5	0.217772141
73	73	NA	1.70625	5.76875	73	0	0	7	NA	Flat	4 ug-ml	NULL	C2C12	NA	141	24	0.129	0.065	39	12	1.70625	5.76875	73.52311861	0.598099529	6.015793017	-0.01762248	180	18.98210517	0.022564142	0.699908422	-2.59935159	90	0.217772141
75	75	NA	1.54375	5.76875	75	0	0	7	NA	Flat	4 ug-ml	NULL	C2C12	NA	140	24	0.129	0.065	61	12	1.54375	5.76875	75.01836743	-0.598099529	5.971736818	0.01762248	185	21.82139782	0.022564142	0.699908422	-1.10410277	92.5	0.217772141
77	77	NA	1.54375	5.93125	77	0	0	7	NA	Flat	4 ug-ml	NULL	C2C12	NA	140	23	0.129	0.065	56	12	1.54375	5.93125	75.41108127	-0.157085536	6.128857204	-0.062848154	190	22.97287018	0.022564142	0.699908422	-0.71138893	95	0.217772141
79	79	NA	1.70625	5.93125	79	0	0	7	NA	Flat	4 ug-ml	NULL	C2C12	NA	141	23	0.129	0.065	48	12	1.70625	5.93125	73.95099521	0.584034424	6.17179193	-0.01717389	195	23.94866165	0.022564142	0.699908422	-2.17147499	97.5	0.217772141
81	81	NA	1.21875	5.93125	81	0	0	7	NA	Flat	4 ug-ml	NULL	C2C12	NA	138	23	0.387	0.194	48	12	1.21875	5.93125	78.38851358	-1.775007347	6.055169537	0.046648957	200	24.79834806	0.022564142	0.699908422	2.26604338	100	0.217772141
83	83	NA	1.38125	5.93125	83	0	0	7	NA	Flat	4 ug-ml	NULL	C2C12	NA	139	23	0.129	0.065	49	12	1.38125	5.93125	76.8907918	0.59908871	6.089957153	-0.013915046	205	26.46279879	0.022564142	0.699908422	0.7683216	102.5	0.217772141
85	85	NA	1.38125	5.76875	85	0	0	7	NA	Flat	4 ug-ml	NULL	C2C12	NA	139	24	0.129	0.065	58	12	1.38125	5.76875	76.53479191	0.142399959	5.931806481	0.063260269	210	28.23416041	0.022564142	0.699908422	0.41232171	105	0.217772141
87	87	NA	1.38125	5.76875	87	0	0	7	NA	Flat	4 ug-ml	NULL	C2C12	NA	139	24	0	0	47	12	1.38125	5.76875	76.53479191	0	5.931806481	0	215	29.68607803	0.022564142	0.699908422	0.41232171	107.5	0.217772141
89	89	NA	1.70625	5.76875	89	0	0	7	NA	Flat	4 ug-ml	NULL	C2C12	NA	141	24	0.258	0.129	116	12	1.70625	5.76875	73.52311861	1.20466932	6.015793017	-0.033594615	220	30.3342592	0.022564142	0.699908422	-2.59935159	110	0.217772141
91	91	NA	1.54375	5.76875	91	0	0	7	NA	Flat	4 ug-ml	NULL	C2C12	NA	140	24	0.129	0.065	45	12	1.54375	5.76875	75.01836743	-0.598099529	5.971736818	0.01762248	225	28.0827645	0.022564142	0.699908422	-1.10410277	112.5	0.217772141
93	93	NA	1.21875	5.60625	93	0	0	7	NA	Flat	4 ug-ml	NULL	C2C12	NA	138	25	0.288	0.144	38	12	1.21875	5.60625	77.73522627	-1.086743538	5.737193619	0.09381728	230	28.39538116	0.022564142	0.699908422	1.61275607	115	0.217772141
95	95	NA	1.21875	5.60625	95	0	0	7	NA	Flat	4 ug-ml	NULL	C2C12	NA	138	25	0	0	33	12	1.21875	5.60625	77.73522627	0	5.737193619	0	235	27.48174788	0.022564142	0.699908422	1.61275607	117.5	0.217772141
97	97	NA	1.21875	5.76875	97	0	0	7	NA	Flat	4 ug-ml	NULL	C2C12	NA	138	24	0.129	0.065	46	12	1.21875	5.76875	78.07067782	-0.13418062	5.896085831	-0.063556885	240	31.48045206	0.022564142	0.699908422	1.94820762	120	0.217772141
99	99	NA	1.21875	5.76875	99	0	0	7	NA	Flat	4 ug-ml	NULL	C2C12	NA	138	24	0	0	50	12	1.21875	5.76875	78.07067782	0	5.896085831	0	245	34.49840691	0.022564142	0.699908422	1.94820762	122.5	0.217772141
101	101	NA	1.54375	5.76875	101	0	0	7	NA	Flat	4 ug-ml	NULL	C2C12	NA	140	24	0.258	0.129	34	12	1.54375	5.76875	75.01836743	1.220924158	5.971736818	-0.030260395	250	37.26696466	0.022564142	0.699908422	-1.10410277	125	0.217772141
103	103	NA	1.54375	5.60625	103	0	0	7	NA	Flat	4 ug-ml	NULL	C2C12	NA	140	25	0.129	0.065	35	12	1.54375	5.60625	74.60445075	0.165566673	5.814912134	0.062729874	255	41.0218539	0.022564142	0.699908422	-1.51801945	127.5	0.217772141
105	105	NA	1.54375	5.93125	105	0	0	7	NA	Flat	4 ug-ml	NULL	C2C12	NA	140	23	0.258	0.129	30	12	1.54375	5.93125	75.41108127	-0.322652208	6.128857204	-0.125578028	260	43.46277113	0.022564142	0.699908422	-0.71138893	130	0.217772141
107	107	NA	1.54375	5.76875	107	0	0	7	NA	Flat	4 ug-ml	NULL	C2C12	NA	140	24	0.129	0.065	56	12	1.54375	5.76875	75.01836743	0.157085536	5.971736818	0.062848154	265	52.6583287	0.022564142	0.699908422	-1.10410277	132.5	0.217772141
109	109	NA	1.38125	5.93125	109	0	0	7	NA	Flat	4 ug-ml	NULL	C2C12	NA	139	23	0.182	0.091	64	12	1.38125	5.93125	76.8907918	-0.74896975	6.089957153	-0.047288134	270	54.1638886	0.022564142	0.699908422	0.7683216	135	0.217772141
111	111	NA	1.70625	5.76875	111	0	0	7	NA	Flat	4 ug-ml	NULL	C2C12	NA	141	24	0.288	0.144	85	12	1.70625	5.76875	73.52311861	1.347069278	6.015793017	0.029665654	275	53.62323895	0.022564142	0.699908422	-2.59935159	137.5	0.217772141
113	113	NA	1.38125	5.60625	113	0	0	7	NA	Flat	4 ug-ml	NULL	C2C12	NA	139	25	0.288	0.144	48	12	1.38125	5.60625	76.15930451	-1.054474361	5.773897351	0.096758266	280	47.33972633	0.022564142	0.699908422	0.03683431	140	0.217772141
115	115	NA	1.21875	5.60625	115	0	0	7	NA	Flat	4 ug-ml	NULL	C2C12	NA	138	25	0.129	0.065	35	12	1.21875	5.60625	77.73522627	-0.630368706	5.737193619	0.014681493	285	36.1255245	0.022564142	0.699908422	1.61275607	142.5	0.217772141
117	117	NA	1.05625	5.76875	117	0	0	7	NA	Flat	4 ug-ml	NULL	C2C12	NA	137	24	0.182	0.091	28	12	1.05625	5.76875	79.62415508	-0.755571523	5.864651791	-0.050983269	290	20.50940488	0.022564142	0.699908422	3.50168488	145	0.217772141
119	119	NA	1.05625	5.60625	119	0	0	7	NA	Flat	4 ug-ml	NULL	C2C12	NA	137	25	0.129	0.065	34	12	1.05625	5.60625	79.3302172	0.117575154	5.704884147	0.063907058	295	10.28964082	0.022564142	0.699908422	3.207747	147.5	0.217772141
121	121	NA	1.21875	5.44375	121	0	0	7	NA	Flat	4 ug-ml	NULL	C2C12	NA	138	26	0.182	0.091	38	12	1.21875	5.44375	77.38067771	0.779815796	5.578509265	0.050549952	300	0	0.022564142	0.699908422	1.25820751	150	0.217772141
123	123	NA	1.05625	5.44375	123	0	0	7	NA	Flat	4 ug-ml	NULL	C2C12	NA	137	26	0.129	0.065	76	12	1.05625	5.44375	79.01934999	-0.655468913	5.545275297	0.013293587	305	0	0.022564142	0.699908422	2.89687979	152.5	0.217772141
125	125	NA	1.21875	5.44375	125	0	0	7	NA	Flat	4 ug-ml	NULL	C2C12	NA	138	26	0.129	0.065	43	12	1.21875	5.44375	77.38067771	0.655468913	5.578509265	-0.013293587	310	0	0.022564142	0.699908422	1.25820751	155	0.217772141
127	127	NA	1.21875	5.44375	127	0	0	7	NA	Flat	4 ug-ml	NULL	C2C12	NA	138	26	0	0	39	12	1.21875	5.44375	77.38067771	0	5.578509265	0	315	0	0.022564142	0.699908422	1.25820751	157.5	0.217772141
129	129	NA	1.21875	5.44375	129	0	0	7	NA	Flat	4 ug-ml	NULL	C2C12	NA	138	26	0	0	42	12	1.21875	5.44375	77.38067771	0	5.578509265	0	320	0	0.022564142	0.699908422	1.25820751	160	0.217772141
131	131	NA	1.21875	5.44375	131	0	0	7	NA	Flat	4 ug-ml	NULL	C2C12	NA	138	26	0	0	38	12	1.21875	5.44375	77.38067771	0	5.578509265	0	325	0	0.022564142	0.699908422	1.25820751	162.5	0.217772141
133	133	NA	1.21875	5.44375	133	0	0	7	NA	Flat	4 ug-ml	NULL	C2C12	NA	138	26	0	0	30	12	1.21875	5.44375	77.38067771	0	5.578509265	0	330	0	0.022564142	0.699908422	1.25820751	165	0.217772141
135	135	NA	1.21875	5.28125	135	0	0	7	NA	Flat	4 ug-ml	NULL	C2C12	NA	138	27	0.129	0.065	55	12	1.21875	5.28125	77.00538321	0.150117799	5.420051026	0.063383296	335	0	0.022564142	0.699908422	0.88291301	167.5	0.217772141
137	137	NA	1.05625	5.11875	137	0	0	7	NA	Flat	4 ug-ml	NULL	C2C12	NA	137	28	0.182	0.091	34	12	1.05625	5.11875	78.34070735	-0.534129655	5.226592162	0.077383546	340	0	0.022564142	0.699908422	2.21823715	170	0.217772141
139	139	NA	1.21875	5.44375	139	0	0	7	NA	Flat	4 ug-ml	NULL	C2C12	NA	138	26	0.288	0.144	31	12	1.21875	5.44375	77.38067771	0.384011856	5.578509265	-0.140766842	345	0	0.022564142	0.699908422	1.25820751	172.5	0.217772141
141	141	NA	1.05625	5.44375	141	0	0	7	NA	Flat	4 ug-ml	NULL	C2C12	NA	137	26	0.129	0.065	39	12	1.05625	5.44375	79.01934999	-0.655468913	5.545275297	0.013293587	350	0	0.022564142	0.699908422	2.89687979	175	0.217772141
143	143	NA	1.05625	5.44375	143	0	0	7	NA	Flat	4 ug-ml	NULL	C2C12	NA	137	26	0	0	63	12	1.05625	5.44375	79.01934999	0	5.545275297	0	355	0	0.022564142	0.699908422	2.89687979	177.5	0.217772141
145	145	NA	1.21875	5.28125	145	0	0	7	NA	Flat	4 ug-ml	NULL	C2C12	NA	138	27	0.182	0.091	37	12	1.21875	5.28125	77.00538321	0.805586713	5.420051026	0.050089709	360	0	0.022564142	0.699908422	0.88291301	180	0.217772141
147	147	NA	1.05625	5.44375	147	0	0	7	NA	Flat	4 ug-ml	NULL	C2C12	NA	137	26	0.182	0.091	33	12	1.05625	5.44375	79.01934999	-0.805586713	5.545275297	-0.050089709	365	0	0.022564142	0.699908422	2.89687979	182.5	0.217772141
149	149	NA	1.21875	5.28125	149	0	0	7	NA	Flat	4 ug-ml	NULL	C2C12	NA	138	27	0.182	0.091	56	12	1.21875	5.28125	77.00538321	0.805586713	5.420051026	0.050089709	370	0	0.022564142	0.699908422	0.88291301	185	0.217772141
151	151	NA	0.89375	5.11875	151	0	0	7	NA	Flat	4 ug-ml	NULL	C2C12	NA	136	28	0.288	0.144	45	12	0.89375	5.11875	80.09581679	-1.236173432	5.19619001	0.089544406	375	0	0.022564142	0.699908422	3.97334659	187.5	0.217772141
153	153	NA	1.05625	5.44375	153	0	0	7	NA	Flat	4 ug-ml	NULL	C2C12	NA	137	26	0.288	0.144	35	12	1.05625	5.44375	79.01934999	0.430586719	5.545275297	-0.139634115	380	0	0.022564142	0.699908422	2.89687979	190	0.217772141
155	155	NA	1.05625	5.11875	155	0	0	7	NA	Flat	4 ug-ml	NULL	C2C12	NA	137	28	0.258	0.129	36	12	1.05625	5.11875	78.34070735	0.271457057	5.226592162	0.127473254	385	0	0.022564142	0.699908422	2.21823715	192.5	0.217772141
157	157	NA	1.21875	4.95625	157	0	0	7	NA	Flat	4 ug-ml	NULL	C2C12	NA	138	29	0.182	0.091	77	12	1.21875	4.95625	76.18497466	0.862293075	5.103897102	0.049078024	390	0	0.022564142	0.699908422	0.06250446	195	0.217772141
159	159	NA	1.05625	5.11875	159	0	0	7	NA	Flat	4 ug-ml	NULL	C2C12	NA	137	28	0.182	0.091	47	12	1.05625	5.11875	78.34070735	-0.862293075	5.226592162	-0.049078024	395	0	0.022564142	0.699908422	2.21823715	197.5	0.217772141
161	161	NA	1.21875	5.28125	161	0	0	7	NA	Flat	4 ug-ml	NULL	C2C12	NA	138	27	0.182	0.091	43	12	1.21875	5.28125	77.00538321	0.534129655	5.420051026	-0.077383546	400	0	0.022564142	0.699908422	0.88291301	200	0.217772141
163	163	NA	1.21875	5.11875	163	0	0	7	NA	Flat	4 ug-ml	NULL	C2C12	NA	138	28	0.129	0.065	33	12	1.21875	5.11875	76.60750225	0.159152385	5.261839329	0.063284679	405	0	0.022564142	0.699908422	0.48503205	202.5	0.217772141
165	165	NA	1.05625	5.28125	165	0	0	7	NA	Flat	4 ug-ml	NULL	C2C12	NA	137	27	0.182	0.091	36	12	1.05625	5.28125	78.69006753	-0.833026112	5.385839361	-0.049600013	410	0	0.022564142	0.699908422	2.56759733	205	0.217772141
167	167	NA	1.38125	5.28125	167	0	0	7	NA	Flat	4 ug-ml	NULL	C2C12	NA	139	27	0.258	0.129	61	12	1.38125	5.28125	75.34324888	1.338727457	5.458887535	-0.02921927	415	0	0.022564142	0.699908422	-0.77922132	207.5	0.217772141
169	169	NA	1.21875	5.11875	169	0	0	7	NA	Flat	4 ug-ml	NULL	C2C12	NA	138	28	0.182	0.091	52	12	1.21875	5.11875	76.60750225	-0.505701345	5.261839329	0.078819283	420	0	0.022564142	0.699908422	0.48503205	210	0.217772141
171	171	NA	1.38125	5.11875	171	0	0	7	NA	Flat	4 ug-ml	NULL	C2C12	NA	139	28	0.129	0.065	51	12	1.38125	5.11875	74.89890184	0.683440163	5.301834883	-0.015998222	425	0	0.022564142	0.699908422	-1.22356836	212.5	0.217772141
173	173	NA	1.21875	5.28125	173	0	0	7	NA	Flat	4 ug-ml	NULL	C2C12	NA	138	27	0.182	0.091	49	12	1.21875	5.28125	77.00538321	-0.842592548	5.420051026	-0.047286457	430	0	0.022564142	0.699908422	0.88291301	215	0.217772141
175	175	NA	1.21875	5.11875	175	0	0	7	NA	Flat	4 ug-ml	NULL	C2C12	NA	138	28	0.129	0.065	34	12	1.21875	5.11875	76.60750225	0.159152385	5.261839329	0.063284679	435	0	0.022564142	0.699908422	0.48503205	217.5	0.217772141
177	177	NA	1.21875	5.11875	177	0	0	7	NA	Flat	4 ug-ml	NULL	C2C12	NA	138	28	0	0	30	12	1.21875	5.11875	76.60750225	0	5.261839329	0	440	0	0.022564142	0.699908422	0.48503205	220	0.217772141
179	179	NA	1.21875	5.28125	179	0	0	7	NA	Flat	4 ug-ml	NULL	C2C12	NA	138	27	0.129	0.065	35	12	1.21875	5.28125	77.00538321	-0.159152385	5.420051026	-0.063284679	445	0	0.022564142	0.699908422	0.88291301	222.5	0.217772141
181	181	NA	1.05625	5.11875	181	0	0	7	NA	Flat	4 ug-ml	NULL	C2C12	NA	137	28	0.182	0.091	34	12	1.05625	5.11875	78.34070735	-0.534129655	5.226592162	0.077383546	450	0	0.022564142	0.699908422	2.21823715	225	0.217772141
183	183	NA	1.21875	5.11875	183	0	0	7	NA	Flat	4 ug-ml	NULL	C2C12	NA	138	28	0.129	0.065	86	12	1.21875	5.11875	76.60750225	0.69328204	5.261839329	-0.014098867	455	0	0.022564142	0.699908422	0.48503205	227.5	0.217772141
185	185	NA	1.21875	4.95625	185	0	0	7	NA	Flat	4 ug-ml	NULL	C2C12	NA	138	29	0.129	0.065	38	12	1.21875	4.95625	76.18497466	0.169011035	5.103897102	0.063176891	460	0	0.022564142	0.699908422	0.06250446	230	0.217772141
187	187	NA	1.05625	5.11875	187	0	0	7	NA	Flat	4 ug-ml	NULL	C2C12	NA	137	28	0.182	0.091	30	12	1.05625	5.11875	78.34070735	-0.862293075	5.226592162	-0.049078024	465	0	0.022564142	0.699908422	2.21823715	232.5	0.217772141
189	189	NA	1.05625	5.11875	189	0	0	7	NA	Flat	4 ug-ml	NULL	C2C12	NA	137	28	0	0	36	12	1.05625	5.11875	78.34070735	0	5.226592162	0	470	0	0.022564142	0.699908422	2.21823715	235	0.217772141
191	191	NA	1.05625	5.11875	191	0	0	7	NA	Flat	4 ug-ml	NULL	C2C12	NA	137	28	0	0	56	12	1.05625	5.11875	78.34070735	0	5.226592162	0	475	0	0.022564142	0.699908422	2.21823715	237.5	0.217772141
193	193	NA	0.73125	4.95625	193	0	0	7	NA	Flat	4 ug-ml	NULL	C2C12	NA	135	29	0.288	0.144	46	12	0.73125	4.95625	81.60707481	-1.306546986	5.009904253	0.086675163	480	0	0.022564142	0.699908422	5.48460461	240	0.217772141
195	195	NA	1.05625	4.95625	195	0	0	7	NA	Flat	4 ug-ml	NULL	C2C12	NA	137	29	0.258	0.129	29	12	1.05625	4.95625	77.9694039	1.455068364	5.067551492	-0.023058896	485	0	0.022564142	0.699908422	1.8469337	242.5	0.217772141
197	197	NA	1.21875	5.11875	197	0	0	7	NA	Flat	4 ug-ml	NULL	C2C12	NA	138	28	0.182	0.091	45	12	1.21875	5.11875	76.60750225	0.544760663	5.261839329	-0.077715135	490	0	0.022564142	0.699908422	0.48503205	245	0.217772141
199	199	NA	1.05625	5.11875	199	0	0	7	NA	Flat	4 ug-ml	NULL	C2C12	NA	137	28	0.129	0.065	37	12	1.05625	5.11875	78.34070735	-0.69328204	5.226592162	0.014098867	495	0	0.022564142	0.699908422	2.21823715	247.5	0.217772141
201	201	NA	1.05625	5.11875	201	0	0	7	NA	Flat	4 ug-ml	NULL	C2C12	NA	137	28	0	0	33	12	1.05625	5.11875	78.34070735	0	5.226592162	0	500	0	0.022564142	0.699908422	2.21823715	250	0.217772141
203	203	NA	1.05625	4.95625	203	0	0	7	NA	Flat	4 ug-ml	NULL	C2C12	NA	137	29	0.129	0.065	42	12	1.05625	4.95625	77.9694039	0.148521377	5.067551492	0.063616268	505	0	0.022564142	0.699908422	1.8469337	252.5	0.217772141
205	205	NA	1.21875	5.11875	205	0	0	7	NA	Flat	4 ug-ml	NULL	C2C12	NA	138	28	0.182	0.091	41	12	1.21875	5.11875	76.60750225	0.544760663	5.261839329	-0.077715135	510	0	0.022564142	0.699908422	0.48503205	255	0.217772141
207	207	NA	1.21875	4.95625	207	0	0	7	NA	Flat	4 ug-ml	NULL	C2C12	NA	138	29	0.129	0.065	45	12	1.21875	4.95625	76.18497466	0.169011035	5.103897102	0.063176891	515	0	0.022564142	0.699908422	0.06250446	257.5	0.217772141
209	209	NA	1.05625	4.95625	209	0	0	7	NA	Flat	4 ug-ml	NULL	C2C12	NA	137	29	0.129	0.065	46	12	1.05625	4.95625	77.9694039	-0.713771698	5.067551492	0.014538244	520	0	0.022564142	0.699908422	1.8469337	260	0.217772141
211	211	NA	1.05625	4.79375	211	0	0	7	NA	Flat	4 ug-ml	NULL	C2C12	NA	137	30	0.129	0.065	29	12	1.05625	4.79375	77.57405713	0.158138708	4.908737427	0.063525626	525	0	0.022564142	0.699908422	1.45158693	262.5	0.217772141
213	213	NA	1.21875	4.95625	213	0	0	7	NA	Flat	4 ug-ml	NULL	C2C12	NA	138	29	0.182	0.091	69	12	1.21875	4.95625	76.18497466	0.55563299	5.103897102	-0.07806387	530	0	0.022564142	0.699908422	0.06250446	265	0.217772141
215	215	NA	1.05625	4.95625	215	0	0	7	NA	Flat	4 ug-ml	NULL	C2C12	NA	137	29	0.129	0.065	33	12	1.05625	4.95625	77.9694039	-0.713771698	5.067551492	0.014538244	535	0	0.022564142	0.699908422	1.8469337	267.5	0.217772141
217	217	NA	1.05625	4.79375	217	0	0	7	NA	Flat	4 ug-ml	NULL	C2C12	NA	137	30	0.129	0.065	74	12	1.05625	4.79375	77.57405713	0.158138708	4.908737427	0.063525626	540	0	0.022564142	0.699908422	1.45158693	270	0.217772141
219	219	NA	1.05625	4.79375	219	0	0	7	NA	Flat	4 ug-ml	NULL	C2C12	NA	137	30	0	0	46	12	1.05625	4.79375	77.57405713	0	4.908737427	0	545	0	0.022564142	0.699908422	1.45158693	272.5	0.217772141
221	221	NA	1.05625	4.63125	221	0	0	7	NA	Flat	4 ug-ml	NULL	C2C12	NA	137	31	0.129	0.065	48	12	1.05625	4.63125	77.15229514	0.168704797	4.750172694	0.063425893	550	0	0.022564142	0.699908422	1.02982494	275	0.217772141
223	223	NA	1.05625	4.63125	223	0	0	7	NA	Flat	4 ug-ml	NULL	C2C12	NA	137	31	0	0	35	12	1.05625	4.63125	77.15229514	0	4.750172694	0	555	0	0.022564142	0.699908422	1.02982494	277.5	0.217772141
225	225	NA	0.89375	4.63125	225	0	0	7	NA	Flat	4 ug-ml	NULL	C2C12	NA	136	31	0.129	0.065	52	12	0.89375	4.63125	79.07719528	-0.769960056	4.716700714	0.013388792	560	0	0.022564142	0.699908422	2.95472508	280	0.217772141
227	227	NA	1.21875	4.79375	227	0	0	7	NA	Flat	4 ug-ml	NULL	C2C12	NA	138	30	0.288	0.144	38	12	1.21875	4.79375	75.7354877	1.336683031	4.946250158	-0.091819778	565	0	0.022564142	0.699908422	-0.3869825	282.5	0.217772141
229	229	NA	0.89375	4.63125	229	0	0	7	NA	Flat	4 ug-ml	NULL	C2C12	NA	136	31	0.288	0.144	41	12	0.89375	4.63125	79.07719528	-1.336683031	4.716700714	0.091819778	570	0	0.022564142	0.699908422	2.95472508	285	0.217772141
231	231	NA	0.89375	4.79375	231	0	0	7	NA	Flat	4 ug-ml	NULL	C2C12	NA	136	30	0.129	0.065	53	12	0.89375	4.79375	79.43898931	-0.144717611	4.876353979	-0.063861306	575	0	0.022564142	0.699908422	3.31651911	287.5	0.217772141
233	233	NA	0.73125	4.79375	233	0	0	7	NA	Flat	4 ug-ml	NULL	C2C12	NA	135	30	0.129	0.065	33	12	0.73125	4.79375	81.32682595	-0.755134657	4.849202576	0.010860561	580	0	0.022564142	0.699908422	5.20435575	290	0.217772141
235	235	NA	0.89375	4.79375	235	0	0	7	NA	Flat	4 ug-ml	NULL	C2C12	NA	136	30	0.129	0.065	43	12	0.89375	4.79375	79.43898931	0.755134657	4.876353979	-0.010860561	585	0	0.022564142	0.699908422	3.31651911	292.5	0.217772141
237	237	NA	0.89375	4.79375	237	0	0	7	NA	Flat	4 ug-ml	NULL	C2C12	NA	136	30	0	0	35	12	0.89375	4.79375	79.43898931	0	4.876353979	0	590	0	0.022564142	0.699908422	3.31651911	295	0.217772141
239	239	NA	0.89375	4.79375	239	0	0	7	NA	Flat	4 ug-ml	NULL	C2C12	NA	136	30	0	0	39	12	0.89375	4.79375	79.43898931	0	4.876353979	0	595	0	0.022564142	0.699908422	3.31651911	297.5	0.217772141
1	1	NA	-5.0375	-0.1625	1	0	0	1	NA	Flat	4 ug-ml	NULL	C2C12	NA	73	83	-1	-1	69	13	-5.0375	-0.1625	181.8476103	0	5.040120286	0	0	0	0.644941993	0	0	0	0
2	2	NA	-4.875	0.325	2	0	0	1	NA	Flat	4 ug-ml	NULL	C2C12	NA	74	86	0.408	0.204	64	13	-4.875	0.325	176.1859252	2.26467404	4.885821323	0.061719585	2.5	0	0.644941993	0	-5.6616851	2.5	0
3	3	NA	-4.225	0.4875	3	0	0	1	NA	Flat	4 ug-ml	NULL	C2C12	NA	78	87	0.532	0.266	60	13	-4.225	0.4875	173.4180553	1.107147928	4.253032007	0.253115727	5	0	0.644941993	0	-8.429555	5	0
4	4	NA	-5.0375	0.4875	4	0	0	1	NA	Flat	4 ug-ml	NULL	C2C12	NA	73	87	0.645	0.322	73	13	-5.0375	0.4875	174.4724598	-0.421761801	5.061033738	-0.323200693	7.5	0	0.644941993	0	-7.3751505	7.5	0
5	5	NA	-4.55	-0.1625	5	0	0	1	NA	Flat	4 ug-ml	NULL	C2C12	NA	76	83	0.645	0.322	64	13	-4.55	-0.1625	182.0454085	-3.029179456	4.552900861	0.203253151	10	0	0.644941993	0	0.1977982	10	0
6	6	NA	-1.95	-0.325	6	0	0	1	NA	Flat	4 ug-ml	NULL	C2C12	NA	92	82	2.068	1.034	115	13	-1.95	-0.325	189.4623222	-2.966765488	1.976897822	1.030401215	12.5	0	0.644941993	0	7.6147119	12.5	0
7	7	NA	-4.55	-0.8125	7	0	0	1	NA	Flat	4 ug-ml	NULL	C2C12	NA	76	79	2.1	1.05	48	13	-4.55	-0.8125	190.1246717	-0.264939779	4.621975362	-1.058031016	15	0	0.644941993	0	8.2770614	15	0
8	8	NA	-4.225	-1.1375	8	0	0	1	NA	Flat	4 ug-ml	NULL	C2C12	NA	78	77	0.365	0.182	54	13	-4.225	-1.1375	195.0684882	-1.977526602	4.375446406	0.098611583	17.5	0	0.644941993	0	13.2208779	17.5	0
9	9	NA	-1.7875	-1.1375	9	0	0	1	NA	Flat	4 ug-ml	NULL	C2C12	NA	93	77	1.935	0.967	200	13	-1.7875	-1.1375	212.4711923	-6.961081653	2.118740782	0.90268225	20	0	0.644941993	0	30.623582	20	0
1	1	NA	-2.7625	2.4375	1	0	0	2	NA	Flat	4 ug-ml	NULL	C2C12	NA	87	99	-1	-1	91	14	-2.7625	2.4375	138.5763344	0	3.684129816	0	0	0	0.143144636	1.184685569	0	0	2.295014953
2	2	NA	-3.0875	2.275	2	0	0	2	NA	Flat	4 ug-ml	NULL	C2C12	NA	85	98	0.288	0.144	89	14	-3.0875	2.275	143.6156482	-2.015725524	3.835137709	-0.060403157	2.5	15.33951413	0.143144636	1.184685569	5.0393138	2.5	2.295014953
3	3	NA	-3.25	2.4375	3	0	0	2	NA	Flat	4 ug-ml	NULL	C2C12	NA	84	99	0.182	0.091	66	14	-3.25	2.4375	143.1301024	0.194218332	4.0625	-0.090944916	5	29.65785731	0.143144636	1.184685569	4.553768	5	2.295014953
4	4	NA	-3.25	2.1125	4	0	0	2	NA	Flat	4 ug-ml	NULL	C2C12	NA	84	97	0.258	0.129	133	14	-3.25	2.1125	146.9761324	-1.538412036	3.876229644	0.074508143	7.5	58.42557338	0.143144636	1.184685569	8.399798	7.5	2.295014953
5	5	NA	-3.4125	2.6	5	0	0	2	NA	Flat	4 ug-ml	NULL	C2C12	NA	83	100	0.408	0.204	87	14	-3.4125	2.6	142.6960517	1.712032289	4.290123104	-0.165557384	10	81.21827068	0.143144636	1.184685569	4.1197173	10	2.295014953
6	6	NA	-3.7375	2.925	6	0	0	2	NA	Flat	4 ug-ml	NULL	C2C12	NA	81	102	0.365	0.182	36	14	-3.7375	2.925	141.9529575	0.297237702	4.746001607	-0.182351401	12.5	106.0862311	0.143144636	1.184685569	3.3766231	12.5	2.295014953
7	7	NA	-2.925	2.7625	7	0	0	2	NA	Flat	4 ug-ml	NULL	C2C12	NA	86	101	0.658	0.329	60	14	-2.925	2.7625	136.636577	2.126552171	4.023310981	0.28907625	15	129.4519662	0.143144636	1.184685569	-1.9397574	15	2.295014953
8	8	NA	-3.4125	3.4125	8	0	0	2	NA	Flat	4 ug-ml	NULL	C2C12	NA	83	105	0.645	0.322	45	14	-3.4125	3.4125	135	0.654630817	4.826003782	-0.32107712	17.5	156.7394179	0.143144636	1.184685569	-3.5763344	17.5	2.295014953
9	9	NA	-3.0875	3.575	9	0	0	2	NA	Flat	4 ug-ml	NULL	C2C12	NA	85	106	0.288	0.144	38	14	-3.0875	3.575	130.8150839	1.67396645	4.723693602	0.040924072	20	183.792724	0.143144636	1.184685569	-7.7612505	20	2.295014953
10	10	NA	-2.6	2.6	10	0	0	2	NA	Flat	4 ug-ml	NULL	C2C12	NA	88	100	0.865	0.433	288	14	-2.6	2.6	135	-1.67396645	3.676955262	0.418695336	22.5	220.7154888	0.143144636	1.184685569	-3.5763344	22.5	2.295014953
11	11	NA	-2.7625	2.6	11	0	0	2	NA	Flat	4 ug-ml	NULL	C2C12	NA	87	100	0.129	0.064	198	14	-2.7625	2.6	136.7357046	-0.694281836	3.793600697	-0.046658174	25	269.8372948	0.143144636	1.184685569	-1.8406298	25	2.295014953
12	12	NA	-3.0875	2.925	12	0	0	2	NA	Flat	4 ug-ml	NULL	C2C12	NA	85	102	0.365	0.182	65	14	-3.0875	2.925	136.5481577	0.075018756	4.253032007	-0.183772524	27.5	325.0627057	0.143144636	1.184685569	-2.0281767	27.5	2.295014953
13	13	NA	-2.6	2.4375	13	0	0	2	NA	Flat	4 ug-ml	NULL	C2C12	NA	88	99	0.547	0.274	70	14	-2.6	2.4375	136.8476103	-0.119781027	3.563903232	0.27565151	30	371.3468634	0.143144636	1.184685569	-1.7287241	30	2.295014953
14	14	NA	-2.7625	2.7625	14	0	0	2	NA	Flat	4 ug-ml	NULL	C2C12	NA	87	101	0.288	0.144	115	14	-2.7625	2.7625	135	0.739044106	3.906764966	-0.137144693	32.5	419.0021045	0.143144636	1.184685569	-3.5763344	32.5	2.295014953
15	15	NA	-3.0875	3.0875	15	0	0	2	NA	Flat	4 ug-ml	NULL	C2C12	NA	85	103	0.365	0.182	123	14	-3.0875	3.0875	135	0	4.366384374	-0.183847763	35	427.7023695	0.143144636	1.184685569	-3.5763344	35	2.295014953
16	16	NA	-2.6	2.1125	16	0	0	2	NA	Flat	4 ug-ml	NULL	C2C12	NA	88	97	0.865	0.433	94	14	-2.6	2.1125	140.9061411	-2.362456446	3.350023321	0.406544421	37.5	467.3304083	0.143144636	1.184685569	2.3298067	37.5	2.295014953
17	17	NA	-2.6	2.4375	17	0	0	2	NA	Flat	4 ug-ml	NULL	C2C12	NA	88	99	0.258	0.129	144	14	-2.6	2.4375	136.8476103	1.623412339	3.563903232	-0.085551965	40	483.8497043	0.143144636	1.184685569	-1.7287241	40	2.295014953
18	18	NA	-2.925	1.7875	18	0	0	2	NA	Flat	4 ug-ml	NULL	C2C12	NA	86	95	0.577	0.288	118	14	-2.925	1.7875	148.5704344	-4.689129648	3.427941255	0.054384791	42.5	514.8115595	0.143144636	1.184685569	9.9941	42.5	2.295014953
19	19	NA	-2.7625	1.625	19	0	0	2	NA	Flat	4 ug-ml	NULL	C2C12	NA	87	94	0.182	0.091	189	14	-2.7625	1.625	149.5344551	-0.385608278	3.205000975	0.089176112	45	547.1978513	0.143144636	1.184685569	10.9581207	45	2.295014953
20	20	NA	-2.925	1.4625	20	0	0	2	NA	Flat	4 ug-ml	NULL	C2C12	NA	86	93	0.182	0.091	118	14	-2.925	1.4625	153.4349488	-1.560197497	3.270249417	-0.026099377	47.5	571.5659389	0.143144636	1.184685569	14.8586144	47.5	2.295014953
21	21	NA	-2.925	1.625	21	0	0	2	NA	Flat	4 ug-ml	NULL	C2C12	NA	86	94	0.129	0.064	143	14	-2.925	1.625	150.9453959	0.995821169	3.346079796	-0.030332151	50	582.2539724	0.143144636	1.184685569	12.3690615	50	2.295014953
22	22	NA	-2.4375	1.4625	22	0	0	2	NA	Flat	4 ug-ml	NULL	C2C12	NA	89	93	0.408	0.204	179	14	-2.4375	1.4625	149.0362435	0.763660973	2.842589049	0.201396299	52.5	580.3878792	0.143144636	1.184685569	10.4599091	52.5	2.295014953
23	23	NA	-2.925	1.625	23	0	0	2	NA	Flat	4 ug-ml	NULL	C2C12	NA	86	94	0.408	0.204	139	14	-2.925	1.625	150.9453959	-0.763660973	3.346079796	-0.201396299	55	551.2545166	0.143144636	1.184685569	12.3690615	55	2.295014953
24	24	NA	-2.925	1.3	24	0	0	2	NA	Flat	4 ug-ml	NULL	C2C12	NA	86	92	0.258	0.129	120	14	-2.925	1.3	156.037511	-2.03684605	3.200878786	0.058080404	57.5	553.2511995	0.143144636	1.184685569	17.4611766	57.5	2.295014953
25	25	NA	-2.7625	0.975	25	0	0	2	NA	Flat	4 ug-ml	NULL	C2C12	NA	87	90	0.288	0.144	80	14	-2.7625	0.975	160.5599652	-1.808981659	2.929510411	0.10854735	60	565.9143051	0.143144636	1.184685569	21.9836308	60	2.295014953
26	26	NA	-2.925	0.8125	26	0	0	2	NA	Flat	4 ug-ml	NULL	C2C12	NA	86	89	0.182	0.091	98	14	-2.925	0.8125	164.475889	-1.566369533	3.035750525	-0.042496045	62.5	610.9589779	0.143144636	1.184685569	25.8995546	62.5	2.295014953
27	27	NA	-3.575	0.65	27	0	0	2	NA	Flat	4 ug-ml	NULL	C2C12	NA	82	88	0.532	0.266	167	14	-3.575	0.65	169.6951535	-2.087705811	3.633610463	-0.239143975	65	658.5966863	0.143144636	1.184685569	31.1188191	65	2.295014953
28	28	NA	-3.7375	0.8125	28	0	0	2	NA	Flat	4 ug-ml	NULL	C2C12	NA	81	89	0.182	0.091	47	14	-3.7375	0.8125	167.7352263	0.783970904	3.824795746	-0.076474113	67.5	694.7932007	0.143144636	1.184685569	29.1588919	67.5	2.295014953
29	29	NA	-3.25	0.65	29	0	0	2	NA	Flat	4 ug-ml	NULL	C2C12	NA	84	88	0.408	0.204	130	14	-3.25	0.65	168.6900675	-0.381936502	3.314362684	0.204173225	70	744.2954845	0.143144636	1.184685569	30.1137331	70	2.295014953
30	30	NA	-3.7375	0.8125	30	0	0	2	NA	Flat	4 ug-ml	NULL	C2C12	NA	81	89	0.408	0.204	169	14	-3.7375	0.8125	167.7352263	0.381936502	3.824795746	-0.204173225	72.5	850.2409768	0.143144636	1.184685569	29.1588919	72.5	2.295014953
31	31	NA	-3.4125	1.7875	31	0	0	2	NA	Flat	4 ug-ml	NULL	C2C12	NA	83	95	0.816	0.408	69	14	-3.4125	1.7875	152.3540246	6.152480654	3.852312617	-0.011006748	75	0	0.143144636	1.184685569	13.7776902	75	2.295014953
32	32	NA	-4.3875	1.625	32	0	0	2	NA	Flat	4 ug-ml	NULL	C2C12	NA	77	94	0.785	0.392	158	14	-4.3875	1.625	159.6768632	-2.929135414	4.678758516	-0.33057836	77.5	0	0.143144636	1.184685569	21.1005288	77.5	2.295014953
33	33	NA	-4.3875	1.1375	33	0	0	2	NA	Flat	4 ug-ml	NULL	C2C12	NA	77	91	0.387	0.193	56	14	-4.3875	1.1375	165.4655449	-2.3154727	4.532555846	0.058481068	80	0	0.143144636	1.184685569	26.8892105	80	2.295014953
34	34	NA	-3.9	1.1375	34	0	0	2	NA	Flat	4 ug-ml	NULL	C2C12	NA	80	91	0.387	0.193	71	14	-3.9	1.1375	163.7397953	0.690299851	4.0625	0.188022339	82.5	0	0.143144636	1.184685569	25.1634609	82.5	2.295014953
35	35	NA	-4.0625	1.3	35	0	0	2	NA	Flat	4 ug-ml	NULL	C2C12	NA	79	92	0.182	0.091	118	14	-4.0625	1.3	162.2553284	0.593786767	4.265431543	-0.081172617	85	0	0.143144636	1.184685569	23.678994	85	2.295014953
36	36	NA	-3.7375	1.4625	36	0	0	2	NA	Flat	4 ug-ml	NULL	C2C12	NA	81	93	0.288	0.144	46	14	-3.7375	1.4625	158.6293777	1.450380258	4.013453936	0.100791043	87.5	0	0.143144636	1.184685569	20.0530433	87.5	2.295014953
37	37	NA	-2.4375	1.3	37	0	0	2	NA	Flat	4 ug-ml	NULL	C2C12	NA	89	92	1.04	0.52	125	14	-2.4375	1.3	151.9275131	2.680745867	2.7625	0.500381575	90	0	0.143144636	1.184685569	13.3511787	90	2.295014953
38	38	NA	-3.4125	0.8125	38	0	0	2	NA	Flat	4 ug-ml	NULL	C2C12	NA	83	89	0.865	0.433	89	14	-3.4125	0.8125	166.6075022	-5.871995673	3.507892886	-0.298157154	92.5	0	0.143144636	1.184685569	28.0311678	92.5	2.295014953
39	39	NA	-3.25	0.4875	39	0	0	2	NA	Flat	4 ug-ml	NULL	C2C12	NA	84	87	0.288	0.144	184	14	-3.25	0.4875	171.4692344	-1.944692858	3.286359118	0.088613507	95	0	0.143144636	1.184685569	32.8929	95	2.295014953
40	40	NA	-2.925	0.8125	40	0	0	2	NA	Flat	4 ug-ml	NULL	C2C12	NA	86	89	0.365	0.182	43	14	-2.925	0.8125	164.475889	2.797338155	3.035750525	0.100243437	97.5	0	0.143144636	1.184685569	25.8995546	97.5	2.295014953
41	41	NA	-2.4375	0.8125	41	0	0	2	NA	Flat	4 ug-ml	NULL	C2C12	NA	89	89	0.387	0.193	97	14	-2.4375	0.8125	161.5650512	1.16433513	2.569350599	0.18655997	100	0	0.143144636	1.184685569	22.9887168	100	2.295014953
42	42	NA	-2.4375	0.8125	42	0	0	2	NA	Flat	4 ug-ml	NULL	C2C12	NA	89	89	0	0	141	14	-2.4375	0.8125	161.5650512	0	2.569350599	0	102.5	0	0.143144636	1.184685569	22.9887168	102.5	2.295014953
43	43	NA	-2.7625	0.65	43	0	0	2	NA	Flat	4 ug-ml	NULL	C2C12	NA	87	88	0.288	0.144	82	14	-2.7625	0.65	166.7594801	-2.077771563	2.837940494	-0.107435958	105	0	0.143144636	1.184685569	28.1831457	105	2.295014953
44	44	NA	-2.6	0.1625	44	0	0	2	NA	Flat	4 ug-ml	NULL	C2C12	NA	88	85	0.408	0.204	440	14	-2.6	0.1625	176.4236656	-3.865674216	2.605073176	0.093146928	107.5	0	0.143144636	1.184685569	37.8473312	107.5	2.295014953
45	45	NA	-2.925	-0.1625	45	0	0	2	NA	Flat	4 ug-ml	NULL	C2C12	NA	86	83	0.365	0.182	139	14	-2.925	-0.1625	183.1798301	-2.702465798	2.929510411	-0.129774894	110	0	0.143144636	1.184685569	44.6034957	110	2.295014953
46	46	NA	-2.7625	-0.1625	46	0	0	2	NA	Flat	4 ug-ml	NULL	C2C12	NA	87	83	0.129	0.064	199	14	-2.7625	-0.1625	183.3664607	-0.074652217	2.767275284	0.064894051	112.5	0	0.143144636	1.184685569	44.7901263	112.5	2.295014953
47	47	NA	-2.7625	-0.1625	47	0	0	2	NA	Flat	4 ug-ml	NULL	C2C12	NA	87	83	0	0	428	14	-2.7625	-0.1625	183.3664607	0	2.767275284	0	115	0	0.143144636	1.184685569	44.7901263	115	2.295014953
48	48	NA	-2.7625	0	48	0	0	2	NA	Flat	4 ug-ml	NULL	C2C12	NA	87	84	0.129	0.064	414	14	-2.7625	0	180	1.346584265	2.7625	0.001910114	117.5	0	0.143144636	1.184685569	41.4236656	117.5	2.295014953
49	49	NA	-3.4125	-0.1625	49	0	0	2	NA	Flat	4 ug-ml	NULL	C2C12	NA	83	83	0.532	0.266	164	14	-3.4125	-0.1625	182.726311	-1.090524398	3.416366857	-0.261546743	120	0	0.143144636	1.184685569	44.1499766	120	2.295014953
50	50	NA	-3.0875	0.975	50	0	0	2	NA	Flat	4 ug-ml	NULL	C2C12	NA	85	90	0.939	0.47	176	14	-3.0875	0.975	162.4744316	8.100751747	3.237789562	0.071430918	122.5	0	0.143144636	1.184685569	23.8980972	122.5	2.295014953
51	51	NA	-3.0875	1.4625	51	0	0	2	NA	Flat	4 ug-ml	NULL	C2C12	NA	85	93	0.387	0.193	83	14	-3.0875	1.4625	154.6538241	3.128243027	3.416366857	-0.071430918	125	0	0.143144636	1.184685569	16.0774897	125	2.295014953
52	52	NA	-2.7625	1.625	52	0	0	2	NA	Flat	4 ug-ml	NULL	C2C12	NA	87	94	0.288	0.144	68	14	-2.7625	1.625	149.5344551	2.047747591	3.205000975	0.084546353	127.5	0	0.143144636	1.184685569	10.9581207	127.5	2.295014953
53	53	NA	-3.4125	0.975	53	0	0	2	NA	Flat	4 ug-ml	NULL	C2C12	NA	83	90	0.73	0.365	107	14	-3.4125	0.975	164.0546041	-5.808059607	3.549053571	-0.137621038	130	0	0.143144636	1.184685569	25.4782697	130	2.295014953
54	54	NA	-2.7625	0.8125	54	0	0	2	NA	Flat	4 ug-ml	NULL	C2C12	NA	87	89	0.532	0.266	73	14	-2.7625	0.8125	163.6104597	0.177657773	2.879507336	0.267818494	132.5	0	0.143144636	1.184685569	25.0341253	132.5	2.295014953
55	55	NA	-2.7625	0.4875	55	0	0	2	NA	Flat	4 ug-ml	NULL	C2C12	NA	87	87	0.258	0.129	139	14	-2.7625	0.4875	169.9920202	-2.552624213	2.805184932	0.029728962	135	0	0.143144636	1.184685569	31.4156858	135	2.295014953
56	56	NA	-3.0875	0.4875	56	0	0	2	NA	Flat	4 ug-ml	NULL	C2C12	NA	85	87	0.258	0.129	186	14	-3.0875	0.4875	171.0273734	-0.414141275	3.12574991	-0.128225991	137.5	0	0.143144636	1.184685569	32.451039	137.5	2.295014953
57	57	NA	-3.4125	0.1625	57	0	0	2	NA	Flat	4 ug-ml	NULL	C2C12	NA	83	85	0.365	0.182	136	14	-3.4125	0.1625	177.273689	-2.498526248	3.416366857	-0.116246779	140	0	0.143144636	1.184685569	38.6973546	140	2.295014953
58	58	NA	-2.7625	0.1625	58	0	0	2	NA	Flat	4 ug-ml	NULL	C2C12	NA	87	85	0.516	0.258	150	14	-2.7625	0.1625	176.6335393	0.256059868	2.767275284	0.259636629	142.5	0	0.143144636	1.184685569	38.0572049	142.5	2.295014953
59	59	NA	-2.925	-0.1625	59	0	0	2	NA	Flat	4 ug-ml	NULL	C2C12	NA	86	83	0.288	0.144	122	14	-2.925	-0.1625	183.1798301	-2.618516313	2.929510411	-0.064894051	145	0	0.143144636	1.184685569	44.6034957	145	2.295014953
60	60	NA	-2.6	0.1625	60	0	0	2	NA	Flat	4 ug-ml	NULL	C2C12	NA	88	85	0.365	0.182	101	14	-2.6	0.1625	176.4236656	2.702465798	2.605073176	0.129774894	147.5	0	0.143144636	1.184685569	37.8473312	147.5	2.295014953
1	1	NA	3.0875	2.6	1	0	0	3	NA	Flat	4 ug-ml	NULL	C2C12	NA	123	100	-1	-1	95	15	3.0875	2.6	40.10090755	0	4.036416263	0	0	0	0.686810109	1.020644148	0	0	2.440548369
2	2	NA	3.25	2.4375	2	0	0	3	NA	Flat	4 ug-ml	NULL	C2C12	NA	124	99	0.182	0.091	41	15	3.25	2.4375	36.86989765	1.29240396	4.0625	-0.010433495	2.5	18.49073103	0.686810109	1.020644148	-3.2310099	2.5	2.440548369
3	3	NA	3.25	2.4375	3	0	0	3	NA	Flat	4 ug-ml	NULL	C2C12	NA	124	99	0	0	193	15	3.25	2.4375	36.86989765	0	4.0625	0	5	32.72661138	0.686810109	1.020644148	-3.2310099	5	2.440548369
4	4	NA	3.4125	1.95	4	0	0	3	NA	Flat	4 ug-ml	NULL	C2C12	NA	125	96	0.408	0.204	92	15	3.4125	1.95	29.7448813	2.85000654	3.930350652	0.052859739	7.5	57.40886874	0.686810109	1.020644148	-10.35602625	7.5	2.440548369
5	5	NA	3.575	1.95	5	0	0	3	NA	Flat	4 ug-ml	NULL	C2C12	NA	126	96	0.129	0.064	118	15	3.575	1.95	28.61045967	0.453768652	4.072238328	-0.05675507	10	70.88684836	0.686810109	1.020644148	-11.49044788	10	2.440548369
6	6	NA	3.25	1.4625	6	0	0	3	NA	Flat	4 ug-ml	NULL	C2C12	NA	124	93	0.465	0.233	109	15	3.25	1.4625	24.22774532	1.753085739	3.563903232	0.203334038	12.5	87.73540265	0.686810109	1.020644148	-15.87316223	12.5	2.440548369
7	7	NA	3.4125	1.95	7	0	0	3	NA	Flat	4 ug-ml	NULL	C2C12	NA	125	96	0.408	0.204	148	15	3.4125	1.95	29.7448813	-2.206854392	3.930350652	-0.146578968	15	88.6222676	0.686810109	1.020644148	-10.35602625	15	2.440548369
8	8	NA	3.7375	2.275	8	0	0	3	NA	Flat	4 ug-ml	NULL	C2C12	NA	127	98	0.365	0.182	47	15	3.7375	2.275	31.32869287	-0.633524628	4.375446406	-0.178038301	17.5	102.4331615	0.686810109	1.020644148	-8.77221468	17.5	2.440548369
9	9	NA	3.7375	1.7875	9	0	0	3	NA	Flat	4 ug-ml	NULL	C2C12	NA	127	95	0.387	0.193	92	15	3.7375	1.7875	25.55996517	2.307491078	4.142953355	0.09299722	20	211.4390053	0.686810109	1.020644148	-14.54094238	20	2.440548369
10	10	NA	3.9	0.8125	10	0	0	3	NA	Flat	4 ug-ml	NULL	C2C12	NA	128	89	0.785	0.392	121	15	3.9	0.8125	11.76828893	5.516670496	3.983736468	0.063686755	22.5	0	0.686810109	1.020644148	-28.33261862	22.5	2.440548369
11	11	NA	4.3875	0.65	11	0	0	3	NA	Flat	4 ug-ml	NULL	C2C12	NA	131	88	0.408	0.204	117	15	4.3875	0.65	8.426969021	1.336527964	4.435386821	-0.180660141	25	0	0.686810109	1.020644148	-31.67393853	25	2.440548369
12	12	NA	3.4125	0.325	12	0	0	3	NA	Flat	4 ug-ml	NULL	C2C12	NA	125	86	0.816	0.408	141	15	3.4125	0.325	5.440332031	1.194654796	3.427941255	0.402978226	27.5	0	0.686810109	1.020644148	-34.66057552	27.5	2.440548369
13	13	NA	3.4125	0.8125	13	0	0	3	NA	Flat	4 ug-ml	NULL	C2C12	NA	125	89	0.387	0.193	152	15	3.4125	0.8125	13.39249775	-3.180866289	3.507892886	-0.031980652	30	0	0.686810109	1.020644148	-26.7084098	30	2.440548369
14	14	NA	3.7375	0.8125	14	0	0	3	NA	Flat	4 ug-ml	NULL	C2C12	NA	127	89	0.258	0.129	153	15	3.7375	0.8125	12.26477373	0.45108961	3.824795746	-0.126761144	32.5	0	0.686810109	1.020644148	-27.83613382	32.5	2.440548369
15	15	NA	3.25	0.8125	15	0	0	3	NA	Flat	4 ug-ml	NULL	C2C12	NA	124	89	0.387	0.193	123	15	3.25	0.8125	14.03624347	-0.708587896	3.350023321	0.18990897	35	0	0.686810109	1.020644148	-26.06466408	35	2.440548369
16	16	NA	3.25	-0.1625	16	0	0	3	NA	Flat	4 ug-ml	NULL	C2C12	NA	124	83	0.774	0.387	119	15	3.25	-0.1625	357.1375948	-4.469535297	3.254059964	0.038385343	37.5	0	0.686810109	1.020644148	-42.96331275	37.5	2.440548369
17	17	NA	2.925	-0.8125	17	0	0	3	NA	Flat	4 ug-ml	NULL	C2C12	NA	122	79	0.577	0.288	71	15	2.925	-0.8125	344.475889	5.064682308	3.035750525	0.087323776	40	0	0.686810109	1.020644148	-55.62501855	40	2.440548369
18	18	NA	2.4375	-1.3	18	0	0	3	NA	Flat	4 ug-ml	NULL	C2C12	NA	119	76	0.547	0.274	70	15	2.4375	-1.3	331.9275131	5.019350376	2.7625	0.10930021	42.5	0	0.686810109	1.020644148	-68.17339445	42.5	2.440548369
19	19	NA	1.95	-1.3	19	0	0	3	NA	Flat	4 ug-ml	NULL	C2C12	NA	116	76	0.387	0.193	81	15	1.95	-1.3	326.3099325	2.247032236	2.343608329	0.167556668	45	0	0.686810109	1.020644148	-73.79097505	45	2.440548369
1	1	NA	3.4125	0.325	1	0	0	4	NA	Flat	4 ug-ml	NULL	C2C12	NA	125	86	-1	-1	189	16	3.4125	0.325	5.440332031	0	3.427941255	0	0	0	0.043079251	0	0	0	0
2	2	NA	3.575	0.325	2	0	0	4	NA	Flat	4 ug-ml	NULL	C2C12	NA	126	86	0.129	0.064	153	16	3.575	0.325	5.194428908	0.098361249	3.589742331	-0.06472043	2.5	0	0.043079251	0	-0.245903123	2.5	0
3	3	NA	4.225	0.975	3	0	0	4	NA	Flat	4 ug-ml	NULL	C2C12	NA	130	90	0.73	0.365	89	16	4.225	0.975	12.99461679	-3.120075154	4.336040821	-0.298519396	5	0	0.043079251	0	7.554284759	5	0
4	4	NA	3.7375	0.65	4	0	0	4	NA	Flat	4 ug-ml	NULL	C2C12	NA	127	88	0.465	0.233	74	16	3.7375	0.65	9.865806943	1.25152394	3.793600697	0.216976049	7.5	0	0.043079251	0	4.425474912	7.5	0
5	5	NA	3.7375	0.325	5	0	0	4	NA	Flat	4 ug-ml	NULL	C2C12	NA	127	86	0.258	0.129	64	16	3.7375	0.325	4.969740728	1.958426486	3.751603824	0.016798749	10	0	0.043079251	0	-0.470591303	10	0
6	6	NA	3.4125	0.4875	6	0	0	4	NA	Flat	4 ug-ml	NULL	C2C12	NA	125	87	0.288	0.144	77	16	3.4125	0.4875	8.130102354	-1.26414465	3.447145558	0.121783306	12.5	0	0.043079251	0	2.689770323	12.5	0
7	7	NA	3.25	0.1625	7	0	0	4	NA	Flat	4 ug-ml	NULL	C2C12	NA	124	85	0.288	0.144	139	16	3.25	0.1625	2.862405226	2.107078851	3.254059964	0.077234238	15	0	0.043079251	0	-2.577926805	15	0
8	8	NA	2.7625	0	8	0	0	4	NA	Flat	4 ug-ml	NULL	C2C12	NA	121	84	0.408	0.204	86	16	2.7625	0	360	-1.14496209	2.7625	0.196623986	17.5	0	0.043079251	0	-5.440332031	17.5	0
9	9	NA	3.0875	0	9	0	0	4	NA	Flat	4 ug-ml	NULL	C2C12	NA	123	84	0.258	0.129	124	16	3.0875	0	360	0	3.0875	-0.13	20	0	0.043079251	0	-5.440332031	20	0
10	10	NA	2.275	0.1625	10	0	0	4	NA	Flat	4 ug-ml	NULL	C2C12	NA	118	85	0.658	0.329	139	16	2.275	0.1625	4.08561678	-1.634246712	2.280796188	0.322681525	22.5	0	0.043079251	0	-1.354715251	22.5	0
1	1	NA	1.95	-6.0125	1	0	0	5	NA	Flat	4 ug-ml	NULL	C2C12	NA	116	47	-1	-1	192	17	1.95	-6.0125	287.9691397	0	6.32081136	0	0	0	0.084124172	0.806659359	0	0	4.177622192
2	2	NA	1.3	-5.6875	2	0	0	5	NA	Flat	4 ug-ml	NULL	C2C12	NA	112	49	0.577	0.288	85	17	1.3	-5.6875	282.8750016	2.037655272	5.834179998	0.194652545	2.5	30.4682248	0.084124172	0.806659359	-5.0941381	2.5	4.177622192
3	3	NA	0.8125	-6.3375	3	0	0	5	NA	Flat	4 ug-ml	NULL	C2C12	NA	109	45	0.645	0.322	126	17	0.8125	-6.3375	277.3057595	2.227696811	6.389371057	-0.222076423	5	77.82562837	0.084124172	0.806659359	-10.6633802	5	4.177622192
4	4	NA	0.325	-6.5	4	0	0	5	NA	Flat	4 ug-ml	NULL	C2C12	NA	106	44	0.408	0.204	74	17	0.325	-6.5	272.8624052	1.777341723	6.508119928	-0.047499549	7.5	140.3818168	0.084124172	0.806659359	-15.1067345	7.5	4.177622192
5	5	NA	0.975	-6.825	5	0	0	5	NA	Flat	4 ug-ml	NULL	C2C12	NA	110	42	0.577	0.288	167	17	0.975	-6.825	278.1301024	-2.107078851	6.894291117	-0.154468475	10	215.2393033	0.084124172	0.806659359	-9.8390373	10	4.177622192
6	6	NA	0.325	-6.5	6	0	0	5	NA	Flat	4 ug-ml	NULL	C2C12	NA	106	44	0.577	0.288	44	17	0.325	-6.5	272.8624052	2.107078851	6.508119928	0.154468475	12.5	311.2701224	0.084124172	0.806659359	-15.1067345	12.5	4.177622192
7	7	NA	-0.8125	-6.3375	7	0	0	5	NA	Flat	4 ug-ml	NULL	C2C12	NA	99	45	0.912	0.456	39	17	-0.8125	-6.3375	262.6942405	4.067265904	6.389371057	0.047499549	15	427.1006303	0.084124172	0.806659359	-25.2748992	15	4.177622192
8	8	NA	-0.65	-6.175	8	0	0	5	NA	Flat	4 ug-ml	NULL	C2C12	NA	100	46	0.182	0.091	53	17	-0.65	-6.175	263.990994	-0.51870143	6.209116282	0.07210191	17.5	515.1909561	0.084124172	0.806659359	-23.9781457	17.5	4.177622192
9	9	NA	-0.65	-6.175	9	0	0	5	NA	Flat	4 ug-ml	NULL	C2C12	NA	100	46	0	0	53	17	-0.65	-6.175	263.990994	0	6.209116282	0	20	598.0801691	0.084124172	0.806659359	-23.9781457	20	4.177622192
10	10	NA	-0.8125	-6.5	10	0	0	5	NA	Flat	4 ug-ml	NULL	C2C12	NA	99	44	0.288	0.144	163	17	-0.8125	-6.5	262.8749837	0.446404157	6.55058442	-0.136587256	22.5	709.3859907	0.084124172	0.806659359	-25.094156	22.5	4.177622192
11	11	NA	-0.975	-6.0125	11	0	0	5	NA	Flat	4 ug-ml	NULL	C2C12	NA	98	47	0.408	0.204	75	17	-0.975	-6.0125	260.7889735	0.834404077	6.091041065	0.183817342	25	832.7168427	0.084124172	0.806659359	-27.1801662	25	4.177622192
12	12	NA	-1.625	-6.0125	12	0	0	5	NA	Flat	4 ug-ml	NULL	C2C12	NA	94	47	0.516	0.258	108	17	-1.625	-6.0125	254.8759927	2.365192307	6.228224566	-0.054873401	27.5	958.4002874	0.084124172	0.806659359	-33.093147	27.5	4.177622192
13	13	NA	-1.3	-6.0125	13	0	0	5	NA	Flat	4 ug-ml	NULL	C2C12	NA	96	47	0.258	0.129	109	17	-1.3	-6.0125	257.7995313	-1.169415432	6.1514353	0.030715707	30	1063.141305	0.084124172	0.806659359	-30.1696084	30	4.177622192
14	14	NA	-1.3	-6.825	14	0	0	5	NA	Flat	4 ug-ml	NULL	C2C12	NA	96	42	0.645	0.322	141	17	-1.3	-6.825	259.2157021	-0.566468344	6.947706456	-0.318508462	32.5	1184.657333	0.084124172	0.806659359	-28.7534376	32.5	4.177622192
15	15	NA	-1.4625	-6.3375	15	0	0	5	NA	Flat	4 ug-ml	NULL	C2C12	NA	95	45	0.408	0.204	51	17	-1.4625	-6.3375	257.0053832	0.88412757	6.504061231	0.17745809	35	1315.54646	0.084124172	0.806659359	-30.9637565	35	4.177622192
16	16	NA	-2.4375	-6.175	16	0	0	5	NA	Flat	4 ug-ml	NULL	C2C12	NA	89	46	0.785	0.392	137	17	-2.4375	-6.175	248.4590241	3.418543651	6.63867692	-0.053846276	37.5	1445.582309	0.084124172	0.806659359	-39.5101156	37.5	4.177622192
17	17	NA	-2.6	-5.6875	17	0	0	5	NA	Flat	4 ug-ml	NULL	C2C12	NA	88	49	0.408	0.204	121	17	-2.6	-5.6875	245.4328287	1.210478161	6.253611457	0.154026185	40	1565.367707	0.084124172	0.806659359	-42.536311	40	4.177622192
18	18	NA	-2.4375	-5.525	18	0	0	5	NA	Flat	4 ug-ml	NULL	C2C12	NA	89	50	0.182	0.091	122	17	-2.4375	-5.525	246.1940565	-0.304491121	6.038793857	0.08592704	42.5	1648.336829	0.084124172	0.806659359	-41.7750832	42.5	4.177622192
19	19	NA	-2.7625	-5.2	19	0	0	5	NA	Flat	4 ug-ml	NULL	C2C12	NA	87	52	0.365	0.182	94	17	-2.7625	-5.2	242.0205256	1.669412348	5.888243053	0.060220322	45	1735.817338	0.084124172	0.806659359	-45.9486141	45	4.177622192
20	20	NA	-2.275	-5.2	20	0	0	5	NA	Flat	4 ug-ml	NULL	C2C12	NA	90	52	0.387	0.193	53	17	-2.275	-5.2	246.3706223	-1.740038663	5.675880989	0.084944826	47.5	1775.218627	0.084124172	0.806659359	-41.5985174	47.5	4.177622192
21	21	NA	-3.25	-4.875	21	0	0	5	NA	Flat	4 ug-ml	NULL	C2C12	NA	84	54	0.816	0.408	83	17	-3.25	-4.875	236.3099325	4.024275918	5.859020823	-0.073255933	50	1803.551071	0.084124172	0.806659359	-51.6592072	50	4.177622192
22	22	NA	-2.7625	-4.7125	22	0	0	5	NA	Flat	4 ug-ml	NULL	C2C12	NA	87	55	0.408	0.204	155	17	-2.7625	-4.7125	239.620874	-1.324376606	5.462514302	0.158602608	52.5	1783.137214	0.084124172	0.806659359	-48.3482657	52.5	4.177622192
23	23	NA	-3.575	-4.875	23	0	0	5	NA	Flat	4 ug-ml	NULL	C2C12	NA	82	54	0.658	0.329	62	17	-3.575	-4.875	233.7461623	2.34988469	6.045349452	-0.23313406	55	1754.548351	0.084124172	0.806659359	-54.2229774	55	4.177622192
24	24	NA	-3.575	-5.0375	24	0	0	5	NA	Flat	4 ug-ml	NULL	C2C12	NA	82	53	0.129	0.064	41	17	-3.575	-5.0375	234.6375381	-0.35655034	6.177137788	-0.052715334	57.5	1692.456228	0.084124172	0.806659359	-53.3316016	57.5	4.177622192
25	25	NA	-3.575	-5.0375	25	0	0	5	NA	Flat	4 ug-ml	NULL	C2C12	NA	82	53	0	0	37	17	-3.575	-5.0375	234.6375381	0	6.177137788	0	60	1649.063687	0.084124172	0.806659359	-53.3316016	60	4.177622192
26	26	NA	-3.25	-4.7125	26	0	0	5	NA	Flat	4 ug-ml	NULL	C2C12	NA	84	55	0.365	0.182	49	17	-3.25	-4.7125	235.4077113	-0.30806928	5.72452236	0.181046171	62.5	1544.931295	0.084124172	0.806659359	-52.5614284	62.5	4.177622192
27	27	NA	-2.7625	-4.3875	27	0	0	5	NA	Flat	4 ug-ml	NULL	C2C12	NA	87	57	0.465	0.233	68	17	-2.7625	-4.3875	237.8042661	-0.958621901	5.184743243	0.215911647	65	1489.649259	0.084124172	0.806659359	-50.1648736	65	4.177622192
28	28	NA	-2.275	-4.3875	28	0	0	5	NA	Flat	4 ug-ml	NULL	C2C12	NA	90	57	0.387	0.193	202	17	-2.275	-4.3875	242.5924246	-1.915263399	4.942244556	0.096999475	67.5	1390.072944	0.084124172	0.806659359	-45.3767151	67.5	4.177622192
29	29	NA	-2.6	-5.3625	29	0	0	5	NA	Flat	4 ug-ml	NULL	C2C12	NA	88	51	0.816	0.408	81	17	-2.6	-5.3625	244.1336432	-0.616487457	5.959564267	-0.406927884	70	1337.69319	0.084124172	0.806659359	-43.8354965	70	4.177622192
30	30	NA	-1.7875	-4.875	30	0	0	5	NA	Flat	4 ug-ml	NULL	C2C12	NA	93	54	0.752	0.376	84	17	-1.7875	-4.875	249.8636966	-2.292021346	5.192377225	0.306874817	72.5	1252.184714	0.084124172	0.806659359	-38.1054431	72.5	4.177622192
31	31	NA	-1.7875	-5.2	31	0	0	5	NA	Flat	4 ug-ml	NULL	C2C12	NA	93	52	0.258	0.129	107	17	-1.7875	-5.2	251.0295922	-0.466358248	5.498650403	-0.122509271	75	1186.99511	0.084124172	0.806659359	-36.9395475	75	4.177622192
32	32	NA	-1.4625	-5.2	32	0	0	5	NA	Flat	4 ug-ml	NULL	C2C12	NA	95	52	0.258	0.129	54	17	-1.4625	-5.2	254.2913622	-1.304707992	5.401750295	0.038760043	77.5	1172.010163	0.084124172	0.806659359	-33.6777775	77.5	4.177622192
33	33	NA	-1.3	-5.2	33	0	0	5	NA	Flat	4 ug-ml	NULL	C2C12	NA	96	52	0.129	0.064	89	17	-1.3	-5.2	255.9637565	-0.668957744	5.360037313	0.016685193	80	1197.613557	0.084124172	0.806659359	-32.0053832	80	4.177622192
34	34	NA	-1.1375	-5.3625	34	0	0	5	NA	Flat	4 ug-ml	NULL	C2C12	NA	97	51	0.182	0.091	57	17	-1.1375	-5.3625	258.0238676	-0.824044409	5.481816533	-0.048711688	82.5	1206.961477	0.084124172	0.806659359	-29.9452721	82.5	4.177622192
35	35	NA	-0.65	-5.6875	35	0	0	5	NA	Flat	4 ug-ml	NULL	C2C12	NA	100	49	0.465	0.233	51	17	-0.65	-5.6875	263.4801982	-2.182532277	5.72452236	-0.097082331	85	1136.493016	0.084124172	0.806659359	-24.4889415	85	4.177622192
36	36	NA	-0.1625	-5.85	36	0	0	5	NA	Flat	4 ug-ml	NULL	C2C12	NA	103	48	0.408	0.204	61	17	-0.1625	-5.85	268.4088597	-1.971464592	5.852256509	-0.05109366	87.5	1120.157308	0.084124172	0.806659359	-19.56028	87.5	4.177622192
37	37	NA	0.1625	-5.85	37	0	0	5	NA	Flat	4 ug-ml	NULL	C2C12	NA	105	48	0.258	0.129	51	17	0.1625	-5.85	271.5911403	-1.272912217	5.852256509	0	90	1128.632544	0.084124172	0.806659359	-16.3779994	90	4.177622192
38	38	NA	-0.325	-5.3625	38	0	0	5	NA	Flat	4 ug-ml	NULL	C2C12	NA	102	51	0.547	0.274	192	17	-0.325	-5.3625	266.5317707	2.023747812	5.372339458	0.191966821	92.5	1151.739373	0.084124172	0.806659359	-21.437369	92.5	4.177622192
39	39	NA	0.325	-5.525	39	0	0	5	NA	Flat	4 ug-ml	NULL	C2C12	NA	106	50	0.532	0.266	137	17	0.325	-5.525	273.3664607	-2.733875969	5.534550569	-0.064884444	95	1112.381128	0.084124172	0.806659359	-14.602679	95	4.177622192
40	40	NA	1.95	-5.2	40	0	0	5	NA	Flat	4 ug-ml	NULL	C2C12	NA	116	52	1.316	0.658	62	17	1.95	-5.2	290.5560452	-6.875833822	5.553602434	-0.007620746	97.5	984.878214	0.084124172	0.806659359	2.5869055	97.5	4.177622192
41	41	NA	3.0875	-5.525	41	0	0	5	NA	Flat	4 ug-ml	NULL	C2C12	NA	123	50	0.939	0.47	63	17	3.0875	-5.525	299.197486	-3.456576331	6.329161181	-0.310223498	100	1016.522735	0.084124172	0.806659359	11.2283463	100	4.177622192
42	42	NA	3.9	-4.55	42	0	0	5	NA	Flat	4 ug-ml	NULL	C2C12	NA	128	56	1.008	0.504	38	17	3.9	-4.55	310.6012946	-4.56152344	5.992703897	0.134582913	102.5	1124.484691	0.084124172	0.806659359	22.6321549	102.5	4.177622192
43	43	NA	3.4125	-4.3875	43	0	0	5	NA	Flat	4 ug-ml	NULL	C2C12	NA	125	57	0.408	0.204	34	17	3.4125	-4.3875	307.8749837	1.090524398	5.558355197	0.17373948	105	1000.673741	0.084124172	0.806659359	19.905844	105	4.177622192
44	44	NA	3.0875	-3.25	44	0	0	5	NA	Flat	4 ug-ml	NULL	C2C12	NA	123	64	0.939	0.47	96	17	3.0875	-3.25	313.5311993	-2.262486254	4.482762123	0.43023723	107.5	947.8894933	0.084124172	0.806659359	25.5620596	107.5	4.177622192
45	45	NA	4.7125	-4.225	45	0	0	5	NA	Flat	4 ug-ml	NULL	C2C12	NA	133	58	1.504	0.752	38	17	4.7125	-4.225	318.1221305	-1.836372471	6.329161181	-0.738559623	110	909.2028542	0.084124172	0.806659359	30.1529908	110	4.177622192
46	46	NA	4.7125	-3.575	46	0	0	5	NA	Flat	4 ug-ml	NULL	C2C12	NA	133	62	0.516	0.258	70	17	4.7125	-3.575	322.8152935	-1.877265234	5.915089285	0.165628758	112.5	0	0.084124172	0.806659359	34.8461538	112.5	4.177622192
47	47	NA	3.7375	-4.3875	47	0	0	5	NA	Flat	4 ug-ml	NULL	C2C12	NA	127	57	1.008	0.504	30	17	3.7375	-4.3875	310.4260787	4.955685923	5.763598052	0.060596493	115	0	0.084124172	0.806659359	22.456939	115	4.177622192
48	48	NA	3.25	-4.55	48	0	0	5	NA	Flat	4 ug-ml	NULL	C2C12	NA	124	56	0.408	0.204	106	17	3.25	-4.55	305.5376778	1.955360379	5.591511424	0.068834651	117.5	0	0.084124172	0.806659359	17.5685381	117.5	4.177622192
49	49	NA	3.9	-4.3875	49	0	0	5	NA	Flat	4 ug-ml	NULL	C2C12	NA	128	57	0.532	0.266	63	17	3.9	-4.3875	311.6335393	-2.438344618	5.870277357	-0.111506373	120	0	0.084124172	0.806659359	23.6643996	120	4.177622192
50	50	NA	4.7125	-3.4125	50	0	0	5	NA	Flat	4 ug-ml	NULL	C2C12	NA	133	63	1.008	0.504	44	17	4.7125	-3.4125	324.0902769	-4.982695034	5.818316982	0.02078415	122.5	0	0.084124172	0.806659359	36.1211372	122.5	4.177622192
51	51	NA	4.875	-2.925	51	0	0	5	NA	Flat	4 ug-ml	NULL	C2C12	NA	134	66	0.408	0.204	110	17	4.875	-2.925	329.0362435	-1.978386619	5.685178097	0.053255554	125	0	0.084124172	0.806659359	41.0671038	125	4.177622192
52	52	NA	5.6875	-2.275	52	0	0	5	NA	Flat	4 ug-ml	NULL	C2C12	NA	139	70	0.826	0.413	65	17	5.6875	-2.275	338.1985905	-3.664938818	6.125624968	-0.176178748	127.5	0	0.084124172	0.806659359	50.2294508	127.5	4.177622192
53	53	NA	6.825	-1.1375	53	0	0	5	NA	Flat	4 ug-ml	NULL	C2C12	NA	146	77	1.277	0.639	81	17	6.825	-1.1375	350.5376778	-4.935634911	6.919142378	-0.317406964	130	0	0.084124172	0.806659359	62.5685381	130	4.177622192
54	54	NA	6.9875	-0.975	54	0	0	5	NA	Flat	4 ug-ml	NULL	C2C12	NA	147	78	0.182	0.091	108	17	6.9875	-0.975	352.0565282	-0.607540159	7.055195337	-0.054421184	132.5	0	0.084124172	0.806659359	64.0873885	132.5	4.177622192
55	55	NA	6.6625	-1.4625	55	0	0	5	NA	Flat	4 ug-ml	NULL	C2C12	NA	145	75	0.465	0.233	63	17	6.6625	-1.4625	347.6192431	1.774914047	6.821129855	0.093626193	135	0	0.084124172	0.806659359	59.6501034	135	4.177622192
56	56	NA	6.3375	-0.65	56	0	0	5	NA	Flat	4 ug-ml	NULL	C2C12	NA	143	80	0.695	0.347	53	17	6.3375	-0.65	354.1439864	-2.609897337	6.37074613	0.18015349	137.5	0	0.084124172	0.806659359	66.1748467	137.5	4.177622192
57	57	NA	6.0125	0.1625	57	0	0	5	NA	Flat	4 ug-ml	NULL	C2C12	NA	141	85	0.695	0.347	66	17	6.0125	0.1625	1.548157699	1.723142355	6.014695545	0.142420234	140	0	0.084124172	0.806659359	73.579018	140	4.177622192
58	58	NA	5.6875	1.3	58	0	0	5	NA	Flat	4 ug-ml	NULL	C2C12	NA	139	92	0.939	0.47	88	17	5.6875	1.3	12.87500156	-4.530737544	5.834179998	0.072206219	142.5	0	0.084124172	0.806659359	84.90586186	142.5	4.177622192
59	59	NA	5.525	1.3	59	0	0	5	NA	Flat	4 ug-ml	NULL	C2C12	NA	138	92	0.129	0.064	88	17	5.525	1.3	13.24051992	-0.146207342	5.675880989	0.063319604	145	0	0.084124172	0.806659359	85.27138022	145	4.177622192
60	60	NA	5.2	1.95	60	0	0	5	NA	Flat	4 ug-ml	NULL	C2C12	NA	136	96	0.577	0.288	98	17	5.2	1.95	20.55604522	-2.926210122	5.553602434	0.048911422	147.5	0	0.084124172	0.806659359	92.58690552	147.5	4.177622192
61	61	NA	5.2	2.1125	61	0	0	5	NA	Flat	4 ug-ml	NULL	C2C12	NA	136	97	0.129	0.064	59	17	5.2	2.1125	22.10944834	-0.62136125	5.612722713	-0.023648111	150	0	0.084124172	0.806659359	94.14030864	150	4.177622192
62	62	NA	4.875	2.4375	62	0	0	5	NA	Flat	4 ug-ml	NULL	C2C12	NA	134	99	0.365	0.182	64	17	4.875	2.4375	26.56505118	-1.782241133	5.450415695	0.064922807	152.5	0	0.084124172	0.806659359	98.59591148	152.5	4.177622192
63	63	NA	5.0375	2.6	63	0	0	5	NA	Flat	4 ug-ml	NULL	C2C12	NA	135	100	0.182	0.091	50	17	5.0375	2.6	27.29957221	-0.293808414	5.668898151	-0.087392982	155	0	0.084124172	0.806659359	99.33043251	155	4.177622192
64	64	NA	5.0375	2.4375	64	0	0	5	NA	Flat	4 ug-ml	NULL	C2C12	NA	135	99	0.129	0.064	50	17	5.0375	2.4375	25.82099197	0.591432095	5.596231991	0.029066464	157.5	0	0.084124172	0.806659359	97.85185227	157.5	4.177622192
65	65	NA	5.3625	1.7875	65	0	0	5	NA	Flat	4 ug-ml	NULL	C2C12	NA	137	95	0.577	0.288	66	17	5.3625	1.7875	18.43494882	2.954417261	5.652571318	-0.022535731	160	0	0.084124172	0.806659359	90.46580912	160	4.177622192
66	66	NA	5.525	1.4625	66	0	0	5	NA	Flat	4 ug-ml	NULL	C2C12	NA	138	93	0.288	0.144	66	17	5.525	1.4625	14.82647997	1.443387541	5.715289253	-0.025087174	162.5	0	0.084124172	0.806659359	86.85734027	162.5	4.177622192
67	67	NA	5.85	0.65	67	0	0	5	NA	Flat	4 ug-ml	NULL	C2C12	NA	140	88	0.695	0.347	51	17	5.85	0.65	6.340191746	3.39451529	5.88600034	-0.068284435	165	0	0.084124172	0.806659359	78.37105205	165	4.177622192
68	68	NA	6.0125	0.1625	68	0	0	5	NA	Flat	4 ug-ml	NULL	C2C12	NA	141	85	0.408	0.204	36	17	6.0125	0.1625	1.548157699	1.916813619	6.014695545	-0.051478082	167.5	0	0.084124172	0.806659359	73.579018	167.5	4.177622192
69	69	NA	6.5	0.1625	69	0	0	5	NA	Flat	4 ug-ml	NULL	C2C12	NA	144	85	0.387	0.193	57	17	6.5	0.1625	1.432096184	0.046424606	6.502030933	-0.194934155	170	0	0.084124172	0.806659359	73.46295648	170	4.177622192
70	70	NA	6.175	0.325	70	0	0	5	NA	Flat	4 ug-ml	NULL	C2C12	NA	142	86	0.288	0.144	28	17	6.175	0.325	3.012787504	-0.632276528	6.183546717	0.127393686	172.5	0	0.084124172	0.806659359	75.0436478	172.5	4.177622192
71	71	NA	5.525	1.3	71	0	0	5	NA	Flat	4 ug-ml	NULL	C2C12	NA	138	92	0.93	0.465	151	17	5.525	1.3	13.24051992	-4.091092964	5.675880989	0.203066291	175	0	0.084124172	0.806659359	85.27138022	175	4.177622192
72	72	NA	5.3625	1.7875	72	0	0	5	NA	Flat	4 ug-ml	NULL	C2C12	NA	137	95	0.408	0.204	66	17	5.3625	1.7875	18.43494882	-2.077771563	5.652571318	0.009323869	177.5	0	0.084124172	0.806659359	90.46580912	177.5	4.177622192
73	73	NA	5.85	1.3	73	0	0	5	NA	Flat	4 ug-ml	NULL	C2C12	NA	140	92	0.547	0.274	56	17	5.85	1.3	12.52880771	2.362456446	5.992703897	-0.136053032	180	0	0.084124172	0.806659359	84.55966801	180	4.177622192
74	74	NA	5.2	1.7875	74	0	0	5	NA	Flat	4 ug-ml	NULL	C2C12	NA	136	95	0.645	0.322	38	17	5.2	1.7875	18.97040781	-2.57664004	5.498650403	0.197621398	182.5	0	0.084124172	0.806659359	91.00126811	182.5	4.177622192
75	75	NA	5.3625	1.4625	75	0	0	5	NA	Flat	4 ug-ml	NULL	C2C12	NA	137	93	0.288	0.144	34	17	5.3625	1.4625	15.2551187	1.486115642	5.558355197	-0.023881918	185	0	0.084124172	0.806659359	87.285979	185	4.177622192
76	76	NA	5.2	0.8125	76	0	0	5	NA	Flat	4 ug-ml	NULL	C2C12	NA	136	89	0.532	0.266	36	17	5.2	0.8125	8.880659151	2.549783821	5.263093791	0.118104563	187.5	0	0.084124172	0.806659359	80.91151945	187.5	4.177622192
77	77	NA	4.875	0	77	0	0	5	NA	Flat	4 ug-ml	NULL	C2C12	NA	134	84	0.695	0.347	49	17	4.875	0	360	-3.55226366	4.875	0.155237516	190	0	0.084124172	0.806659359	72.0308603	190	4.177622192
78	78	NA	5.3625	-1.4625	78	0	0	5	NA	Flat	4 ug-ml	NULL	C2C12	NA	137	75	1.224	0.612	58	17	5.3625	-1.4625	344.7448813	6.102047481	5.558355197	-0.273342079	192.5	0	0.084124172	0.806659359	56.7757416	192.5	4.177622192
79	79	NA	5.0375	-1.1375	79	0	0	5	NA	Flat	4 ug-ml	NULL	C2C12	NA	135	77	0.365	0.182	32	17	5.0375	-1.1375	347.2756443	-1.012305207	5.164330789	0.157609763	195	0	0.084124172	0.806659359	59.3065046	195	4.177622192
80	80	NA	5.0375	-1.95	80	0	0	5	NA	Flat	4 ug-ml	NULL	C2C12	NA	135	72	0.645	0.322	35	17	5.0375	-1.95	338.8387402	3.374761653	5.401750295	-0.094967802	197.5	0	0.084124172	0.806659359	50.8696005	197.5	4.177622192
81	81	NA	6.0125	-1.625	81	0	0	5	NA	Flat	4 ug-ml	NULL	C2C12	NA	141	74	0.816	0.408	177	17	6.0125	-1.625	344.8759927	-2.414901003	6.228224566	-0.330589709	200	0	0.084124172	0.806659359	56.906853	200	4.177622192
82	82	NA	6.175	-2.275	82	0	0	5	NA	Flat	4 ug-ml	NULL	C2C12	NA	142	70	0.532	0.266	110	17	6.175	-2.275	339.7751406	2.040340849	6.580748438	-0.141009548	202.5	0	0.084124172	0.806659359	51.8060009	202.5	4.177622192
83	83	NA	5.525	-2.925	83	0	0	5	NA	Flat	4 ug-ml	NULL	C2C12	NA	138	66	0.73	0.365	34	17	5.525	-2.925	332.102729	3.06896464	6.25149982	0.131699447	205	0	0.084124172	0.806659359	44.1335893	205	4.177622192
84	84	NA	5.0375	-3.0875	84	0	0	5	NA	Flat	4 ug-ml	NULL	C2C12	NA	135	65	0.408	0.204	42	17	5.0375	-3.0875	328.4957333	1.442798275	5.908389163	0.137244263	207.5	0	0.084124172	0.806659359	40.5265936	207.5	4.177622192
85	85	NA	5.2	-2.4375	85	0	0	5	NA	Flat	4 ug-ml	NULL	C2C12	NA	136	69	0.532	0.266	87	17	5.2	-2.4375	334.8851651	-2.555772733	5.74294404	0.066178049	210	0	0.084124172	0.806659359	46.9160254	210	4.177622192
86	86	NA	5.3625	-2.4375	86	0	0	5	NA	Flat	4 ug-ml	NULL	C2C12	NA	137	69	0.129	0.064	58	17	5.3625	-2.4375	335.5560452	-0.268352042	5.890484912	-0.059016349	212.5	0	0.084124172	0.806659359	47.5869055	212.5	4.177622192
87	87	NA	5.3625	-2.7625	87	0	0	5	NA	Flat	4 ug-ml	NULL	C2C12	NA	137	67	0.258	0.129	41	17	5.3625	-2.7625	332.7446716	1.124549438	6.032231138	-0.05669849	215	0	0.084124172	0.806659359	44.7755319	215	4.177622192
88	88	NA	5.0375	-3.0875	88	0	0	5	NA	Flat	4 ug-ml	NULL	C2C12	NA	135	65	0.365	0.182	50	17	5.0375	-3.0875	328.4957333	1.699575338	5.908389163	0.04953679	217.5	0	0.084124172	0.806659359	40.5265936	217.5	4.177622192
89	89	NA	4.0625	-3.25	89	0	0	5	NA	Flat	4 ug-ml	NULL	C2C12	NA	129	64	0.785	0.392	70	17	4.0625	-3.25	321.3401917	2.862216614	5.202538443	0.282340288	220	0	0.084124172	0.806659359	33.371052	220	4.177622192
90	90	NA	3.575	-2.925	90	0	0	5	NA	Flat	4 ug-ml	NULL	C2C12	NA	126	66	0.465	0.233	115	17	3.575	-2.925	320.7105931	0.251839443	4.619117881	0.233368225	222.5	0	0.084124172	0.806659359	32.7414534	222.5	4.177622192
91	91	NA	2.4375	-1.625	91	0	0	5	NA	Flat	4 ug-ml	NULL	C2C12	NA	119	74	1.371	0.686	127	17	2.4375	-1.625	326.3099325	-2.239735735	2.929510411	0.675842988	225	0	0.084124172	0.806659359	38.3407928	225	4.177622192
1	1	NA	0.1625	-5.6875	1	0	0	6	NA	Flat	4 ug-ml	NULL	C2C12	NA	105	49	-1	-1	54	18	0.1625	-5.6875	271.636577	0	5.689820955	0	0	0	0.022052715	-1.817306429	0	0	9.213783992
2	2	NA	0	-3.575	2	0	0	6	NA	Flat	4 ug-ml	NULL	C2C12	NA	104	62	1.682	0.841	81	18	0	-3.575	270	0.654630817	3.575	0.845928382	2.5	184.2339337	0.022052715	-1.817306429	-1.636577	2.5	9.213783992
3	3	NA	0	-2.7625	3	0	0	6	NA	Flat	4 ug-ml	NULL	C2C12	NA	104	67	0.645	0.322	209	18	0	-2.7625	270	0	2.7625	0.325	5	538.6799022	0.022052715	-1.817306429	-1.636577	5	9.213783992
4	4	NA	3.4125	-3.9	4	0	0	6	NA	Flat	4 ug-ml	NULL	C2C12	NA	125	60	2.856	1.428	63	18	3.4125	-3.9	311.1859252	-16.47437007	5.182196084	-0.967878433	7.5	981.6094151	0.022052715	-1.817306429	39.5493482	7.5	9.213783992
5	5	NA	4.0625	-3.25	5	0	0	6	NA	Flat	4 ug-ml	NULL	C2C12	NA	129	64	0.73	0.365	85	18	4.0625	-3.25	321.3401917	-4.061706632	5.202538443	-0.008136944	10	1339.862815	0.022052715	-1.817306429	49.7036147	10	9.213783992
6	6	NA	4.225	-3.25	6	0	0	6	NA	Flat	4 ug-ml	NULL	C2C12	NA	130	64	0.129	0.064	55	18	4.225	-3.25	322.431408	-0.43648649	5.330396327	-0.051143154	12.5	1484.121727	0.022052715	-1.817306429	50.794831	12.5	9.213783992
7	7	NA	3.9	-2.925	7	0	0	6	NA	Flat	4 ug-ml	NULL	C2C12	NA	128	66	0.365	0.182	106	18	3.9	-2.925	323.1301024	-0.279477753	4.875	0.182158531	15	1478.880962	0.022052715	-1.817306429	51.4935254	15	9.213783992
8	8	NA	2.275	-3.4125	8	0	0	6	NA	Flat	4 ug-ml	NULL	C2C12	NA	118	63	1.347	0.673	115	18	2.275	-3.4125	303.6900675	7.776013931	4.101314576	0.30947417	17.5	1367.115128	0.022052715	-1.817306429	32.0534905	17.5	9.213783992
9	9	NA	1.4625	-5.0375	9	0	0	6	NA	Flat	4 ug-ml	NULL	C2C12	NA	113	53	1.442	0.721	98	18	1.4625	-5.0375	286.1892063	7.000344508	5.245504027	-0.457675781	20	1296.016516	0.022052715	-1.817306429	14.5526293	20	9.213783992
10	10	NA	0.8125	-5.525	10	0	0	6	NA	Flat	4 ug-ml	NULL	C2C12	NA	109	50	0.645	0.323	76	18	0.8125	-5.525	278.3658861	3.129328053	5.58442309	-0.135567625	22.5	1086.616512	0.022052715	-1.817306429	6.7293091	22.5	9.213783992
11	11	NA	0.325	-5.0375	11	0	0	6	NA	Flat	4 ug-ml	NULL	C2C12	NA	106	53	0.547	0.274	86	18	0.325	-5.0375	273.691386	1.869800055	5.047972984	0.214580042	25	809.9660037	0.022052715	-1.817306429	2.054809	25	9.213783992
12	12	NA	0.4875	-5.3625	12	0	0	6	NA	Flat	4 ug-ml	NULL	C2C12	NA	107	51	0.288	0.144	36	18	0.4875	-5.3625	275.1944289	-0.601217169	5.384613496	-0.134656205	27.5	393.9910419	0.022052715	-1.817306429	3.5578519	27.5	9.213783992
13	13	NA	0.325	-5.2	13	0	0	6	NA	Flat	4 ug-ml	NULL	C2C12	NA	106	52	0.182	0.091	131	18	0.325	-5.2	273.5763344	0.647237813	5.210146351	0.069786858	30	3.396331017	0.022052715	-1.817306429	1.9397574	30	9.213783992
14	14	NA	0.1625	-5.3625	14	0	0	6	NA	Flat	4 ug-ml	NULL	C2C12	NA	105	51	0.182	0.091	45	18	0.1625	-5.3625	271.7357046	0.736251914	5.364961556	-0.061926082	32.5	1.711745051	0.022052715	-1.817306429	0.0991276	32.5	9.213783992
15	15	NA	0.1625	-5.0375	15	0	0	6	NA	Flat	4 ug-ml	NULL	C2C12	NA	105	53	0.258	0.129	33	18	0.1625	-5.0375	271.8476103	-0.044762271	5.040120286	0.129936508	35	0.044535054	0.022052715	-1.817306429	0.2110333	35	9.213783992
16	16	NA	0.4875	-5.0375	16	0	0	6	NA	Flat	4 ug-ml	NULL	C2C12	NA	107	53	0.258	0.129	39	18	0.4875	-5.0375	275.5275402	-1.471971954	5.061033738	-0.008365381	37.5	0	0.022052715	-1.817306429	3.8909632	37.5	9.213783992
17	17	NA	0.325	-4.875	17	0	0	6	NA	Flat	4 ug-ml	NULL	C2C12	NA	106	54	0.182	0.091	51	18	0.325	-4.875	273.8140748	0.685386127	4.885821323	0.070084966	40	0	0.022052715	-1.817306429	2.1774978	40	9.213783992
18	18	NA	0.4875	-4.875	18	0	0	6	NA	Flat	4 ug-ml	NULL	C2C12	NA	107	54	0.129	0.065	40	18	0.4875	-4.875	275.7105931	-0.758607321	4.899314365	-0.005397217	42.5	0	0.022052715	-1.817306429	4.0740161	42.5	9.213783992
19	19	NA	0	-4.7125	19	0	0	6	NA	Flat	4 ug-ml	NULL	C2C12	NA	104	55	0.408	0.204	133	18	0	-4.7125	270	2.284237255	4.7125	0.074725746	45	0	0.022052715	-1.817306429	-1.636577	45	9.213783992
20	20	NA	0.4875	-4.7125	20	0	0	6	NA	Flat	4 ug-ml	NULL	C2C12	NA	107	55	0.387	0.194	33	18	0.4875	-4.7125	275.9061411	-2.362456446	4.737648415	-0.010059366	47.5	0	0.022052715	-1.817306429	4.2695641	47.5	9.213783992
21	21	NA	-0.1625	-4.55	21	0	0	6	NA	Flat	4 ug-ml	NULL	C2C12	NA	103	56	0.532	0.266	72	18	-0.1625	-4.55	267.9545915	3.180619841	4.552900861	0.073899021	50	0	0.022052715	-1.817306429	-3.6819855	50	9.213783992
22	22	NA	0	-4.3875	22	0	0	6	NA	Flat	4 ug-ml	NULL	C2C12	NA	104	57	0.182	0.091	38	18	0	-4.3875	270	-0.818163396	4.3875	0.066160344	52.5	0	0.022052715	-1.817306429	-1.636577	52.5	9.213783992
23	23	NA	-0.4875	-4.55	23	0	0	6	NA	Flat	4 ug-ml	NULL	C2C12	NA	101	56	0.408	0.204	175	18	-0.4875	-4.55	263.8844964	2.446201427	4.576041548	-0.075416619	55	0	0.022052715	-1.817306429	-7.7520806	55	9.213783992
24	24	NA	1.1375	-4.55	24	0	0	6	NA	Flat	4 ug-ml	NULL	C2C12	NA	111	56	1.29	0.645	38	18	1.1375	-4.55	284.0362435	-8.060698814	4.690032649	-0.04559644	57.5	0	0.022052715	-1.817306429	12.3996665	57.5	9.213783992
25	25	NA	1.625	-4.875	25	0	0	6	NA	Flat	4 ug-ml	NULL	C2C12	NA	114	54	0.465	0.233	53	18	1.625	-4.875	288.4349488	-1.759482142	5.138701198	-0.179467419	60	0	0.022052715	-1.817306429	16.7983718	60	9.213783992
26	26	NA	0.8125	-4.875	26	0	0	6	NA	Flat	4 ug-ml	NULL	C2C12	NA	109	54	0.645	0.323	72	18	0.8125	-4.875	279.4623222	3.589050646	4.942244556	0.078582657	62.5	0	0.022052715	-1.817306429	7.8257452	62.5	9.213783992
27	27	NA	0.65	-4.225	27	0	0	6	NA	Flat	4 ug-ml	NULL	C2C12	NA	108	58	0.532	0.266	134	18	0.65	-4.225	278.7461623	0.286463978	4.274707592	0.267014785	65	0	0.022052715	-1.817306429	7.1095853	65	9.213783992
28	28	NA	0	-4.55	28	0	0	6	NA	Flat	4 ug-ml	NULL	C2C12	NA	104	56	0.577	0.288	58	18	0	-4.55	270	3.498464905	4.55	-0.110116963	67.5	0	0.022052715	-1.817306429	-1.636577	67.5	9.213783992
29	29	NA	0	-4.3875	29	0	0	6	NA	Flat	4 ug-ml	NULL	C2C12	NA	104	57	0.129	0.065	54	18	0	-4.3875	270	0	4.3875	0.065	70	0	0.022052715	-1.817306429	-1.636577	70	9.213783992
30	30	NA	-0.1625	-3.7375	30	0	0	6	NA	Flat	4 ug-ml	NULL	C2C12	NA	103	61	0.532	0.266	101	18	-0.1625	-3.7375	267.5104471	0.995821169	3.741030941	0.258587624	72.5	0	0.022052715	-1.817306429	-4.1261299	72.5	9.213783992
31	31	NA	0.325	-3.0875	31	0	0	6	NA	Flat	4 ug-ml	NULL	C2C12	NA	106	65	0.645	0.323	246	18	0.325	-3.0875	276.009006	-3.399423552	3.104558141	0.25458912	75	0	0.022052715	-1.817306429	4.372429	75	9.213783992
1	1	NA	-3.0875	-4.0625	1	0	0	7	NA	Flat	4 ug-ml	NULL	C2C12	NA	85	59	-1	-1	201	19	-3.0875	-4.0625	232.765166	0	5.102603502	0	0	0	0.026735569	-0.262081522	0	0	5.796436123
2	2	NA	-4.225	-4.0625	2	0	0	7	NA	Flat	4 ug-ml	NULL	C2C12	NA	78	59	0.903	0.452	59	19	-4.225	-4.0625	223.8766973	3.555387493	5.861273859	-0.303468143	2.5	57.12966826	0.026735569	-0.262081522	-8.8884687	2.5	5.796436123
3	3	NA	-4.225	-3.9	3	0	0	7	NA	Flat	4 ug-ml	NULL	C2C12	NA	78	60	0.129	0.065	140	19	-4.225	-3.9	222.70939	0.466922931	5.749836954	0.044574762	5	134.3262587	0.026735569	-0.262081522	-10.055776	5	5.796436123
4	4	NA	-3.9	-3.4125	4	0	0	7	NA	Flat	4 ug-ml	NULL	C2C12	NA	80	63	0.465	0.233	289	19	-3.9	-3.4125	221.1859252	0.609385917	5.182196084	0.227056348	7.5	212.4943239	0.026735569	-0.262081522	-11.5792408	7.5	5.796436123
5	5	NA	-4.3875	-3.575	5	0	0	7	NA	Flat	4 ug-ml	NULL	C2C12	NA	77	62	0.408	0.204	118	19	-4.3875	-3.575	219.173658	0.804906878	5.659574299	-0.190951286	10	282.4956017	0.026735569	-0.262081522	-13.591508	10	5.796436123
6	6	NA	-4.0625	-3.7375	6	0	0	7	NA	Flat	4 ug-ml	NULL	C2C12	NA	79	61	0.288	0.144	90	19	-4.0625	-3.7375	222.614056	-1.3761592	5.520218519	0.055742312	12.5	350.4534714	0.026735569	-0.262081522	-10.15111	12.5	5.796436123
7	7	NA	-2.6	-4.7125	7	0	0	7	NA	Flat	4 ug-ml	NULL	C2C12	NA	88	55	1.395	0.698	197	19	-2.6	-4.7125	241.1134182	-7.399744905	5.382160928	0.055223037	15	366.4366701	0.026735569	-0.262081522	8.3482522	15	5.796436123
8	8	NA	-3.0875	-4.225	8	0	0	7	NA	Flat	4 ug-ml	NULL	C2C12	NA	85	58	0.547	0.274	499	19	-3.0875	-4.225	233.8418146	2.908641469	5.232903711	0.059702887	17.5	407.28402	0.026735569	-0.262081522	1.0766486	17.5	5.796436123
9	9	NA	-2.6	-4.55	9	0	0	7	NA	Flat	4 ug-ml	NULL	C2C12	NA	88	56	0.465	0.233	162	19	-2.6	-4.55	240.2551187	-2.565321657	5.240467536	-0.00302553	20	448.0081168	0.026735569	-0.262081522	7.4899527	20	5.796436123
10	10	NA	-2.6	-5.2	10	0	0	7	NA	Flat	4 ug-ml	NULL	C2C12	NA	88	52	0.516	0.258	343	19	-2.6	-5.2	243.4349488	-1.271932048	5.813776741	-0.229323682	22.5	471.1380438	0.026735569	-0.262081522	10.6697828	22.5	5.796436123
11	11	NA	-2.1125	-5.2	11	0	0	7	NA	Flat	4 ug-ml	NULL	C2C12	NA	91	52	0.387	0.194	161	19	-2.1125	-5.2	247.8905517	-1.782241133	5.612722713	0.080421612	25	506.3470631	0.026735569	-0.262081522	15.1253857	25	5.796436123
12	12	NA	-2.4375	-5.3625	12	0	0	7	NA	Flat	4 ug-ml	NULL	C2C12	NA	89	51	0.288	0.144	156	19	-2.4375	-5.3625	245.5560452	0.933802575	5.890484912	-0.11110488	27.5	496.5778749	0.026735569	-0.262081522	12.7908792	27.5	5.796436123
13	13	NA	-2.1125	-5.2	13	0	0	7	NA	Flat	4 ug-ml	NULL	C2C12	NA	91	52	0.288	0.144	270	19	-2.1125	-5.2	247.8905517	-0.933802575	5.612722713	0.11110488	30	433.4763572	0.026735569	-0.262081522	15.1253857	30	5.796436123
14	14	NA	-2.1125	-5.2	14	0	0	7	NA	Flat	4 ug-ml	NULL	C2C12	NA	91	52	0	0	145	19	-2.1125	-5.2	247.8905517	0	5.612722713	0	32.5	343.868072	0.026735569	-0.262081522	15.1253857	32.5	5.796436123
15	15	NA	-1.4625	-4.7125	15	0	0	7	NA	Flat	4 ug-ml	NULL	C2C12	NA	95	55	0.645	0.323	285	19	-1.4625	-4.7125	252.7585406	-1.947195578	4.934223596	0.271399647	35	258.2054949	0.026735569	-0.262081522	19.9933746	35	5.796436123
16	16	NA	-1.3	-4.7125	16	0	0	7	NA	Flat	4 ug-ml	NULL	C2C12	NA	96	55	0.129	0.065	323	19	-1.3	-4.7125	254.5778387	-0.727719232	4.888522911	0.018280274	37.5	120.1126227	0.026735569	-0.262081522	21.8126727	37.5	5.796436123
17	17	NA	-2.6	-4.225	17	0	0	7	NA	Flat	4 ug-ml	NULL	C2C12	NA	88	58	1.102	0.551	383	19	-2.6	-4.225	238.3924978	6.474136371	4.960909695	-0.028954714	40	19.3088624	0.026735569	-0.262081522	5.6273318	40	5.796436123
18	18	NA	-3.575	-3.25	18	0	0	7	NA	Flat	4 ug-ml	NULL	C2C12	NA	82	64	1.095	0.547	114	19	-3.575	-3.25	222.273689	6.447523499	4.831472343	0.051774941	42.5	37.00717758	0.026735569	-0.262081522	-10.491477	42.5	5.796436123
19	19	NA	-3.575	-3.0875	19	0	0	7	NA	Flat	4 ug-ml	NULL	C2C12	NA	82	65	0.129	0.065	276	19	-3.575	-3.0875	220.8150839	0.583442052	4.723693602	0.043111496	45	52.35233329	0.026735569	-0.262081522	-11.9500821	45	5.796436123
20	20	NA	-3.25	-3.0875	20	0	0	7	NA	Flat	4 ug-ml	NULL	C2C12	NA	84	65	0.258	0.129	554	19	-3.25	-3.0875	223.5311993	-1.086446164	4.482762123	0.096372592	47.5	45.99257053	0.026735569	-0.262081522	-9.2339667	47.5	5.796436123
21	21	NA	-3.0875	-3.25	21	0	0	7	NA	Flat	4 ug-ml	NULL	C2C12	NA	85	64	0.182	0.091	333	19	-3.0875	-3.25	226.4688007	-1.175040572	4.482762123	0	50	39.64421599	0.026735569	-0.262081522	-6.2963653	50	5.796436123
22	22	NA	-3.25	-3.25	22	0	0	7	NA	Flat	4 ug-ml	NULL	C2C12	NA	84	64	0.129	0.065	218	19	-3.25	-3.25	225	0.587520286	4.596194078	-0.045372782	52.5	0	0.026735569	-0.262081522	-7.765166	52.5	5.796436123
23	23	NA	-3.4125	-2.925	23	0	0	7	NA	Flat	4 ug-ml	NULL	C2C12	NA	83	66	0.288	0.144	218	19	-3.4125	-2.925	220.6012946	1.759482142	4.494527923	0.040666462	55	0	0.026735569	-0.262081522	-12.1638714	55	5.796436123
24	24	NA	-3.0875	-3.0875	24	0	0	7	NA	Flat	4 ug-ml	NULL	C2C12	NA	85	65	0.288	0.144	595	19	-3.0875	-3.0875	225	-1.759482142	4.366384374	0.05125742	57.5	0	0.026735569	-0.262081522	-7.765166	57.5	5.796436123
25	25	NA	-3.25	-2.7625	25	0	0	7	NA	Flat	4 ug-ml	NULL	C2C12	NA	84	67	0.288	0.144	77	19	-3.25	-2.7625	220.3645366	1.854185371	4.265431543	0.040381132	60	0	0.026735569	-0.262081522	-12.4006294	60	5.796436123
26	26	NA	-3.0875	-2.925	26	0	0	7	NA	Flat	4 ug-ml	NULL	C2C12	NA	85	66	0.182	0.091	376	19	-3.0875	-2.925	223.4518423	-1.234922291	4.253032007	0.004959815	62.5	0	0.026735569	-0.262081522	-9.3133237	62.5	5.796436123
27	27	NA	-2.7625	-3.0875	27	0	0	7	NA	Flat	4 ug-ml	NULL	C2C12	NA	87	65	0.288	0.144	288	19	-2.7625	-3.0875	228.1798301	-1.891195128	4.142953355	0.044031461	65	0	0.026735569	-0.262081522	-4.5853359	65	5.796436123
28	28	NA	-3.25	-2.275	28	0	0	7	NA	Flat	4 ug-ml	NULL	C2C12	NA	84	70	0.752	0.376	337	19	-3.25	-2.275	214.9920202	5.275123969	3.967130575	0.070329112	67.5	0	0.026735569	-0.262081522	-17.7731458	67.5	5.796436123
29	29	NA	-3.575	-1.7875	29	0	0	7	NA	Flat	4 ug-ml	NULL	C2C12	NA	82	73	0.465	0.233	67	19	-3.575	-1.7875	206.5650512	3.370787609	3.99697151	-0.011936374	70	0	0.026735569	-0.262081522	-26.2001148	70	5.796436123
30	30	NA	-2.925	-1.95	30	0	0	7	NA	Flat	4 ug-ml	NULL	C2C12	NA	86	72	0.532	0.266	787	19	-2.925	-1.95	213.6900675	-2.85000654	3.515412494	0.192623606	72.5	0	0.026735569	-0.262081522	-19.0750985	72.5	5.796436123
31	31	NA	-2.6	-2.6	31	0	0	7	NA	Flat	4 ug-ml	NULL	C2C12	NA	88	68	0.577	0.288	109	19	-2.6	-2.6	225	-4.52397299	3.676955262	-0.064617107	75	0	0.026735569	-0.262081522	-7.765166	75	5.796436123
32	32	NA	-2.7625	-2.1125	32	0	0	7	NA	Flat	4 ug-ml	NULL	C2C12	NA	87	71	0.408	0.204	275	19	-2.7625	-2.1125	217.4053566	3.037857347	3.477651866	0.079721359	77.5	0	0.026735569	-0.262081522	-15.3598094	77.5	5.796436123
33	33	NA	-2.4375	-2.6	33	0	0	7	NA	Flat	4 ug-ml	NULL	C2C12	NA	89	68	0.465	0.233	502	19	-2.4375	-2.6	226.8476103	-3.776901454	3.563903232	-0.034500547	80	0	0.026735569	-0.262081522	-5.9175557	80	5.796436123
34	34	NA	-2.6	-2.4375	34	0	0	7	NA	Flat	4 ug-ml	NULL	C2C12	NA	88	69	0.182	0.091	262	19	-2.6	-2.4375	223.1523897	1.478088213	3.563903232	0	82.5	0	0.026735569	-0.262081522	-9.6127763	82.5	5.796436123
35	35	NA	-2.6	-1.7875	35	0	0	7	NA	Flat	4 ug-ml	NULL	C2C12	NA	88	73	0.516	0.258	688	19	-2.6	-1.7875	214.508523	3.457546699	3.155179274	0.163489583	85	0	0.026735569	-0.262081522	-18.256643	85	5.796436123
36	36	NA	-2.4375	-1.95	36	0	0	7	NA	Flat	4 ug-ml	NULL	C2C12	NA	89	72	0.182	0.091	267	19	-2.4375	-1.95	218.6598083	-1.660514107	3.121523066	0.013462483	87.5	0	0.026735569	-0.262081522	-14.1053577	87.5	5.796436123
37	37	NA	-2.4375	-1.7875	37	0	0	7	NA	Flat	4 ug-ml	NULL	C2C12	NA	89	73	0.129	0.065	159	19	-2.4375	-1.7875	216.2538377	0.962388207	3.022674726	0.039539336	90	0	0.026735569	-0.262081522	-16.5113283	90	5.796436123
38	38	NA	-2.1125	-1.7875	38	0	0	7	NA	Flat	4 ug-ml	NULL	C2C12	NA	91	73	0.258	0.129	245	19	-2.1125	-1.7875	220.2363583	-1.593008229	2.767275284	0.102159777	92.5	0	0.026735569	-0.262081522	-12.5288077	92.5	5.796436123
39	39	NA	-1.95	-1.95	39	0	0	7	NA	Flat	4 ug-ml	NULL	C2C12	NA	92	72	0.182	0.091	191	19	-1.95	-1.95	225	-1.905456676	2.757716447	0.003823535	95	0	0.026735569	-0.262081522	-7.765166	95	5.796436123
40	40	NA	-1.7875	-1.7875	40	0	0	7	NA	Flat	4 ug-ml	NULL	C2C12	NA	93	73	0.182	0.091	294	19	-1.7875	-1.7875	225	0	2.527906743	0.091923882	97.5	0	0.026735569	-0.262081522	-7.765166	97.5	5.796436123
41	41	NA	-1.7875	-1.625	41	0	0	7	NA	Flat	4 ug-ml	NULL	C2C12	NA	93	74	0.129	0.065	161	19	-1.7875	-1.625	222.273689	1.090524398	2.415736171	0.044868229	100	0	0.026735569	-0.262081522	-10.491477	100	5.796436123
42	42	NA	-1.3	-1.7875	42	0	0	7	NA	Flat	4 ug-ml	NULL	C2C12	NA	96	73	0.408	0.204	155	19	-1.3	-1.7875	233.9726266	-4.679575044	2.210238958	0.082198886	102.5	0	0.026735569	-0.262081522	1.2074606	102.5	5.796436123
43	43	NA	-0.975	-1.625	43	0	0	7	NA	Flat	4 ug-ml	NULL	C2C12	NA	98	74	0.288	0.144	273	19	-0.975	-1.625	239.0362435	-2.025446741	1.895059366	0.126071837	105	0	0.026735569	-0.262081522	6.2710775	105	5.796436123
18	18	NA	-4.0625	-1.7875	18	0	0	8	NA	Flat	4 ug-ml	NULL	C2C12	NA	79	73	-1	-1	64	20	-4.0625	-1.7875	203.7494945	0	4.438362592	0	42.5	0	0.011854779	0	0	0	0
19	19	NA	-4.225	-1.4625	19	0	0	8	NA	Flat	4 ug-ml	NULL	C2C12	NA	78	75	0.288	0.144	37	20	-4.225	-1.4625	199.093492	1.862400997	4.47096536	-0.013041107	45	0	0.011854779	0	-4.6560025	2.5	0
20	20	NA	-4.0625	-1.3	20	0	0	8	NA	Flat	4 ug-ml	NULL	C2C12	NA	79	76	0.182	0.091	49	20	-4.0625	-1.3	197.7446716	0.53952815	4.265431543	0.082213527	47.5	0	0.011854779	0	-6.0048229	5	0
21	21	NA	-3.7375	-1.3	21	0	0	8	NA	Flat	4 ug-ml	NULL	C2C12	NA	81	76	0.258	0.129	78	20	-3.7375	-1.3	199.179008	-0.57373456	3.95713359	0.123319181	50	0	0.011854779	0	-4.5704865	7.5	0
22	22	NA	-4.55	-1.625	22	0	0	8	NA	Flat	4 ug-ml	NULL	C2C12	NA	76	74	0.695	0.347	90	20	-4.55	-1.625	199.6538241	-0.189926413	4.831472343	-0.349735501	52.5	0	0.011854779	0	-4.0956704	10	0
23	23	NA	-4.55	-0.975	23	0	0	8	NA	Flat	4 ug-ml	NULL	C2C12	NA	76	78	0.516	0.258	109	20	-4.55	-0.975	192.0947571	3.023626792	4.653291846	0.071272199	55	0	0.011854779	0	-11.6547374	12.5	0
24	24	NA	-4.225	-0.65	24	0	0	8	NA	Flat	4 ug-ml	NULL	C2C12	NA	78	80	0.365	0.182	213	20	-4.225	-0.65	188.7461623	1.339437926	4.274707592	0.151433701	57.5	0	0.011854779	0	-15.0033322	15	0
25	25	NA	-1.95	-0.975	25	0	0	8	NA	Flat	4 ug-ml	NULL	C2C12	NA	92	78	1.824	0.912	131	20	-1.95	-0.975	206.5650512	-7.127555566	2.180166278	0.837816526	60	0	0.011854779	0	2.8155567	17.5	0
26	26	NA	-4.3875	-1.1375	26	0	0	8	NA	Flat	4 ug-ml	NULL	C2C12	NA	77	77	1.939	0.97	79	20	-4.3875	-1.1375	194.5344551	4.812238439	4.532555846	-0.940955827	62.5	0	0.011854779	0	-9.2150394	20	0
27	27	NA	-1.95	-0.8125	27	0	0	8	NA	Flat	4 ug-ml	NULL	C2C12	NA	92	79	1.952	0.976	118	20	-1.95	-0.8125	202.6198649	-3.234163947	2.1125	0.968022339	65	0	0.011854779	0	-1.1296296	22.5	0
28	28	NA	-1.7875	-0.8125	28	0	0	8	NA	Flat	4 ug-ml	NULL	C2C12	NA	93	79	0.129	0.065	260	20	-1.7875	-0.8125	204.4439548	-0.729635933	1.963494971	0.059602012	67.5	0	0.011854779	0	0.6944603	25	0
29	29	NA	2.6	0.65	29	0	0	9	NA	Flat	4 ug-ml	NULL	C2C12	NA	120	88	-1	-1	142	21	2.6	0.65	14.03624347	0	2.680018657	0	70	0	0.082237583	0.803168175	0	0	3.687639689
30	30	NA	3.0875	0.65	30	0	0	9	NA	Flat	4 ug-ml	NULL	C2C12	NA	123	88	0.387	0.194	86	21	3.0875	0.65	11.88865804	0.859034171	3.155179274	-0.190064247	72.5	66.75386844	0.082237583	0.803168175	-2.14758543	2.5	3.687639689
31	31	NA	4.0625	0.4875	31	0	0	9	NA	Flat	4 ug-ml	NULL	C2C12	NA	129	87	0.785	0.392	44	21	4.0625	0.4875	6.842773413	2.018353851	4.091645451	-0.374586471	75	84.24135888	0.082237583	0.803168175	-7.193470057	5	3.687639689
32	32	NA	2.925	0.975	32	0	0	9	NA	Flat	4 ug-ml	NULL	C2C12	NA	122	90	0.982	0.491	42	21	2.925	0.975	18.43494882	-4.636870164	3.083220719	0.403369893	77.5	107.9197844	0.082237583	0.803168175	4.39870535	7.5	3.687639689
33	33	NA	5.3625	0.1625	33	0	0	9	NA	Flat	4 ug-ml	NULL	C2C12	NA	137	85	2.04	1.02	49	21	5.3625	0.1625	1.735704589	6.679697694	5.364961556	-0.912696335	80	147.3597993	0.082237583	0.803168175	-12.30053888	10	3.687639689
34	34	NA	5.85	0.65	34	0	0	9	NA	Flat	4 ug-ml	NULL	C2C12	NA	140	88	0.547	0.274	73	21	5.85	0.65	6.340191746	-1.841794863	5.88600034	-0.208415513	82.5	186.846668	0.082237583	0.803168175	-7.696051724	12.5	3.687639689
35	35	NA	6.825	0.975	35	0	0	9	NA	Flat	4 ug-ml	NULL	C2C12	NA	146	90	0.816	0.408	74	21	6.825	0.975	8.130102354	-0.715964243	6.894291117	-0.403316311	85	234.8319929	0.082237583	0.803168175	-5.906141116	15	3.687639689
36	36	NA	7.3125	1.3	36	0	0	9	NA	Flat	4 ug-ml	NULL	C2C12	NA	149	92	0.465	0.233	89	21	7.3125	1.3	10.08059799	-0.780198253	7.427156673	-0.213146223	87.5	300.2989689	0.082237583	0.803168175	-3.95564548	17.5	3.687639689
37	37	NA	6.9875	1.625	37	0	0	9	NA	Flat	4 ug-ml	NULL	C2C12	NA	147	94	0.365	0.182	76	21	6.9875	1.625	13.09189306	-1.204518031	7.173965518	0.101276462	90	379.4169322	0.082237583	0.803168175	-0.94435041	20	3.687639689
38	38	NA	6.825	2.4375	38	0	0	9	NA	Flat	4 ug-ml	NULL	C2C12	NA	146	99	0.658	0.329	200	21	6.825	2.4375	19.65382406	-2.624772397	7.247208514	-0.029297199	92.5	351.4629413	0.082237583	0.803168175	5.61758059	22.5	3.687639689
39	39	NA	6.6625	2.1125	39	0	0	9	NA	Flat	4 ug-ml	NULL	C2C12	NA	145	97	0.288	0.144	88	21	6.6625	2.1125	17.59242456	0.824559798	6.989389279	0.103127694	95	408.5045889	0.082237583	0.803168175	3.55618109	25	3.687639689
40	40	NA	6.5	1.95	40	0	0	9	NA	Flat	4 ug-ml	NULL	C2C12	NA	144	96	0.182	0.091	102	21	6.5	1.95	16.69924423	0.357272131	6.786199231	0.081276019	97.5	366.2704754	0.082237583	0.803168175	2.66300076	27.5	3.687639689
41	41	NA	3.7375	2.7625	41	0	0	9	NA	Flat	4 ug-ml	NULL	C2C12	NA	127	101	2.286	1.143	96	21	3.7375	2.7625	36.46923439	-7.907996062	4.647613635	0.855434238	100	525.2562814	0.082237583	0.803168175	22.43299092	30	3.687639689
42	42	NA	4.0625	2.6	42	0	0	9	NA	Flat	4 ug-ml	NULL	C2C12	NA	129	100	0.288	0.144	50	21	4.0625	2.6	32.61924307	1.539996528	4.823267176	-0.070261416	102.5	378.8526027	0.082237583	0.803168175	18.5829996	32.5	3.687639689
43	43	NA	4.3875	2.7625	43	0	0	9	NA	Flat	4 ug-ml	NULL	C2C12	NA	131	101	0.288	0.144	78	21	4.3875	2.7625	32.19573393	0.169403655	5.184743243	-0.144590427	105	329.7670938	0.082237583	0.803168175	18.15949046	35	3.687639689
44	44	NA	5.2	3.0875	44	0	0	9	NA	Flat	4 ug-ml	NULL	C2C12	NA	136	103	0.695	0.347	182	21	5.2	3.0875	30.69972255	0.598404554	6.047533071	-0.345115931	107.5	0	0.082237583	0.803168175	16.66347908	37.5	3.687639689
45	45	NA	4.875	2.7625	45	0	0	9	NA	Flat	4 ug-ml	NULL	C2C12	NA	134	101	0.365	0.182	38	21	4.875	2.7625	29.53878226	0.464376117	5.603305386	0.177691074	110	0	0.082237583	0.803168175	15.50253879	40	3.687639689
46	46	NA	4.875	2.6	46	0	0	9	NA	Flat	4 ug-ml	NULL	C2C12	NA	134	100	0.129	0.065	62	21	4.875	2.6	28.07248694	0.586518129	5.525	0.031322154	112.5	0	0.082237583	0.803168175	14.03624347	42.5	3.687639689
47	47	NA	4.875	1.95	47	0	0	9	NA	Flat	4 ug-ml	NULL	C2C12	NA	134	96	0.516	0.258	48	21	4.875	1.95	21.80140949	2.50843098	5.250535687	0.109785725	115	0	0.082237583	0.803168175	7.76516602	45	3.687639689
48	48	NA	4.875	1.7875	48	0	0	9	NA	Flat	4 ug-ml	NULL	C2C12	NA	134	95	0.129	0.065	62	21	4.875	1.7875	20.13630343	0.666042423	5.192377225	0.023263385	117.5	0	0.082237583	0.803168175	6.10005996	47.5	3.687639689
49	49	NA	5.0375	1.7875	49	0	0	9	NA	Flat	4 ug-ml	NULL	C2C12	NA	135	95	0.129	0.065	118	21	5.0375	1.7875	19.53665494	0.239859396	5.345237366	-0.061144056	120	0	0.082237583	0.803168175	5.50041147	50	3.687639689
50	50	NA	4.55	1.95	50	0	0	9	NA	Flat	4 ug-ml	NULL	C2C12	NA	132	96	0.408	0.204	55	21	4.55	1.95	23.19859051	-1.46477423	4.950252519	0.157993939	122.5	0	0.082237583	0.803168175	9.16234704	52.5	3.687639689
51	51	NA	4.3875	1.3	51	0	0	9	NA	Flat	4 ug-ml	NULL	C2C12	NA	131	92	0.532	0.266	32	21	4.3875	1.3	16.50436138	2.677691653	4.576041548	0.149684388	125	0	0.082237583	0.803168175	2.46811791	55	3.687639689
52	52	NA	4.225	0.975	52	0	0	9	NA	Flat	4 ug-ml	NULL	C2C12	NA	130	90	0.288	0.144	47	21	4.225	0.975	12.99461679	1.403897836	4.336040821	0.096000291	127.5	0	0.082237583	0.803168175	-1.04162668	57.5	3.687639689
53	53	NA	3.9	1.1375	53	0	0	9	NA	Flat	4 ug-ml	NULL	C2C12	NA	128	91	0.288	0.144	92	21	3.9	1.1375	16.26020471	-1.306235167	4.0625	0.109416328	130	0	0.082237583	0.803168175	2.22396124	60	3.687639689
54	54	NA	3.0875	0.65	54	0	0	9	NA	Flat	4 ug-ml	NULL	C2C12	NA	123	88	0.752	0.376	145	21	3.0875	0.65	11.88865804	1.748618667	3.155179274	0.36292829	132.5	0	0.082237583	0.803168175	-2.14758543	62.5	3.687639689
55	55	NA	3.0875	0.4875	55	0	0	9	NA	Flat	4 ug-ml	NULL	C2C12	NA	123	87	0.129	0.065	93	21	3.0875	0.4875	8.972626615	1.16641257	3.12574991	0.011771746	135	0	0.082237583	0.803168175	-5.063616855	65	3.687639689
56	56	NA	3.25	0.65	56	0	0	9	NA	Flat	4 ug-ml	NULL	C2C12	NA	124	88	0.182	0.091	59	21	3.25	0.65	11.30993247	-0.934922344	3.314362684	-0.07544511	137.5	0	0.082237583	0.803168175	-2.726311	67.5	3.687639689
57	57	NA	2.4375	1.1375	57	0	0	9	NA	Flat	4 ug-ml	NULL	C2C12	NA	119	91	0.752	0.376	66	21	2.4375	1.1375	25.01689348	-5.482784402	2.689853621	0.249803625	140	0	0.082237583	0.803168175	10.98065001	70	3.687639689
58	58	NA	2.4375	1.1375	58	0	0	9	NA	Flat	4 ug-ml	NULL	C2C12	NA	119	91	0	0	130	21	2.4375	1.1375	25.01689348	0	2.689853621	0	142.5	0	0.082237583	0.803168175	10.98065001	72.5	3.687639689
18	18	NA	2.1125	-1.95	18	0	0	10	NA	Flat	4 ug-ml	NULL	C2C12	NA	117	72	-1	-1	98	22	2.1125	-1.95	317.29061	0	2.874918477	0	42.5	0	0.428229381	0	0	0	0
19	19	NA	3.0875	-2.4375	19	0	0	10	NA	Flat	4 ug-ml	NULL	C2C12	NA	123	69	0.865	0.433	114	22	3.0875	-2.4375	321.7098368	-1.767690706	3.933708492	-0.423516006	45	0	0.428229381	0	4.4192268	2.5	0
20	20	NA	3.9	-2.4375	20	0	0	10	NA	Flat	4 ug-ml	NULL	C2C12	NA	128	69	0.645	0.323	63	22	3.9	-2.4375	327.9946168	-2.513911994	4.599065802	-0.266142924	47.5	0	0.428229381	0	10.7040068	5	0
21	21	NA	4.0625	-2.4375	21	0	0	10	NA	Flat	4 ug-ml	NULL	C2C12	NA	129	69	0.129	0.065	55	22	4.0625	-2.4375	329.0362435	-0.41665067	4.737648415	-0.055433045	50	0	0.428229381	0	11.7456335	7.5	0
22	22	NA	3.25	-3.0875	22	0	0	10	NA	Flat	4 ug-ml	NULL	C2C12	NA	124	65	0.826	0.413	135	22	3.25	-3.0875	316.4688007	5.026977101	4.482762123	0.101954517	52.5	0	0.428229381	0	-0.8218093	10	0
23	23	NA	3.0875	-3.0875	23	0	0	10	NA	Flat	4 ug-ml	NULL	C2C12	NA	123	65	0.129	0.065	32	22	3.0875	-3.0875	315	0.587520286	4.366384374	0.0465511	55	0	0.428229381	0	-2.29061	12.5	0
24	24	NA	2.1125	-4.225	24	0	0	10	NA	Flat	4 ug-ml	NULL	C2C12	NA	117	58	1.189	0.595	61	22	2.1125	-4.225	296.5650512	7.373979529	4.723693602	-0.142923691	57.5	0	0.428229381	0	-20.7255588	15	0
25	25	NA	2.275	-4.55	25	0	0	10	NA	Flat	4 ug-ml	NULL	C2C12	NA	118	56	0.288	0.144	41	22	2.275	-4.55	296.5650512	0	5.087054649	-0.145344419	60	0	0.428229381	0	-20.7255588	17.5	0
26	26	NA	0.975	-5.0375	26	0	0	10	NA	Flat	4 ug-ml	NULL	C2C12	NA	110	53	1.102	0.551	176	22	0.975	-5.0375	280.9540626	6.244395413	5.130987356	-0.017573083	62.5	0	0.428229381	0	-36.3365474	20	0
27	27	NA	0.4875	-4.7125	27	0	0	10	NA	Flat	4 ug-ml	NULL	C2C12	NA	107	55	0.465	0.233	72	22	0.4875	-4.7125	275.9061411	2.019168612	4.737648415	0.157335577	65	0	0.428229381	0	-41.3844689	22.5	0
28	28	NA	0.1625	-4.7125	28	0	0	10	NA	Flat	4 ug-ml	NULL	C2C12	NA	105	55	0.258	0.129	111	22	0.1625	-4.7125	271.974934	1.572482841	4.715300892	0.008939009	67.5	0	0.428229381	0	-45.315676	25	0
29	29	NA	0	-4.225	29	0	0	10	NA	Flat	4 ug-ml	NULL	C2C12	NA	104	58	0.408	0.204	43	22	0	-4.225	270	0.789973604	4.225	0.196120357	70	0	0.428229381	0	-47.29061	27.5	0
30	30	NA	0	-3.7375	30	0	0	10	NA	Flat	4 ug-ml	NULL	C2C12	NA	104	61	0.387	0.194	51	22	0	-3.7375	270	0	3.7375	0.195	72.5	0	0.428229381	0	-47.29061	30	0
31	31	NA	0.65	-3.0875	31	0	0	10	NA	Flat	4 ug-ml	NULL	C2C12	NA	108	65	0.73	0.365	109	22	0.65	-3.0875	281.888658	-4.755463216	3.155179274	0.23292829	75	0	0.428229381	0	-35.401952	32.5	0
49	49	NA	-1.3	-0.975	49	0	0	11	NA	Flat	4 ug-ml	NULL	C2C12	NA	96	78	-1	-1	122	23	-1.3	-0.975	216.8698976	0	1.625	0	120	0	0.10161357	1.052268893	0	0	3.815907943
50	50	NA	-1.95	-0.65	50	0	0	11	NA	Flat	4 ug-ml	NULL	C2C12	NA	92	80	0.577	0.288	235	23	-1.95	-0.65	198.4349488	7.373979529	2.055480479	-0.172192192	122.5	98.2818018	0.10161357	1.052268893	-18.4349488	2.5	3.815907943
51	51	NA	-1.4625	-0.65	51	0	0	11	NA	Flat	4 ug-ml	NULL	C2C12	NA	95	80	0.387	0.194	125	23	-1.4625	-0.65	203.962489	-2.211016061	1.600439393	0.182016435	125	85.66467472	0.10161357	1.052268893	-12.9074086	5	3.815907943
52	52	NA	-2.4375	-0.65	52	0	0	11	NA	Flat	4 ug-ml	NULL	C2C12	NA	89	80	0.774	0.387	377	23	-2.4375	-0.65	194.9314172	3.612428719	2.522678388	-0.368895598	127.5	195.0425123	0.10161357	1.052268893	-21.9384804	7.5	3.815907943
53	53	NA	-2.7625	-0.325	53	0	0	11	NA	Flat	4 ug-ml	NULL	C2C12	NA	87	82	0.365	0.182	179	23	-2.7625	-0.325	186.7098368	3.288632148	2.78155195	-0.103549425	130	349.3181837	0.10161357	1.052268893	-30.1600608	10	3.815907943
54	54	NA	-2.6	-0.4875	54	0	0	11	NA	Flat	4 ug-ml	NULL	C2C12	NA	88	81	0.182	0.091	75	23	-2.6	-0.4875	190.6196553	-1.563927387	2.645308347	0.054497441	132.5	342.6197561	0.10161357	1.052268893	-26.2502423	12.5	3.815907943
55	55	NA	-2.7625	-0.1625	55	0	0	11	NA	Flat	4 ug-ml	NULL	C2C12	NA	87	83	0.288	0.144	89	23	-2.7625	-0.1625	183.3664607	2.901277845	2.767275284	-0.048786775	135	573.9532981	0.10161357	1.052268893	-33.5034369	15	3.815907943
56	56	NA	-3.4125	-0.8125	56	0	0	11	NA	Flat	4 ug-ml	NULL	C2C12	NA	83	79	0.73	0.365	228	23	-3.4125	-0.8125	193.3924978	-4.010414836	3.507892886	-0.296247041	137.5	551.1883014	0.10161357	1.052268893	-23.4773998	17.5	3.815907943
57	57	NA	-3.4125	-0.8125	57	0	0	11	NA	Flat	4 ug-ml	NULL	C2C12	NA	83	79	0	0	171	23	-3.4125	-0.8125	193.3924978	0	3.507892886	0	140	0	0.10161357	1.052268893	-23.4773998	20	3.815907943
58	58	NA	-3.9	-0.4875	58	0	0	11	NA	Flat	4 ug-ml	NULL	C2C12	NA	80	81	0.465	0.233	44	23	-3.9	-0.4875	187.1250163	2.506992562	3.930350652	-0.168983106	142.5	0	0.10161357	1.052268893	-29.7448813	22.5	3.815907943
59	59	NA	-4.0625	-1.1375	59	0	0	11	NA	Flat	4 ug-ml	NULL	C2C12	NA	79	77	0.532	0.266	182	23	-4.0625	-1.1375	195.6422465	-3.406892043	4.21874537	-0.115357887	145	0	0.10161357	1.052268893	-21.2276511	25	3.815907943
60	60	NA	-3.7375	-1.3	60	0	0	11	NA	Flat	4 ug-ml	NULL	C2C12	NA	81	76	0.288	0.144	99	23	-3.7375	-1.3	199.179008	-1.414704627	3.95713359	0.104644712	147.5	0	0.10161357	1.052268893	-17.6908896	27.5	3.815907943
61	61	NA	-2.925	-0.65	61	0	0	11	NA	Flat	4 ug-ml	NULL	C2C12	NA	86	80	0.826	0.413	246	23	-2.925	-0.65	192.5288077	2.660080127	2.996351949	0.384312657	150	0	0.10161357	1.052268893	-24.3410899	30	3.815907943
62	62	NA	-2.925	-0.65	62	0	0	11	NA	Flat	4 ug-ml	NULL	C2C12	NA	86	80	0	0	176	23	-2.925	-0.65	192.5288077	0	2.996351949	0	152.5	0	0.10161357	1.052268893	-24.3410899	32.5	3.815907943
63	63	NA	-2.275	-0.975	63	0	0	11	NA	Flat	4 ug-ml	NULL	C2C12	NA	90	78	0.577	0.288	75	23	-2.275	-0.975	203.1985905	-4.267913122	2.475126259	0.208490276	155	0	0.10161357	1.052268893	-13.6713071	35	3.815907943
64	64	NA	-1.625	-0.8125	64	0	0	11	NA	Flat	4 ug-ml	NULL	C2C12	NA	94	79	0.532	0.266	158	23	-1.625	-0.8125	206.5650512	-1.346584265	1.816805232	0.263328411	157.5	0	0.10161357	1.052268893	-10.3048464	37.5	3.815907943
52	52	NA	0.8125	-2.7625	52	0	0	12	NA	Flat	4 ug-ml	NULL	C2C12	NA	109	67	-1	-1	104	24	0.8125	-2.7625	286.3895403	0	2.879507336	0	127.5	0	0.220834353	0.508409535	0	0	3.369774152
53	53	NA	0.65	-3.0875	53	0	0	12	NA	Flat	4 ug-ml	NULL	C2C12	NA	108	65	0.288	0.144	170	24	0.65	-3.0875	281.888658	1.800352918	3.155179274	-0.110268775	130	30.10205353	0.220834353	0.508409535	-4.5008823	2.5	3.369774152
54	54	NA	0.975	-3.0875	54	0	0	12	NA	Flat	4 ug-ml	NULL	C2C12	NA	110	65	0.258	0.129	184	24	0.975	-3.0875	287.5255684	-2.254764134	3.237789562	-0.033044115	132.5	51.06077053	0.220834353	0.508409535	1.1360281	5	3.369774152
55	55	NA	0.975	-3.0875	55	0	0	12	NA	Flat	4 ug-ml	NULL	C2C12	NA	110	65	0	0	195	24	0.975	-3.0875	287.5255684	0	3.237789562	0	135	66.23042715	0.220834353	0.508409535	1.1360281	7.5	3.369774152
56	56	NA	0.975	-3.9	56	0	0	12	NA	Flat	4 ug-ml	NULL	C2C12	NA	110	60	0.645	0.323	59	24	0.975	-3.9	284.0362435	1.395729962	4.020027985	-0.312895369	137.5	82.15210971	0.220834353	0.508409535	-2.3532968	10	3.369774152
57	57	NA	0.975	-3.7375	57	0	0	12	NA	Flat	4 ug-ml	NULL	C2C12	NA	110	61	0.129	0.065	132	24	0.975	-3.7375	284.620874	-0.233852208	3.862580905	0.062978832	140	80.49088693	0.220834353	0.508409535	-1.7686663	12.5	3.369774152
58	58	NA	0.8125	-5.0375	58	0	0	12	NA	Flat	4 ug-ml	NULL	C2C12	NA	109	53	1.04	0.52	109	24	0.8125	-5.0375	279.162347	2.183410777	5.102603502	-0.496009039	142.5	95.27694192	0.220834353	0.508409535	-7.2271933	15	3.369774152
59	59	NA	0.975	-4.7125	59	0	0	12	NA	Flat	4 ug-ml	NULL	C2C12	NA	110	55	0.288	0.144	68	24	0.975	-4.7125	281.6893692	-1.010808852	4.812305191	0.116119325	145	113.7970219	0.220834353	0.508409535	-4.7001711	17.5	3.369774152
60	60	NA	0.65	-4.55	60	0	0	12	NA	Flat	4 ug-ml	NULL	C2C12	NA	108	56	0.288	0.144	79	24	0.65	-4.55	278.1301024	1.423706729	4.596194078	0.086444445	147.5	115.8681059	0.220834353	0.508409535	-8.2594379	20	3.369774152
61	61	NA	1.1375	-4.55	61	0	0	12	NA	Flat	4 ug-ml	NULL	C2C12	NA	111	56	0.387	0.194	42	24	1.1375	-4.55	284.0362435	-2.362456446	4.690032649	-0.037535429	150	117.2950896	0.220834353	0.508409535	-2.3532968	22.5	3.369774152
62	62	NA	0.975	-4.225	62	0	0	12	NA	Flat	4 ug-ml	NULL	C2C12	NA	110	58	0.288	0.144	193	24	0.975	-4.225	282.9946168	0.41665067	4.336040821	0.141596731	152.5	105.1444658	0.220834353	0.508409535	-3.3949235	25	3.369774152
63	63	NA	1.3	-4.875	63	0	0	12	NA	Flat	4 ug-ml	NULL	C2C12	NA	112	54	0.577	0.288	43	24	1.3	-4.875	284.9314172	-0.774720154	5.045356776	-0.283726382	155	92.1472037	0.220834353	0.508409535	-1.4581231	27.5	3.369774152
64	64	NA	1.3	-5.0375	64	0	0	12	NA	Flat	4 ug-ml	NULL	C2C12	NA	112	53	0.129	0.065	61	24	1.3	-5.0375	284.4702941	0.184449231	5.202538443	-0.062872667	157.5	95.96611299	0.220834353	0.508409535	-1.9192462	30	3.369774152
65	65	NA	1.7875	-4.7125	65	0	0	12	NA	Flat	4 ug-ml	NULL	C2C12	NA	115	55	0.465	0.233	77	24	1.7875	-4.7125	290.7722547	-2.520784233	5.040120286	0.064967263	160	108.9699553	0.220834353	0.508409535	4.3827144	32.5	3.369774152
66	66	NA	2.6	-5.2	66	0	0	12	NA	Flat	4 ug-ml	NULL	C2C12	NA	120	52	0.752	0.376	87	24	2.6	-5.2	296.5650512	-2.317118598	5.813776741	-0.309462582	162.5	122.116136	0.220834353	0.508409535	10.1755109	35	3.369774152
67	67	NA	1.95	-4.0625	67	0	0	12	NA	Flat	4 ug-ml	NULL	C2C12	NA	116	59	1.04	0.52	55	24	1.95	-4.0625	295.6410058	0.369618141	4.506263003	0.523005495	165	143.8875424	0.220834353	0.508409535	9.2514655	37.5	3.369774152
68	68	NA	2.7625	-4.225	68	0	0	12	NA	Flat	4 ug-ml	NULL	C2C12	NA	121	58	0.658	0.329	40	24	2.7625	-4.225	303.1785117	-3.015002334	5.047972984	-0.216683993	167.5	162.3080026	0.220834353	0.508409535	16.7889714	40	3.369774152
69	69	NA	2.4375	-3.575	69	0	0	12	NA	Flat	4 ug-ml	NULL	C2C12	NA	119	62	0.577	0.288	95	24	2.4375	-3.575	304.286877	-0.443346127	4.326896261	0.288430689	170	154.5309996	0.220834353	0.508409535	17.8973367	42.5	3.369774152
70	70	NA	1.625	-5.2	70	0	0	12	NA	Flat	4 ug-ml	NULL	C2C12	NA	114	52	1.442	0.721	87	24	1.625	-5.2	287.3540246	6.773140936	5.44799275	-0.448438596	172.5	156.9436881	0.220834353	0.508409535	0.9644843	45	3.369774152
71	71	NA	1.95	-5.0375	71	0	0	12	NA	Flat	4 ug-ml	NULL	C2C12	NA	116	53	0.288	0.144	66	24	1.95	-5.0375	291.1612598	-1.522894072	5.401750295	0.018496982	175	178.3441088	0.220834353	0.508409535	4.7717195	47.5	3.369774152
72	72	NA	1.7875	-5.0375	72	0	0	12	NA	Flat	4 ug-ml	NULL	C2C12	NA	115	53	0.129	0.065	85	24	1.7875	-5.0375	289.5366549	0.649841951	5.345237366	0.022605172	177.5	195.8563341	0.220834353	0.508409535	3.1471146	50	3.369774152
73	73	NA	1.95	-4.875	73	0	0	12	NA	Flat	4 ug-ml	NULL	C2C12	NA	116	54	0.182	0.091	45	24	1.95	-4.875	291.8014095	-0.905901819	5.250535687	0.037880672	180	217.6646769	0.220834353	0.508409535	5.4118692	52.5	3.369774152
74	74	NA	2.4375	-4.7125	74	0	0	12	NA	Flat	4 ug-ml	NULL	C2C12	NA	119	55	0.408	0.204	95	24	2.4375	-4.7125	297.3498758	-2.219386517	5.305569008	-0.022013328	182.5	213.6450047	0.220834353	0.508409535	10.9603355	55	3.369774152
75	75	NA	1.625	-5.0375	75	0	0	12	NA	Flat	4 ug-ml	NULL	C2C12	NA	114	53	0.695	0.347	60	24	1.625	-5.0375	287.8786966	3.788471674	5.293111679	0.004982932	185	184.4033457	0.220834353	0.508409535	1.4891563	57.5	3.369774152
76	76	NA	1.625	-5.525	76	0	0	12	NA	Flat	4 ug-ml	NULL	C2C12	NA	114	50	0.387	0.194	64	24	1.625	-5.525	286.3895403	0.595662505	5.759014673	-0.186361197	187.5	197.2634451	0.220834353	0.508409535	0	60	3.369774152
77	77	NA	2.275	-4.7125	77	0	0	12	NA	Flat	4 ug-ml	NULL	C2C12	NA	118	55	0.826	0.413	63	24	2.275	-4.7125	295.7693276	-3.751914916	5.232903711	0.210444385	190	196.1035012	0.220834353	0.508409535	9.3797873	62.5	3.369774152
78	78	NA	2.1125	-3.9	78	0	0	12	NA	Flat	4 ug-ml	NULL	C2C12	NA	117	60	0.658	0.329	100	24	2.1125	-3.9	298.4429286	-1.0694404	4.435386821	0.319006756	192.5	226.7539649	0.220834353	0.508409535	12.0533883	65	3.369774152
79	79	NA	2.4375	-3.4125	79	0	0	12	NA	Flat	4 ug-ml	NULL	C2C12	NA	119	63	0.465	0.233	121	24	2.4375	-3.4125	305.5376778	-2.837899667	4.193633568	0.096701301	195	226.9976563	0.220834353	0.508409535	19.1481375	67.5	3.369774152
80	80	NA	2.275	-3.7375	80	0	0	12	NA	Flat	4 ug-ml	NULL	C2C12	NA	118	61	0.288	0.144	152	24	2.275	-3.7375	301.3286929	1.68359397	4.375446406	-0.072725135	197.5	173.4290157	0.220834353	0.508409535	14.9391526	70	3.369774152
81	81	NA	1.7875	-3.575	81	0	0	12	NA	Flat	4 ug-ml	NULL	C2C12	NA	115	62	0.408	0.204	98	24	1.7875	-3.575	296.5650512	1.905456676	3.99697151	0.151389958	200	159.4687697	0.220834353	0.508409535	10.1755109	72.5	3.369774152
82	82	NA	1.7875	-3.575	82	0	0	12	NA	Flat	4 ug-ml	NULL	C2C12	NA	115	62	0	0	249	24	1.7875	-3.575	296.5650512	0	3.99697151	0	202.5	103.5410221	0.220834353	0.508409535	10.1755109	75	3.369774152
83	83	NA	1.625	-3.25	83	0	0	12	NA	Flat	4 ug-ml	NULL	C2C12	NA	114	64	0.288	0.144	174	24	1.625	-3.25	296.5650512	0	3.633610463	0.145344419	205	0	0.220834353	0.508409535	10.1755109	77.5	3.369774152
84	84	NA	1.95	-4.0625	84	0	0	12	NA	Flat	4 ug-ml	NULL	C2C12	NA	116	59	0.695	0.347	156	24	1.95	-4.0625	295.6410058	0.369618141	4.506263003	-0.349061016	207.5	0	0.220834353	0.508409535	9.2514655	80	3.369774152
85	85	NA	1.7875	-4.875	85	0	0	12	NA	Flat	4 ug-ml	NULL	C2C12	NA	115	54	0.658	0.329	80	24	1.7875	-4.875	290.1363034	2.201880958	5.192377225	-0.274445689	210	0	0.220834353	0.508409535	3.7467631	82.5	3.369774152
86	86	NA	1.625	-4.0625	86	0	0	12	NA	Flat	4 ug-ml	NULL	C2C12	NA	114	59	0.658	0.329	74	24	1.625	-4.0625	291.8014095	-0.666042423	4.375446406	0.326772328	212.5	0	0.220834353	0.508409535	5.4118692	85	3.369774152
87	87	NA	1.1375	-3.0875	87	0	0	12	NA	Flat	4 ug-ml	NULL	C2C12	NA	111	65	0.865	0.433	151	24	1.1375	-3.0875	290.2248594	0.630620022	3.290374219	0.434028875	215	0	0.220834353	0.508409535	3.8353191	87.5	3.369774152
88	88	NA	1.1375	-3.0875	88	0	0	12	NA	Flat	4 ug-ml	NULL	C2C12	NA	111	65	0	0	224	24	1.1375	-3.0875	290.2248594	0	3.290374219	0	217.5	0	0.220834353	0.508409535	3.8353191	90	3.369774152
89	89	NA	1.3	-3.9	89	0	0	12	NA	Flat	4 ug-ml	NULL	C2C12	NA	112	60	0.658	0.329	100	24	1.3	-3.9	288.4349488	0.715964243	4.110960958	-0.328234696	220	0	0.220834353	0.508409535	2.0454085	92.5	3.369774152
90	90	NA	0.8125	-5.3625	90	0	0	12	NA	Flat	4 ug-ml	NULL	C2C12	NA	109	51	1.224	0.612	82	24	0.8125	-5.3625	278.6156482	3.927720256	5.423703762	-0.525097122	222.5	0	0.220834353	0.508409535	-7.7738921	95	3.369774152
91	91	NA	0.65	-5.0375	91	0	0	12	NA	Flat	4 ug-ml	NULL	C2C12	NA	108	53	0.288	0.144	119	24	0.65	-5.0375	277.3523794	0.50530753	5.079262373	0.137776556	225	0	0.220834353	0.508409535	-9.0371609	97.5	3.369774152
92	92	NA	0.1625	-5.3625	92	0	0	12	NA	Flat	4 ug-ml	NULL	C2C12	NA	105	51	0.465	0.233	117	24	0.1625	-5.3625	271.7357046	2.246669908	5.364961556	-0.114279673	227.5	0	0.220834353	0.508409535	-14.6538357	100	3.369774152
93	93	NA	0	-4.55	93	0	0	12	NA	Flat	4 ug-ml	NULL	C2C12	NA	104	56	0.658	0.329	148	24	0	-4.55	270	0.694281836	4.55	0.325984622	230	0	0.220834353	0.508409535	-16.3895403	102.5	3.369774152
94	94	NA	0.1625	-4.875	94	0	0	12	NA	Flat	4 ug-ml	NULL	C2C12	NA	105	54	0.288	0.144	139	24	0.1625	-4.875	271.9091524	-0.763660973	4.877707581	-0.131083033	232.5	0	0.220834353	0.508409535	-14.4803879	105	3.369774152
95	95	NA	-0.1625	-4.875	95	0	0	12	NA	Flat	4 ug-ml	NULL	C2C12	NA	103	54	0.258	0.129	124	24	-0.1625	-4.875	268.0908476	1.527321946	4.877707581	0	235	0	0.220834353	0.508409535	-18.2986927	107.5	3.369774152
96	96	NA	-0.4875	-5.0375	96	0	0	12	NA	Flat	4 ug-ml	NULL	C2C12	NA	101	53	0.288	0.144	84	24	-0.4875	-5.0375	264.4724598	1.447355087	5.061033738	-0.073330463	237.5	0	0.220834353	0.508409535	-21.9170805	110	3.369774152
97	97	NA	-0.4875	-5.0375	97	0	0	12	NA	Flat	4 ug-ml	NULL	C2C12	NA	101	53	0	0	77	24	-0.4875	-5.0375	264.4724598	0	5.061033738	0	240	0	0.220834353	0.508409535	-21.9170805	112.5	3.369774152
98	98	NA	-0.1625	-5.2	98	0	0	12	NA	Flat	4 ug-ml	NULL	C2C12	NA	103	52	0.288	0.144	76	24	-0.1625	-5.2	268.2100894	-1.495051817	5.202538443	-0.056601882	242.5	0	0.220834353	0.508409535	-18.1794509	115	3.369774152
99	99	NA	0.4875	-6.3375	99	0	0	12	NA	Flat	4 ug-ml	NULL	C2C12	NA	107	45	1.04	0.52	60	24	0.4875	-6.3375	274.3987054	-2.475446385	6.356222345	-0.461473561	245	0	0.220834353	0.508409535	-11.9908349	117.5	3.369774152
100	100	NA	-0.1625	-6.9875	100	0	0	12	NA	Flat	4 ug-ml	NULL	C2C12	NA	103	41	0.73	0.365	183	24	-0.1625	-6.9875	268.6677801	2.292370084	6.989389279	-0.253266774	247.5	0	0.220834353	0.508409535	-17.7217602	120	3.369774152
101	101	NA	-0.8125	-6.825	101	0	0	12	NA	Flat	4 ug-ml	NULL	C2C12	NA	99	42	0.532	0.266	63	24	-0.8125	-6.825	263.2110254	2.182701888	6.873192944	0.046478534	250	0	0.220834353	0.508409535	-23.1785149	122.5	3.369774152
102	102	NA	0	-6.3375	102	0	0	12	NA	Flat	4 ug-ml	NULL	C2C12	NA	104	45	0.752	0.376	42	24	0	-6.3375	270	-2.71558983	6.3375	0.214277178	252.5	0	0.220834353	0.508409535	-16.3895403	125	3.369774152
103	103	NA	-2.4375	-3.9	103	0	0	12	NA	Flat	4 ug-ml	NULL	C2C12	NA	89	60	2.737	1.368	61	24	-2.4375	-3.9	237.9946168	12.80215328	4.599065802	0.695373679	255	0	0.220834353	0.508409535	-48.3949235	127.5	3.369774152
104	104	NA	-2.925	-3.4125	104	0	0	12	NA	Flat	4 ug-ml	NULL	C2C12	NA	86	63	0.547	0.274	101	24	-2.925	-3.4125	229.3987054	3.438364575	4.494527923	0.041815152	257.5	0	0.220834353	0.508409535	-56.9908349	130	3.369774152
105	105	NA	-1.7875	-2.7625	105	0	0	12	NA	Flat	4 ug-ml	NULL	C2C12	NA	93	67	1.04	0.52	51	24	-1.7875	-2.7625	237.0947571	-3.078420689	3.290374219	0.481661482	260	0	0.220834353	0.508409535	-49.2947832	132.5	3.369774152
106	106	NA	-1.1375	-2.1125	106	0	0	12	NA	Flat	4 ug-ml	NULL	C2C12	NA	97	71	0.73	0.365	104	24	-1.1375	-2.1125	241.6992442	-1.841794863	2.399283747	0.356436189	262.5	0	0.220834353	0.508409535	-44.6902961	135	3.369774152
107	107	NA	-2.1125	-2.1125	107	0	0	12	NA	Flat	4 ug-ml	NULL	C2C12	NA	91	71	0.774	0.387	249	24	-2.1125	-2.1125	225	6.679697694	2.987526151	-0.235296961	265	0	0.220834353	0.508409535	-61.3895403	137.5	3.369774152
108	108	NA	-2.4375	-2.1125	108	0	0	12	NA	Flat	4 ug-ml	NULL	C2C12	NA	89	71	0.258	0.129	142	24	-2.4375	-2.1125	220.9143832	1.634246712	3.225532902	-0.0952027	267.5	0	0.220834353	0.508409535	-65.4751571	140	3.369774152
109	109	NA	-1.4625	-1.7875	109	0	0	12	NA	Flat	4 ug-ml	NULL	C2C12	NA	95	73	0.816	0.408	135	24	-1.4625	-1.7875	230.7105931	-3.918483967	2.309558941	0.366389584	270	0	0.220834353	0.508409535	-55.6789472	142.5	3.369774152
110	110	NA	-1.7875	-2.275	110	0	0	12	NA	Flat	4 ug-ml	NULL	C2C12	NA	93	70	0.465	0.233	79	24	-1.7875	-2.275	231.8427734	-0.45287211	2.893230245	-0.233468522	272.5	0	0.220834353	0.508409535	-54.5467669	145	3.369774152
111	111	NA	-1.625	-2.275	111	0	0	12	NA	Flat	4 ug-ml	NULL	C2C12	NA	94	70	0.129	0.065	100	24	-1.625	-2.275	234.4623222	-1.047819518	2.795755712	0.038989813	275	0	0.220834353	0.508409535	-51.9272181	147.5	3.369774152
112	112	NA	-1.7875	-1.7875	112	0	0	12	NA	Flat	4 ug-ml	NULL	C2C12	NA	93	73	0.408	0.204	45	24	-1.7875	-1.7875	225	3.784928883	2.527906743	0.107139588	277.5	0	0.220834353	0.508409535	-61.3895403	150	3.369774152
113	113	NA	-1.4625	-1.3	113	0	0	12	NA	Flat	4 ug-ml	NULL	C2C12	NA	95	76	0.465	0.233	66	24	-1.4625	-1.3	221.6335393	1.346584265	1.956759119	0.228459049	280	0	0.220834353	0.508409535	-64.756001	152.5	3.369774152
54	54	NA	2.6	2.925	54	0	0	13	NA	Flat	4 ug-ml	NULL	C2C12	NA	120	102	-1	-1	146	25	2.6	2.925	48.36646066	0	3.913518238	0	132.5	0	0.050043939	1.094929305	0	0	1.593575062
55	55	NA	2.4375	3.0875	55	0	0	13	NA	Flat	4 ug-ml	NULL	C2C12	NA	119	103	0.182	0.091	95	25	2.4375	3.0875	51.70983681	-1.337350458	3.933708492	-0.008076102	135	14.54291285	0.050043939	1.094929305	3.34337615	2.5	1.593575062
56	56	NA	2.1125	2.925	56	0	0	13	NA	Flat	4 ug-ml	NULL	C2C12	NA	117	102	0.288	0.144	216	25	2.1125	2.925	54.16234705	-0.981004095	3.608085538	0.130249182	137.5	19.59209341	0.050043939	1.094929305	5.79588639	5	1.593575062
57	57	NA	2.6	2.925	57	0	0	13	NA	Flat	4 ug-ml	NULL	C2C12	NA	120	102	0.387	0.194	105	25	2.6	2.925	48.36646066	2.318354553	3.913518238	-0.12217308	140	24.05072733	0.050043939	1.094929305	0	7.5	1.593575062
58	58	NA	2.6	2.7625	58	0	0	13	NA	Flat	4 ug-ml	NULL	C2C12	NA	120	101	0.129	0.065	162	25	2.6	2.7625	46.73570459	0.65230243	3.793600697	0.047967016	142.5	30.85152527	0.050043939	1.094929305	-1.63075607	10	1.593575062
59	59	NA	2.6	3.0875	59	0	0	13	NA	Flat	4 ug-ml	NULL	C2C12	NA	120	103	0.258	0.129	144	25	2.6	3.0875	49.89909245	-1.265355146	4.036416263	-0.097126226	145	34.62037482	0.050043939	1.094929305	1.53263179	12.5	1.593575062
60	60	NA	2.925	3.0875	60	0	0	13	NA	Flat	4 ug-ml	NULL	C2C12	NA	122	103	0.258	0.129	69	25	2.925	3.0875	46.5481577	1.340373902	4.253032007	-0.086646297	147.5	39.30426153	0.050043939	1.094929305	-1.81830296	15	1.593575062
61	61	NA	2.925	3.25	61	0	0	13	NA	Flat	4 ug-ml	NULL	C2C12	NA	122	104	0.129	0.065	116	25	2.925	3.25	48.0127875	-0.585851922	4.372427815	-0.047758323	150	46.49421289	0.050043939	1.094929305	-0.35367316	17.5	1.593575062
62	62	NA	3.0875	3.4125	62	0	0	13	NA	Flat	4 ug-ml	NULL	C2C12	NA	123	105	0.182	0.091	75	25	3.0875	3.4125	47.86240523	0.060152911	4.601935734	-0.091803167	152.5	57.84511138	0.050043939	1.094929305	-0.50405543	20	1.593575062
63	63	NA	3.25	3.25	63	0	0	13	NA	Flat	4 ug-ml	NULL	C2C12	NA	124	104	0.182	0.091	110	25	3.25	3.25	45	1.14496209	4.596194078	0.002296663	155	73.95228459	0.050043939	1.094929305	-3.36646066	22.5	1.593575062
64	64	NA	3.575	2.925	64	0	0	13	NA	Flat	4 ug-ml	NULL	C2C12	NA	126	102	0.365	0.182	54	25	3.575	2.925	39.28940686	2.284237255	4.619117881	-0.009169521	157.5	88.14027415	0.050043939	1.094929305	-9.0770538	25	1.593575062
65	65	NA	3.575	2.6	65	0	0	13	NA	Flat	4 ug-ml	NULL	C2C12	NA	126	100	0.258	0.129	70	25	3.575	2.6	36.02737339	1.304813391	4.420477915	0.079455986	160	94.50870383	0.050043939	1.094929305	-12.33908727	27.5	1.593575062
66	66	NA	3.575	2.6	66	0	0	13	NA	Flat	4 ug-ml	NULL	C2C12	NA	126	100	0	0	143	25	3.575	2.6	36.02737339	0	4.420477915	0	162.5	97.63407353	0.050043939	1.094929305	-12.33908727	30	1.593575062
67	67	NA	3.0875	2.4375	67	0	0	13	NA	Flat	4 ug-ml	NULL	C2C12	NA	123	99	0.408	0.204	148	25	3.0875	2.4375	38.29016319	-0.905115923	3.933708492	0.194707769	165	109.5317737	0.050043939	1.094929305	-10.07629747	32.5	1.593575062
68	68	NA	3.4125	2.7625	68	0	0	13	NA	Flat	4 ug-ml	NULL	C2C12	NA	125	101	0.365	0.182	31	25	3.4125	2.7625	38.99099404	-0.28033234	4.390508228	-0.182719894	167.5	127.1987876	0.050043939	1.094929305	-9.37546662	35	1.593575062
69	69	NA	3.4125	2.275	69	0	0	13	NA	Flat	4 ug-ml	NULL	C2C12	NA	125	98	0.387	0.194	84	25	3.4125	2.275	33.69006753	2.120370607	4.101314576	0.115677461	170	140.8177199	0.050043939	1.094929305	-14.67639313	37.5	1.593575062
70	70	NA	3.575	2.4375	70	0	0	13	NA	Flat	4 ug-ml	NULL	C2C12	NA	126	99	0.182	0.091	77	25	3.575	2.4375	34.28687698	-0.23872378	4.326896261	-0.090232674	172.5	156.2242896	0.050043939	1.094929305	-14.07958368	40	1.593575062
71	71	NA	3.25	2.6	71	0	0	13	NA	Flat	4 ug-ml	NULL	C2C12	NA	124	100	0.288	0.144	54	25	3.25	2.6	38.65980825	-1.749172511	4.162030754	0.065946203	175	173.6253077	0.050043939	1.094929305	-9.70665241	42.5	1.593575062
72	72	NA	3.4125	2.1125	72	0	0	13	NA	Flat	4 ug-ml	NULL	C2C12	NA	125	97	0.408	0.204	48	25	3.4125	2.1125	31.75948008	2.760131268	4.013453936	0.059430727	177.5	186.6997359	0.050043939	1.094929305	-16.60698058	45	1.593575062
73	73	NA	3.25	2.275	73	0	0	13	NA	Flat	4 ug-ml	NULL	C2C12	NA	124	98	0.182	0.091	85	25	3.25	2.275	34.9920202	-1.293016045	3.967130575	0.018529345	180	193.6225329	0.050043939	1.094929305	-13.37444046	47.5	1.593575062
74	74	NA	2.925	2.275	74	0	0	13	NA	Flat	4 ug-ml	NULL	C2C12	NA	122	98	0.258	0.129	69	25	2.925	2.275	37.87498365	-1.153185381	3.705570132	0.104624177	182.5	209.3000091	0.050043939	1.094929305	-10.49147701	50	1.593575062
75	75	NA	3.0875	2.1125	75	0	0	13	NA	Flat	4 ug-ml	NULL	C2C12	NA	123	97	0.182	0.091	84	25	3.0875	2.1125	34.38034472	1.397855571	3.741030941	-0.014184324	185	246.1196807	0.050043939	1.094929305	-13.98611594	52.5	1.593575062
76	76	NA	2.925	1.7875	76	0	0	13	NA	Flat	4 ug-ml	NULL	C2C12	NA	122	95	0.288	0.144	90	25	2.925	1.7875	31.42956561	1.180311644	3.427941255	0.125235874	187.5	278.1740772	0.050043939	1.094929305	-16.93689505	55	1.593575062
77	77	NA	2.925	1.7875	77	0	0	13	NA	Flat	4 ug-ml	NULL	C2C12	NA	122	95	0	0	56	25	2.925	1.7875	31.42956561	0	3.427941255	0	190	297.2991433	0.050043939	1.094929305	-16.93689505	57.5	1.593575062
78	78	NA	2.925	1.4625	78	0	0	13	NA	Flat	4 ug-ml	NULL	C2C12	NA	122	93	0.258	0.129	43	25	2.925	1.4625	26.56505118	1.945805775	3.270249417	0.063076735	192.5	308.4827036	0.050043939	1.094929305	-21.80140948	60	1.593575062
79	79	NA	2.925	1.95	79	0	0	13	NA	Flat	4 ug-ml	NULL	C2C12	NA	122	96	0.387	0.194	159	25	2.925	1.95	33.69006753	-2.85000654	3.515412494	-0.098065231	195	282.1103792	0.050043939	1.094929305	-14.67639313	62.5	1.593575062
80	80	NA	2.925	1.625	80	0	0	13	NA	Flat	4 ug-ml	NULL	C2C12	NA	122	94	0.258	0.129	40	25	2.925	1.625	29.0546041	1.854185371	3.346079796	0.067733079	197.5	291.1823768	0.050043939	1.094929305	-19.31185656	65	1.593575062
81	81	NA	3.0875	2.275	81	0	0	13	NA	Flat	4 ug-ml	NULL	C2C12	NA	123	98	0.532	0.266	46	25	3.0875	2.275	36.38435182	-2.931899087	3.835137709	-0.195623165	200	284.4382183	0.050043939	1.094929305	-11.98210884	67.5	1.593575062
82	82	NA	2.7625	1.95	82	0	0	13	NA	Flat	4 ug-ml	NULL	C2C12	NA	121	96	0.365	0.182	59	25	2.7625	1.95	35.21759297	0.466703539	3.381405958	0.181492701	202.5	312.5672009	0.050043939	1.094929305	-13.14886769	70	1.593575062
83	83	NA	2.6	1.7875	83	0	0	13	NA	Flat	4 ug-ml	NULL	C2C12	NA	120	95	0.182	0.091	167	25	2.6	1.7875	34.50852299	0.283627992	3.155179274	0.090490674	205	375.0094957	0.050043939	1.094929305	-13.85793767	72.5	1.593575062
84	84	NA	2.6	1.625	84	0	0	13	NA	Flat	4 ug-ml	NULL	C2C12	NA	120	94	0.129	0.065	316	25	2.6	1.625	32.00538321	1.001255912	3.066043868	0.035654162	207.5	426.0912134	0.050043939	1.094929305	-16.36107745	75	1.593575062
85	85	NA	2.4375	1.3	85	0	0	13	NA	Flat	4 ug-ml	NULL	C2C12	NA	119	92	0.288	0.144	387	25	2.4375	1.3	28.07248694	1.573158509	2.7625	0.121417547	210	382.7290604	0.050043939	1.094929305	-20.29397372	77.5	1.593575062
86	86	NA	2.7625	1.7875	86	0	0	13	NA	Flat	4 ug-ml	NULL	C2C12	NA	121	95	0.465	0.233	151	25	2.7625	1.7875	32.90524292	-1.933102395	3.290374219	-0.211149688	212.5	239.049254	0.050043939	1.094929305	-15.46121774	80	1.593575062
87	87	NA	2.7625	1.7875	87	0	0	13	NA	Flat	4 ug-ml	NULL	C2C12	NA	121	95	0	0	152	25	2.7625	1.7875	32.90524292	0	3.290374219	0	215	0	0.050043939	1.094929305	-15.46121774	82.5	1.593575062
88	88	NA	2.925	1.95	88	0	0	13	NA	Flat	4 ug-ml	NULL	C2C12	NA	122	96	0.182	0.091	119	25	2.925	1.95	33.69006753	-0.313929841	3.515412494	-0.09001531	217.5	0	0.050043939	1.094929305	-14.67639313	85	1.593575062
89	89	NA	2.7625	1.625	89	0	0	13	NA	Flat	4 ug-ml	NULL	C2C12	NA	121	94	0.288	0.144	87	25	2.7625	1.625	30.46554492	1.289809043	3.205000975	0.124164607	220	0	0.050043939	1.094929305	-17.90091574	87.5	1.593575062
90	90	NA	2.7625	1.625	90	0	0	13	NA	Flat	4 ug-ml	NULL	C2C12	NA	121	94	0	0	132	25	2.7625	1.625	30.46554492	0	3.205000975	0	222.5	0	0.050043939	1.094929305	-17.90091574	90	1.593575062
91	91	NA	2.7625	1.625	91	0	0	13	NA	Flat	4 ug-ml	NULL	C2C12	NA	121	94	0	0	59	25	2.7625	1.625	30.46554492	0	3.205000975	0	225	0	0.050043939	1.094929305	-17.90091574	92.5	1.593575062
92	92	NA	2.7625	1.95	92	0	0	13	NA	Flat	4 ug-ml	NULL	C2C12	NA	121	96	0.258	0.129	114	25	2.7625	1.95	35.21759297	-1.900819219	3.381405958	-0.070561993	227.5	0	0.050043939	1.094929305	-13.14886769	95	1.593575062
93	93	NA	2.925	1.7875	93	0	0	13	NA	Flat	4 ug-ml	NULL	C2C12	NA	122	95	0.182	0.091	98	25	2.925	1.7875	31.42956561	1.515210941	3.427941255	-0.018614119	230	0	0.050043939	1.094929305	-16.93689505	97.5	1.593575062
94	94	NA	2.7625	1.625	94	0	0	13	NA	Flat	4 ug-ml	NULL	C2C12	NA	121	94	0.182	0.091	128	25	2.7625	1.625	30.46554492	0.385608278	3.205000975	0.089176112	232.5	0	0.050043939	1.094929305	-17.90091574	100	1.593575062
95	95	NA	3.575	1.625	95	0	0	13	NA	Flat	4 ug-ml	NULL	C2C12	NA	126	94	0.645	0.323	35	25	3.575	1.625	24.44395478	2.408636056	3.926989941	-0.288795587	235	0	0.050043939	1.094929305	-23.92250588	102.5	1.593575062
96	96	NA	3.0875	1.4625	96	0	0	13	NA	Flat	4 ug-ml	NULL	C2C12	NA	123	93	0.408	0.204	71	25	3.0875	1.4625	25.34617594	-0.360888465	3.416366857	0.204249234	237.5	0	0.050043939	1.094929305	-23.02028472	105	1.593575062
97	97	NA	3.4125	1.3	97	0	0	13	NA	Flat	4 ug-ml	NULL	C2C12	NA	125	92	0.288	0.144	43	25	3.4125	1.3	20.85445804	1.796687161	3.651733321	-0.094146586	240	0	0.050043939	1.094929305	-27.51200262	107.5	1.593575062
98	98	NA	3.575	1.3	98	0	0	13	NA	Flat	4 ug-ml	NULL	C2C12	NA	126	92	0.129	0.065	72	25	3.575	1.3	19.98310652	0.348540607	3.804027471	-0.06091766	242.5	0	0.050043939	1.094929305	-28.38335414	110	1.593575062
99	99	NA	3.9	1.7875	99	0	0	13	NA	Flat	4 ug-ml	NULL	C2C12	NA	128	95	0.465	0.233	99	25	3.9	1.7875	24.62356479	-1.856183306	4.290123104	-0.194438253	245	0	0.050043939	1.094929305	-23.74289587	112.5	1.593575062
100	100	NA	4.55	1.7875	100	0	0	13	NA	Flat	4 ug-ml	NULL	C2C12	NA	132	95	0.516	0.258	54	25	4.55	1.7875	21.44773633	1.270331384	4.888522911	-0.239359923	247.5	0	0.050043939	1.094929305	-26.91872433	115	1.593575062
101	101	NA	4.55	2.4375	101	0	0	13	NA	Flat	4 ug-ml	NULL	C2C12	NA	132	99	0.516	0.258	51	25	4.55	2.4375	28.17859011	-2.692341513	5.161773557	-0.109300258	250	0	0.050043939	1.094929305	-20.18787055	117.5	1.593575062
102	102	NA	4.225	2.7625	102	0	0	13	NA	Flat	4 ug-ml	NULL	C2C12	NA	130	101	0.365	0.182	53	25	4.225	2.7625	33.17851166	-1.99996862	5.047972984	0.045520229	252.5	0	0.050043939	1.094929305	-15.187949	120	1.593575062
103	103	NA	4.3875	3.0875	103	0	0	13	NA	Flat	4 ug-ml	NULL	C2C12	NA	131	103	0.288	0.144	65	25	4.3875	3.0875	35.13419306	-0.782272559	5.364961556	-0.126795429	255	0	0.050043939	1.094929305	-13.2322676	122.5	1.593575062
104	104	NA	4.55	3.0875	104	0	0	13	NA	Flat	4 ug-ml	NULL	C2C12	NA	132	103	0.129	0.065	26	25	4.55	3.0875	34.15969455	0.389799404	5.498650403	-0.053475539	257.5	0	0.050043939	1.094929305	-14.20676611	125	1.593575062
105	105	NA	3.7375	2.4375	105	0	0	13	NA	Flat	4 ug-ml	NULL	C2C12	NA	127	99	0.826	0.413	57	25	3.7375	2.4375	33.11134196	0.419341034	4.462097321	0.414621233	260	0	0.050043939	1.094929305	-15.2551187	127.5	1.593575062
106	106	NA	3.7375	2.925	106	0	0	13	NA	Flat	4 ug-ml	NULL	C2C12	NA	127	102	0.387	0.194	74	25	3.7375	2.925	38.04704253	-1.974280229	4.746001607	-0.113561714	262.5	0	0.050043939	1.094929305	-10.31941813	130	1.593575062
107	107	NA	4.3875	2.4375	107	0	0	13	NA	Flat	4 ug-ml	NULL	C2C12	NA	131	99	0.645	0.323	34	25	4.3875	2.4375	29.0546041	3.596975373	5.019119694	-0.109247235	265	0	0.050043939	1.094929305	-19.31185656	132.5	1.593575062
108	108	NA	3.4125	3.25	108	0	0	13	NA	Flat	4 ug-ml	NULL	C2C12	NA	125	104	1.008	0.504	42	25	3.4125	3.25	43.60281897	-5.819285949	4.7125	0.122647877	267.5	0	0.050043939	1.094929305	-4.76364169	135	1.593575062
109	109	NA	3.25	3.4125	109	0	0	13	NA	Flat	4 ug-ml	NULL	C2C12	NA	124	105	0.182	0.091	34	25	3.25	3.4125	46.39718103	-1.117744822	4.7125	0	270	0	0.050043939	1.094929305	-1.96927963	137.5	1.593575062
110	110	NA	2.925	2.4375	110	0	0	13	NA	Flat	4 ug-ml	NULL	C2C12	NA	122	99	0.816	0.408	59	25	2.925	2.4375	39.80557109	2.636643974	3.807496717	0.362001313	272.5	0	0.050043939	1.094929305	-8.56088957	140	1.593575062
111	111	NA	4.225	2.275	111	0	0	13	NA	Flat	4 ug-ml	NULL	C2C12	NA	130	98	1.04	0.52	46	25	4.225	2.275	28.30075577	4.601926131	4.798567495	-0.396428311	275	0	0.050043939	1.094929305	-20.06570489	142.5	1.593575062
112	112	NA	4.0625	2.1125	112	0	0	13	NA	Flat	4 ug-ml	NULL	C2C12	NA	129	97	0.182	0.091	37	25	4.0625	2.1125	27.47443163	0.330529656	4.578925911	0.087856633	277.5	0	0.050043939	1.094929305	-20.89202903	145	1.593575062
113	113	NA	2.925	2.4375	113	0	0	13	NA	Flat	4 ug-ml	NULL	C2C12	NA	122	99	0.939	0.47	43	25	2.925	2.4375	39.80557109	-4.932455786	3.807496717	0.308571678	280	0	0.050043939	1.094929305	-8.56088957	147.5	1.593575062
114	114	NA	2.6	2.6	114	0	0	13	NA	Flat	4 ug-ml	NULL	C2C12	NA	120	100	0.288	0.144	39	25	2.6	2.6	45	-2.077771563	3.676955262	0.052216582	282.5	0	0.050043939	1.094929305	-3.36646066	150	1.593575062
115	115	NA	4.0625	1.625	115	0	0	13	NA	Flat	4 ug-ml	NULL	C2C12	NA	129	94	1.395	0.698	34	25	4.0625	1.625	21.80140949	9.279436205	4.375446406	-0.279396457	285	0	0.050043939	1.094929305	-26.56505117	152.5	1.593575062
116	116	NA	4.0625	2.4375	116	0	0	13	NA	Flat	4 ug-ml	NULL	C2C12	NA	129	99	0.645	0.323	58	25	4.0625	2.4375	30.96375653	-3.664938818	4.737648415	-0.144880804	287.5	0	0.050043939	1.094929305	-17.40270413	155	1.593575062
117	117	NA	3.575	2.4375	117	0	0	13	NA	Flat	4 ug-ml	NULL	C2C12	NA	126	99	0.387	0.194	32	25	3.575	2.4375	34.28687698	-1.329248178	4.326896261	0.164300862	290	0	0.050043939	1.094929305	-14.07958368	157.5	1.593575062
118	118	NA	2.925	2.275	118	0	0	13	NA	Flat	4 ug-ml	NULL	C2C12	NA	122	98	0.532	0.266	39	25	2.925	2.275	37.87498365	-1.43524267	3.705570132	0.248530452	292.5	0	0.050043939	1.094929305	-10.49147701	160	1.593575062
119	119	NA	2.275	2.275	119	0	0	13	NA	Flat	4 ug-ml	NULL	C2C12	NA	118	98	0.516	0.258	127	25	2.275	2.275	45	-2.85000654	3.217335854	0.195293711	295	0	0.050043939	1.094929305	-3.36646066	162.5	1.593575062
120	120	NA	2.6	1.7875	120	0	0	13	NA	Flat	4 ug-ml	NULL	C2C12	NA	120	95	0.465	0.233	28	25	2.6	1.7875	34.50852299	4.196590805	3.155179274	0.024862632	297.5	0	0.050043939	1.094929305	-13.85793767	165	1.593575062
34	34	NA	3.4125	-0.8125	34	0	0	14	NA	Flat	4 ug-ml	NULL	C2C12	NA	125	79	-1	-1	43	26	3.4125	-0.8125	346.6075022	0	3.507892886	0	82.5	0	0.014241482	0.479742181	0	0	3.203991471
35	35	NA	3.4125	-0.8125	35	0	0	14	NA	Flat	4 ug-ml	NULL	C2C12	NA	125	79	0	0	135	26	3.4125	-0.8125	346.6075022	0	3.507892886	0	85	22.31816596	0.014241482	0.479742181	0	2.5	3.203991471
36	36	NA	3.575	-1.1375	36	0	0	14	NA	Flat	4 ug-ml	NULL	C2C12	NA	126	77	0.288	0.144	51	26	3.575	-1.1375	342.3498758	1.703050586	3.751603824	-0.097484375	87.5	53.24177819	0.014241482	0.479742181	-4.2576264	5	3.203991471
37	37	NA	3.9	-0.8125	37	0	0	14	NA	Flat	4 ug-ml	NULL	C2C12	NA	128	79	0.365	0.182	36	26	3.9	-0.8125	348.2317111	-2.352734115	3.983736468	-0.092853058	90	67.65877544	0.014241482	0.479742181	1.6242089	7.5	3.203991471
38	38	NA	3.25	-0.8125	38	0	0	14	NA	Flat	4 ug-ml	NULL	C2C12	NA	124	79	0.516	0.258	68	26	3.25	-0.8125	345.9637565	0.907181814	3.350023321	0.253485259	92.5	67.8665271	0.014241482	0.479742181	-0.6437457	10	3.203991471
39	39	NA	3.4125	-1.3	39	0	0	14	NA	Flat	4 ug-ml	NULL	C2C12	NA	125	76	0.408	0.204	56	26	3.4125	-1.3	339.145542	2.727285829	3.651733321	-0.120684	95	55.60963435	0.014241482	0.479742181	-7.4619602	12.5	3.203991471
40	40	NA	3.575	-1.1375	40	0	0	14	NA	Flat	4 ug-ml	NULL	C2C12	NA	126	77	0.182	0.091	86	26	3.575	-1.1375	342.3498758	-1.281733528	3.751603824	-0.039948201	97.5	57.17685255	0.014241482	0.479742181	-4.2576264	15	3.203991471
41	41	NA	4.0625	-0.65	41	0	0	14	NA	Flat	4 ug-ml	NULL	C2C12	NA	129	80	0.547	0.274	168	26	4.0625	-0.65	350.9097231	-3.42393892	4.114171393	-0.145027028	100	85.15320342	0.014241482	0.479742181	4.3022209	17.5	3.203991471
42	42	NA	4.55	-0.4875	42	0	0	14	NA	Flat	4 ug-ml	NULL	C2C12	NA	132	81	0.408	0.204	31	26	4.55	-0.4875	353.8844964	-1.189909342	4.576041548	-0.184748062	102.5	69.78633927	0.014241482	0.479742181	7.2769942	20	3.203991471
43	43	NA	4.55	-0.325	43	0	0	14	NA	Flat	4 ug-ml	NULL	C2C12	NA	132	82	0.129	0.065	46	26	4.55	-0.325	355.9143832	-0.811954715	4.561592375	0.005779669	105	86.61803395	0.014241482	0.479742181	9.306881	22.5	3.203991471
44	44	NA	3.9	-0.975	44	0	0	14	NA	Flat	4 ug-ml	NULL	C2C12	NA	128	78	0.73	0.365	136	26	3.9	-0.975	345.9637565	3.980250675	4.020027985	0.216625756	107.5	0	0.014241482	0.479742181	-0.6437457	25	3.203991471
45	45	NA	4.225	-1.4625	45	0	0	14	NA	Flat	4 ug-ml	NULL	C2C12	NA	130	75	0.465	0.233	74	26	4.225	-1.4625	340.906508	2.022899413	4.47096536	-0.18037495	110	0	0.014241482	0.479742181	-5.7009942	27.5	3.203991471
46	46	NA	4.55	-1.4625	46	0	0	14	NA	Flat	4 ug-ml	NULL	C2C12	NA	132	75	0.258	0.129	75	26	4.55	-1.4625	342.1811111	-0.509841234	4.77926838	-0.123321208	112.5	0	0.014241482	0.479742181	-4.4263911	30	3.203991471
47	47	NA	3.7375	-2.4375	47	0	0	14	NA	Flat	4 ug-ml	NULL	C2C12	NA	127	69	1.008	0.504	105	26	3.7375	-2.4375	326.888658	6.116981218	4.462097321	0.126868424	115	0	0.014241482	0.479742181	-19.7188442	32.5	3.203991471
48	48	NA	3.0875	-2.1125	48	0	0	14	NA	Flat	4 ug-ml	NULL	C2C12	NA	123	71	0.577	0.288	100	26	3.0875	-2.1125	325.6196553	0.507601105	3.741030941	0.288426552	117.5	0	0.014241482	0.479742181	-20.9878469	35	3.203991471
49	49	NA	3.4125	-1.7875	49	0	0	14	NA	Flat	4 ug-ml	NULL	C2C12	NA	125	73	0.365	0.182	75	26	3.4125	-1.7875	332.3540246	-2.693747744	3.852312617	-0.044512671	120	0	0.014241482	0.479742181	-14.2534776	37.5	3.203991471
50	50	NA	3.7375	-1.4625	50	0	0	14	NA	Flat	4 ug-ml	NULL	C2C12	NA	127	75	0.365	0.182	77	26	3.7375	-1.4625	338.6293777	-2.510141238	4.013453936	-0.064456528	122.5	0	0.014241482	0.479742181	-7.9781245	40	3.203991471
51	51	NA	3.575	-1.3	51	0	0	14	NA	Flat	4 ug-ml	NULL	C2C12	NA	126	76	0.182	0.091	54	26	3.575	-1.3	340.0168935	-0.555006299	3.804027471	0.083770586	125	0	0.014241482	0.479742181	-6.5906087	42.5	3.203991471
52	52	NA	2.925	-0.975	52	0	0	14	NA	Flat	4 ug-ml	NULL	C2C12	NA	122	78	0.577	0.288	148	26	2.925	-0.975	341.5650512	-0.61926308	3.083220719	0.288322701	127.5	0	0.014241482	0.479742181	-5.042451	45	3.203991471
53	53	NA	2.275	-0.4875	53	0	0	14	NA	Flat	4 ug-ml	NULL	C2C12	NA	118	81	0.645	0.323	68	26	2.275	-0.4875	347.9052429	-2.536076698	2.326645923	0.302629918	130	0	0.014241482	0.479742181	1.2977407	47.5	3.203991471
56	56	NA	3.7375	-1.625	56	0	0	15	NA	Flat	4 ug-ml	NULL	C2C12	NA	127	74	-1	-1	73	27	3.7375	-1.625	336.5014343	0	4.075479266	0	137.5	0	0.115252887	1.244673899	0	0	2.574105984
57	57	NA	3.575	-2.275	57	0	0	15	NA	Flat	4 ug-ml	NULL	C2C12	NA	126	70	0.532	0.266	39	27	3.575	-2.275	327.5288077	3.589050646	4.237481563	-0.064800919	140	40.1499051	0.115252887	1.244673899	-8.9726266	2.5	2.574105984
58	58	NA	3.575	-2.275	58	0	0	15	NA	Flat	4 ug-ml	NULL	C2C12	NA	126	70	0	0	77	27	3.575	-2.275	327.5288077	0	4.237481563	0	142.5	35.23856468	0.115252887	1.244673899	-8.9726266	5	2.574105984
59	59	NA	3.9	-2.4375	59	0	0	15	NA	Flat	4 ug-ml	NULL	C2C12	NA	128	69	0.288	0.144	47	27	3.9	-2.4375	327.9946168	-0.186323633	4.599065802	-0.144633695	145	49.02267842	0.115252887	1.244673899	-8.5068175	7.5	2.574105984
60	60	NA	3.7375	-2.925	60	0	0	15	NA	Flat	4 ug-ml	NULL	C2C12	NA	127	66	0.408	0.204	67	27	3.7375	-2.925	321.9529575	2.416663729	4.746001607	-0.058774322	147.5	105.9922963	0.115252887	1.244673899	-14.5484768	10	2.574105984
61	61	NA	3.0875	-2.4375	61	0	0	15	NA	Flat	4 ug-ml	NULL	C2C12	NA	123	69	0.645	0.323	129	27	3.0875	-2.4375	321.7098368	0.097248264	3.933708492	0.324917246	150	146.0079479	0.115252887	1.244673899	-14.7915975	12.5	2.574105984
62	62	NA	3.575	-3.0875	62	0	0	15	NA	Flat	4 ug-ml	NULL	C2C12	NA	126	65	0.645	0.323	74	27	3.575	-3.0875	319.1849161	1.009968273	4.723693602	-0.315994044	152.5	191.7575991	0.115252887	1.244673899	-17.3165182	15	2.574105984
63	63	NA	2.4375	-2.6	63	0	0	15	NA	Flat	4 ug-ml	NULL	C2C12	NA	119	68	0.982	0.491	75	27	2.4375	-2.6	313.1523897	2.413010556	3.563903232	0.463916148	155	284.9622866	0.115252887	1.244673899	-23.3490446	17.5	2.574105984
64	64	NA	3.4125	-3.575	64	0	0	15	NA	Flat	4 ug-ml	NULL	C2C12	NA	125	62	1.095	0.547	33	27	3.4125	-3.575	313.6677801	-0.206156165	4.942244556	-0.551336529	157.5	322.5702385	0.115252887	1.244673899	-22.8336542	20	2.574105984
65	65	NA	3.0875	-2.925	65	0	0	15	NA	Flat	4 ug-ml	NULL	C2C12	NA	123	66	0.577	0.288	66	27	3.0875	-2.925	316.5481577	-1.152151021	4.253032007	0.27568502	160	345.3143602	0.115252887	1.244673899	-19.9532766	22.5	2.574105984
66	66	NA	2.6	-3.7375	66	0	0	15	NA	Flat	4 ug-ml	NULL	C2C12	NA	120	61	0.752	0.376	97	27	2.6	-3.7375	304.8244892	4.689467417	4.552900861	-0.119947542	162.5	562.8763029	0.115252887	1.244673899	-31.6769451	25	2.574105984
67	67	NA	3.25	-3.0875	67	0	0	15	NA	Flat	4 ug-ml	NULL	C2C12	NA	124	65	0.73	0.365	29	27	3.25	-3.0875	316.4688007	-4.657724623	4.482762123	0.028055495	165	401.306409	0.115252887	1.244673899	-20.0326336	27.5	2.574105984
68	68	NA	3.4125	-3.7375	68	0	0	15	NA	Flat	4 ug-ml	NULL	C2C12	NA	125	61	0.532	0.266	143	27	3.4125	-3.7375	312.3974378	1.628545167	5.061033738	-0.231308646	167.5	0	0.115252887	1.244673899	-24.1039965	30	2.574105984
69	69	NA	3.9	-2.7625	69	0	0	15	NA	Flat	4 ug-ml	NULL	C2C12	NA	128	67	0.865	0.433	31	27	3.9	-2.7625	324.6887866	-4.916539505	4.77926838	0.112706143	170	0	0.115252887	1.244673899	-11.8126477	32.5	2.574105984
70	70	NA	2.925	-3.9	70	0	0	15	NA	Flat	4 ug-ml	NULL	C2C12	NA	122	60	1.189	0.595	36	27	2.925	-3.9	306.8698976	7.127555566	4.875	-0.038292648	172.5	0	0.115252887	1.244673899	-29.6315367	35	2.574105984
71	71	NA	3.9	-3.575	71	0	0	15	NA	Flat	4 ug-ml	NULL	C2C12	NA	128	62	0.816	0.408	44	27	3.9	-3.575	317.4895529	-4.24786211	5.290616694	-0.166246677	175	0	0.115252887	1.244673899	-19.0118814	37.5	2.574105984
72	72	NA	3.575	-4.225	72	0	0	15	NA	Flat	4 ug-ml	NULL	C2C12	NA	126	58	0.577	0.288	78	27	3.575	-4.225	310.2363583	2.901277845	5.534550569	-0.09757355	177.5	0	0.115252887	1.244673899	-26.265076	40	2.574105984
73	73	NA	3.7375	-3.7375	73	0	0	15	NA	Flat	4 ug-ml	NULL	C2C12	NA	127	61	0.408	0.204	33	27	3.7375	-3.7375	315	-1.905456676	5.285623189	0.099570952	180	0	0.115252887	1.244673899	-21.5014343	42.5	2.574105984
74	74	NA	4.225	-3.9	74	0	0	15	NA	Flat	4 ug-ml	NULL	C2C12	NA	130	60	0.408	0.204	31	27	4.225	-3.9	317.29061	-0.916244017	5.749836954	-0.185685506	182.5	0	0.115252887	1.244673899	-19.2108243	45	2.574105984
75	75	NA	2.925	-4.0625	75	0	0	15	NA	Flat	4 ug-ml	NULL	C2C12	NA	122	59	1.04	0.52	68	27	2.925	-4.0625	305.7538873	4.614689115	5.005949585	0.297554948	185	0	0.115252887	1.244673899	-30.747547	47.5	2.574105984
76	76	NA	3.0875	-3.7375	76	0	0	15	NA	Flat	4 ug-ml	NULL	C2C12	NA	123	61	0.288	0.144	67	27	3.0875	-3.7375	309.559668	-1.522312286	4.847841014	0.063243428	187.5	0	0.115252887	1.244673899	-26.9417663	50	2.574105984
77	77	NA	2.925	-3.4125	77	0	0	15	NA	Flat	4 ug-ml	NULL	C2C12	NA	122	63	0.288	0.144	53	27	2.925	-3.4125	310.6012946	-0.41665067	4.494527923	0.141325237	190	0	0.115252887	1.244673899	-25.9001397	52.5	2.574105984
78	78	NA	1.95	-2.7625	78	0	0	15	NA	Flat	4 ug-ml	NULL	C2C12	NA	116	67	0.93	0.465	171	27	1.95	-2.7625	305.217593	2.153480671	3.381405958	0.445248786	192.5	0	0.115252887	1.244673899	-31.2838413	55	2.574105984
79	79	NA	3.25	-2.7625	79	0	0	15	NA	Flat	4 ug-ml	NULL	C2C12	NA	124	67	1.032	0.516	157	27	3.25	-2.7625	319.6354634	-5.767148183	4.265431543	-0.353610234	195	0	0.115252887	1.244673899	-16.8659709	57.5	2.574105984
65	65	NA	-3.7375	-0.325	65	0	0	16	NA	Flat	4 ug-ml	NULL	C2C12	NA	81	82	-1	-1	41	28	-3.7375	-0.325	184.9697407	0	3.751603824	0	160	0	0.096604324	0.883247436	0	0	2.946123042
66	66	NA	-3.7375	-0.975	66	0	0	16	NA	Flat	4 ug-ml	NULL	C2C12	NA	81	78	0.516	0.258	119	28	-3.7375	-0.975	194.620874	-3.860453304	3.862580905	-0.044390833	162.5	53.43402583	0.096604324	0.883247436	9.6511333	2.5	2.946123042
67	67	NA	-3.9	-1.1375	67	0	0	16	NA	Flat	4 ug-ml	NULL	C2C12	NA	80	77	0.182	0.091	164	28	-3.9	-1.1375	196.2602047	-0.655732288	4.0625	-0.079967638	165	44.12132497	0.096604324	0.883247436	11.290464	5	2.946123042
68	68	NA	-4.0625	-1.4625	68	0	0	16	NA	Flat	4 ug-ml	NULL	C2C12	NA	79	75	0.288	0.144	91	28	-4.0625	-1.4625	199.7988764	-1.415468658	4.317732333	-0.102092933	167.5	85.72440139	0.096604324	0.883247436	14.8291357	7.5	2.946123042
69	69	NA	-2.6	-0.8125	69	0	0	16	NA	Flat	4 ug-ml	NULL	C2C12	NA	88	79	1.271	0.635	86	28	-2.6	-0.8125	197.3540246	0.977940687	2.723996375	0.637494383	170	86.21651747	0.096604324	0.883247436	12.3842839	10	2.946123042
70	70	NA	-2.925	-1.7875	70	0	0	16	NA	Flat	4 ug-ml	NULL	C2C12	NA	86	73	0.816	0.408	90	28	-2.925	-1.7875	211.4295656	-5.630216391	3.427941255	-0.281577952	172.5	121.6953265	0.096604324	0.883247436	26.4598249	12.5	2.946123042
71	71	NA	-2.1125	-1.4625	71	0	0	16	NA	Flat	4 ug-ml	NULL	C2C12	NA	91	75	0.695	0.347	106	28	-2.1125	-1.4625	214.6951535	-1.306235167	2.569350599	0.343436263	175	134.3917719	0.096604324	0.883247436	29.7254128	15	2.946123042
72	72	NA	-3.0875	-2.275	72	0	0	16	NA	Flat	4 ug-ml	NULL	C2C12	NA	85	70	1.008	0.504	86	28	-3.0875	-2.275	216.3843518	-0.675679314	3.835137709	-0.506314844	177.5	147.2401319	0.096604324	0.883247436	31.4146111	17.5	2.946123042
73	73	NA	-3.25	-2.275	73	0	0	16	NA	Flat	4 ug-ml	NULL	C2C12	NA	84	70	0.129	0.065	101	28	-3.25	-2.275	214.9920202	0.556932647	3.967130575	-0.052797146	180	133.8009562	0.096604324	0.883247436	30.0222795	20	2.946123042
74	74	NA	-3.25	-2.275	74	0	0	16	NA	Flat	4 ug-ml	NULL	C2C12	NA	84	70	0	0	134	28	-3.25	-2.275	214.9920202	0	3.967130575	0	182.5	160.6456875	0.096604324	0.883247436	30.0222795	22.5	2.946123042
75	75	NA	-3.7375	-2.1125	75	0	0	16	NA	Flat	4 ug-ml	NULL	C2C12	NA	81	71	0.408	0.204	121	28	-3.7375	-2.1125	209.475889	2.206452478	4.293199564	-0.130427596	185	131.213428	0.096604324	0.883247436	24.5061483	25	2.946123042
76	76	NA	-2.4375	-1.95	76	0	0	16	NA	Flat	4 ug-ml	NULL	C2C12	NA	89	72	1.04	0.52	136	28	-2.4375	-1.95	218.6598083	-3.6735677	3.121523066	0.468670599	187.5	191.0194751	0.096604324	0.883247436	33.6900676	27.5	2.946123042
77	77	NA	-2.925	-1.3	77	0	0	16	NA	Flat	4 ug-ml	NULL	C2C12	NA	86	76	0.645	0.323	93	28	-2.925	-1.3	203.962489	5.878927712	3.200878786	-0.031742288	190	141.1838109	0.096604324	0.883247436	18.9927483	30	2.946123042
78	78	NA	-2.275	-1.95	78	0	0	16	NA	Flat	4 ug-ml	NULL	C2C12	NA	90	72	0.73	0.365	93	28	-2.275	-1.95	220.6012946	-6.655522268	2.996351949	0.081810735	192.5	214.7854345	0.096604324	0.883247436	35.6315539	32.5	2.946123042
79	79	NA	-2.4375	-1.4625	79	0	0	16	NA	Flat	4 ug-ml	NULL	C2C12	NA	89	75	0.408	0.204	130	28	-2.4375	-1.4625	210.9637565	3.855015245	2.842589049	0.06150516	195	165.1120724	0.096604324	0.883247436	25.9940158	35	2.946123042
80	80	NA	-1.95	-1.4625	80	0	0	16	NA	Flat	4 ug-ml	NULL	C2C12	NA	92	75	0.387	0.194	308	28	-1.95	-1.4625	216.8698976	-2.362456446	2.4375	0.162035619	197.5	213.2336419	0.096604324	0.883247436	31.9001569	37.5	2.946123042
81	81	NA	-2.275	-1.4625	81	0	0	16	NA	Flat	4 ug-ml	NULL	C2C12	NA	90	75	0.258	0.129	295	28	-2.275	-1.4625	212.7352263	1.653868549	2.704539009	-0.106815604	200	218.6435062	0.096604324	0.883247436	27.7654856	40	2.946123042
82	82	NA	-2.1125	-1.3	82	0	0	16	NA	Flat	4 ug-ml	NULL	C2C12	NA	91	76	0.182	0.091	254	28	-2.1125	-1.3	211.6075022	0.45108961	2.480454847	0.089633665	202.5	255.5314878	0.096604324	0.883247436	26.6377615	42.5	2.946123042
83	83	NA	-1.95	-1.3	83	0	0	16	NA	Flat	4 ug-ml	NULL	C2C12	NA	92	76	0.129	0.065	343	28	-1.95	-1.3	213.6900675	-0.833026112	2.343608329	0.054738607	205	286.0234558	0.096604324	0.883247436	28.7203268	45	2.946123042
84	84	NA	-1.95	-1.3	84	0	0	16	NA	Flat	4 ug-ml	NULL	C2C12	NA	92	76	0	0	205	28	-1.95	-1.3	213.6900675	0	2.343608329	0	207.5	356.6521573	0.096604324	0.883247436	28.7203268	47.5	2.946123042
85	85	NA	-1.7875	-1.4625	85	0	0	16	NA	Flat	4 ug-ml	NULL	C2C12	NA	93	75	0.182	0.091	148	28	-1.7875	-1.4625	219.2894069	-2.239735735	2.309558941	0.013619755	210	448.4137384	0.096604324	0.883247436	34.3196662	50	2.946123042
86	86	NA	-1.7875	-1.4625	86	0	0	16	NA	Flat	4 ug-ml	NULL	C2C12	NA	93	75	0	0	180	28	-1.7875	-1.4625	219.2894069	0	2.309558941	0	212.5	533.6930997	0.096604324	0.883247436	34.3196662	52.5	2.946123042
87	87	NA	-1.7875	-0.975	87	0	0	16	NA	Flat	4 ug-ml	NULL	C2C12	NA	93	78	0.387	0.194	134	28	-1.7875	-0.975	208.6104597	4.271578879	2.036119164	0.109375911	215	484.2414658	0.096604324	0.883247436	23.640719	55	2.946123042
88	88	NA	-1.95	-1.4625	88	0	0	16	NA	Flat	4 ug-ml	NULL	C2C12	NA	92	75	0.408	0.204	195	28	-1.95	-1.4625	216.8698976	-3.303775192	2.4375	-0.160552334	217.5	712.5790524	0.096604324	0.883247436	31.9001569	57.5	2.946123042
89	89	NA	-1.7875	-1.3	89	0	0	16	NA	Flat	4 ug-ml	NULL	C2C12	NA	93	76	0.182	0.091	183	28	-1.7875	-1.3	216.0273734	0.337009704	2.210238958	0.090904417	220	856.7465159	0.096604324	0.883247436	31.0576327	60	2.946123042
90	90	NA	-1.625	-1.4625	90	0	0	16	NA	Flat	4 ug-ml	NULL	C2C12	NA	94	75	0.182	0.091	131	28	-1.625	-1.4625	221.9872125	-2.383935644	2.186213908	0.00961002	222.5	1370.293218	0.096604324	0.883247436	37.0174718	62.5	2.946123042
91	91	NA	-1.7875	-1.4625	91	0	0	16	NA	Flat	4 ug-ml	NULL	C2C12	NA	93	75	0.129	0.065	120	28	-1.7875	-1.4625	219.2894069	1.079122253	2.309558941	-0.049338013	225	0	0.096604324	0.883247436	34.3196662	65	2.946123042
92	92	NA	-1.95	-1.1375	92	0	0	16	NA	Flat	4 ug-ml	NULL	C2C12	NA	92	77	0.288	0.144	117	28	-1.95	-1.1375	210.2564372	3.61318788	2.257522148	0.020814717	227.5	0	0.096604324	0.883247436	25.2866965	67.5	2.946123042
93	93	NA	-1.7875	-1.3	93	0	0	16	NA	Flat	4 ug-ml	NULL	C2C12	NA	93	76	0.182	0.091	193	28	-1.7875	-1.3	216.0273734	-2.308374489	2.210238958	0.018913276	230	0	0.096604324	0.883247436	31.0576327	70	2.946123042
94	94	NA	-1.7875	-1.1375	94	0	0	16	NA	Flat	4 ug-ml	NULL	C2C12	NA	93	77	0.129	0.065	141	28	-1.7875	-1.1375	212.4711923	1.422472438	2.118740782	0.03659927	232.5	0	0.096604324	0.883247436	27.5014516	72.5	2.946123042
95	95	NA	-1.625	-1.4625	95	0	0	16	NA	Flat	4 ug-ml	NULL	C2C12	NA	94	75	0.288	0.144	82	28	-1.625	-1.4625	221.9872125	-3.806408082	2.186213908	-0.02698925	235	0	0.096604324	0.883247436	37.0174718	75	2.946123042
96	96	NA	-1.95	-1.4625	96	0	0	16	NA	Flat	4 ug-ml	NULL	C2C12	NA	92	75	0.258	0.129	132	28	-1.95	-1.4625	216.8698976	2.04692594	2.4375	-0.100514437	237.5	0	0.096604324	0.883247436	31.9001569	77.5	2.946123042
97	97	NA	-2.275	-1.3	97	0	0	16	NA	Flat	4 ug-ml	NULL	C2C12	NA	90	76	0.288	0.144	129	28	-2.275	-1.3	209.7448813	2.85000654	2.620233768	-0.073093507	240	0	0.096604324	0.883247436	24.7751406	80	2.946123042
98	98	NA	-2.1125	-1.4625	98	0	0	16	NA	Flat	4 ug-ml	NULL	C2C12	NA	91	75	0.182	0.091	214	28	-2.1125	-1.4625	214.6951535	-1.980108894	2.569350599	0.020353268	242.5	0	0.096604324	0.883247436	29.7254128	82.5	2.946123042
99	99	NA	-2.4375	-1.1375	99	0	0	16	NA	Flat	4 ug-ml	NULL	C2C12	NA	89	77	0.365	0.182	37	28	-2.4375	-1.1375	205.0168935	3.871304021	2.689853621	-0.048201209	245	0	0.096604324	0.883247436	20.0471528	85	2.946123042
100	100	NA	-1.7875	-0.8125	100	0	0	16	NA	Flat	4 ug-ml	NULL	C2C12	NA	93	79	0.577	0.288	92	28	-1.7875	-0.8125	204.4439548	0.229175479	1.963494971	0.29054346	247.5	0	0.096604324	0.883247436	19.4742141	87.5	2.946123042
101	101	NA	-2.1125	-0.8125	101	0	0	16	NA	Flat	4 ug-ml	NULL	C2C12	NA	91	79	0.258	0.129	117	28	-2.1125	-0.8125	201.037511	1.362577502	2.263363095	-0.11994725	250	0	0.096604324	0.883247436	16.0677703	90	2.946123042
102	102	NA	-2.6	-0.975	102	0	0	16	NA	Flat	4 ug-ml	NULL	C2C12	NA	88	78	0.408	0.204	82	28	-2.6	-0.975	200.5560452	0.192586322	2.776801217	-0.205375249	252.5	0	0.096604324	0.883247436	15.5863045	92.5	2.946123042
103	103	NA	-3.0875	-1.625	103	0	0	16	NA	Flat	4 ug-ml	NULL	C2C12	NA	85	74	0.645	0.323	88	28	-3.0875	-1.625	207.7585406	-2.880998153	3.489022965	-0.284888699	255	0	0.096604324	0.883247436	22.7887999	95	2.946123042
104	104	NA	-2.925	-2.4375	104	0	0	16	NA	Flat	4 ug-ml	NULL	C2C12	NA	86	69	0.658	0.329	115	28	-2.925	-2.4375	219.8055711	-4.818812196	3.807496717	-0.127389501	257.5	0	0.096604324	0.883247436	34.8358304	97.5	2.946123042
105	105	NA	-2.4375	-3.0875	105	0	0	16	NA	Flat	4 ug-ml	NULL	C2C12	NA	89	65	0.645	0.323	194	28	-2.4375	-3.0875	231.7098368	-4.761706286	3.933708492	-0.05048471	260	0	0.096604324	0.883247436	46.7400961	100	2.946123042
106	106	NA	-2.6	-2.6	106	0	0	16	NA	Flat	4 ug-ml	NULL	C2C12	NA	88	68	0.408	0.204	224	28	-2.6	-2.6	225	2.683934723	3.676955262	0.102701292	262.5	0	0.096604324	0.883247436	40.0302593	102.5	2.946123042
107	107	NA	-1.95	-2.1125	107	0	0	16	NA	Flat	4 ug-ml	NULL	C2C12	NA	92	71	0.645	0.323	169	28	-1.95	-2.1125	227.29061	-0.916244017	2.874918477	0.320814714	265	0	0.096604324	0.883247436	42.3208693	105	2.946123042
108	108	NA	-2.6	-1.625	108	0	0	16	NA	Flat	4 ug-ml	NULL	C2C12	NA	88	74	0.645	0.323	279	28	-2.6	-1.625	212.0053832	6.114090734	3.066043868	-0.076450156	267.5	0	0.096604324	0.883247436	27.0356425	107.5	2.946123042
109	109	NA	-2.7625	-1.3	109	0	0	16	NA	Flat	4 ug-ml	NULL	C2C12	NA	87	76	0.288	0.144	417	28	-2.7625	-1.3	205.2011236	2.721703825	3.053097812	0.005178422	270	0	0.096604324	0.883247436	20.2313829	110	2.946123042
110	110	NA	-3.0875	-1.95	110	0	0	16	NA	Flat	4 ug-ml	NULL	C2C12	NA	85	72	0.577	0.288	178	28	-3.0875	-1.95	212.2756443	-2.829808268	3.651733321	-0.239454204	272.5	0	0.096604324	0.883247436	27.3059036	112.5	2.946123042
111	111	NA	-3.7375	-1.7875	111	0	0	16	NA	Flat	4 ug-ml	NULL	C2C12	NA	81	73	0.532	0.266	69	28	-3.7375	-1.7875	205.5599652	2.686271657	4.142953355	-0.196488013	275	0	0.096604324	0.883247436	20.5902245	115	2.946123042
112	112	NA	-4.55	-1.7875	112	0	0	16	NA	Flat	4 ug-ml	NULL	C2C12	NA	76	73	0.645	0.323	70	28	-4.55	-1.7875	201.4477363	1.644891538	4.888522911	-0.298227822	277.5	0	0.096604324	0.883247436	16.4779956	117.5	2.946123042
113	113	NA	-4.225	-1.625	113	0	0	16	NA	Flat	4 ug-ml	NULL	C2C12	NA	78	74	0.288	0.144	120	28	-4.225	-1.625	201.037511	0.164090121	4.52672619	0.144718688	280	0	0.096604324	0.883247436	16.0677703	120	2.946123042
114	114	NA	-3.9	-1.4625	114	0	0	16	NA	Flat	4 ug-ml	NULL	C2C12	NA	80	75	0.288	0.144	53	28	-3.9	-1.4625	200.5560452	0.192586322	4.165201826	0.144609746	282.5	0	0.096604324	0.883247436	15.5863045	122.5	2.946123042
115	115	NA	-3.4125	-1.4625	115	0	0	16	NA	Flat	4 ug-ml	NULL	C2C12	NA	83	75	0.387	0.194	81	28	-3.4125	-1.4625	203.1985905	-1.057018118	3.712689389	0.181004975	285	0	0.096604324	0.883247436	18.2288498	125	2.946123042
116	116	NA	-2.1125	-1.95	116	0	0	16	NA	Flat	4 ug-ml	NULL	C2C12	NA	91	72	1.102	0.551	177	28	-2.1125	-1.95	222.70939	-7.804319777	2.874918477	0.335108365	287.5	0	0.096604324	0.883247436	37.7396493	127.5	2.946123042
117	117	NA	-1.625	-1.1375	117	0	0	16	NA	Flat	4 ug-ml	NULL	C2C12	NA	94	77	0.752	0.376	88	28	-1.625	-1.1375	214.9920202	3.086947904	1.983565288	0.356541276	290	0	0.096604324	0.883247436	30.0222795	130	2.946123042
1	1	NA	-4.496	0.758	1	0	0	1	NA	Flat	4 ug-ml	NULL	C2C12	NA	8.098	12.323	0	0	0	29	-4.496	0.758	170.4302509	0	4.559449528	0	0	0	0.487759295	1.647971433	0	0	3.908136013
2	2	NA	-4.063	1.083	2	0	0	1	NA	Flat	4 ug-ml	NULL	C2C12	NA	8.531	11.998	0	0	0	29	-4.063	1.083	165.074727	2.142209584	4.204861234	0.141835318	2.5	81.85754935	0.487759295	1.647971433	-5.3555239	2.5	3.908136013
3	3	NA	-4.225	1.083	3	0	0	1	NA	Flat	4 ug-ml	NULL	C2C12	NA	8.369	11.998	0	0	0	29	-4.225	1.083	165.622847	-0.21924802	4.36159535	-0.062693646	5	276.7080179	0.487759295	1.647971433	-4.8074039	5	3.908136013
4	4	NA	-3.792	1.408	4	0	0	1	NA	Flat	4 ug-ml	NULL	C2C12	NA	8.802	11.673	0	0	0	29	-3.792	1.408	159.6296349	2.397284842	4.044963288	0.126652825	7.5	603.62287	0.487759295	1.647971433	-10.800616	7.5	3.908136013
5	5	NA	-3.684	2.166	5	0	0	1	NA	Flat	4 ug-ml	NULL	C2C12	NA	8.91	10.915	0	0	0	29	-3.684	2.166	149.5466908	4.03317764	4.27357134	-0.091443221	10	1091.069485	0.487759295	1.647971433	-20.8835601	10	3.908136013
6	6	NA	-3.575	2.816	6	0	0	1	NA	Flat	4 ug-ml	NULL	C2C12	NA	9.019	10.265	0	0	0	29	-3.575	2.816	141.7727677	3.109569221	4.550876948	-0.110922243	12.5	1683.862507	0.487759295	1.647971433	-28.6574832	12.5	3.908136013
7	7	NA	-3.034	3.791	7	0	0	1	NA	Flat	4 ug-ml	NULL	C2C12	NA	9.56	9.29	0	0	0	29	-3.034	3.791	128.6708653	5.240760977	4.855598521	-0.121888629	15	2363.746761	0.487759295	1.647971433	-41.7593856	15	3.908136013
8	8	NA	-1.463	4.55	8	0	0	1	NA	Flat	4 ug-ml	NULL	C2C12	NA	11.131	8.531	0	0	0	29	-1.463	4.55	107.8245954	8.338507968	4.779421408	0.030470845	17.5	3039.128425	0.487759295	1.647971433	-62.6056555	17.5	3.908136013
9	9	NA	-1.409	4.875	9	0	0	1	NA	Flat	4 ug-ml	NULL	C2C12	NA	11.185	8.206	0	0	0	29	-1.409	4.875	106.1206497	0.681578253	5.074535053	-0.118045458	20	3351.06311	0.487759295	1.647971433	-64.3096012	20	3.908136013
10	10	NA	-1.3	4.333	10	0	0	1	NA	Flat	4 ug-ml	NULL	C2C12	NA	11.294	8.748	0	0	0	29	-1.3	4.333	106.7004574	-0.231923043	4.523813546	0.220288603	22.5	3484.343268	0.487759295	1.647971433	-63.7297935	22.5	3.908136013
11	11	NA	-1.192	4.441	11	0	0	1	NA	Flat	4 ug-ml	NULL	C2C12	NA	11.402	8.64	0	0	0	29	-1.192	4.441	105.0245248	0.670373005	4.598189318	-0.029750309	25	3502.934268	0.487759295	1.647971433	-65.4057261	25	3.908136013
12	12	NA	-1.734	4.116	12	0	0	1	NA	Flat	4 ug-ml	NULL	C2C12	NA	10.86	8.965	0	0	0	29	-1.734	4.116	112.844855	-3.12813205	4.466342128	0.052738876	27.5	3316.077821	0.487759295	1.647971433	-57.5853959	27.5	3.908136013
13	13	NA	-1.842	3.683	13	0	0	1	NA	Flat	4 ug-ml	NULL	C2C12	NA	10.752	9.398	0	0	0	29	-1.842	3.683	116.5712736	-1.49056744	4.117942812	0.139359726	30	0	0.487759295	1.647971433	-53.8589773	30	3.908136013
14	14	NA	-2.329	3.575	14	0	0	1	NA	Flat	4 ug-ml	NULL	C2C12	NA	10.265	9.506	0	0	0	29	-2.329	3.575	123.0829777	-2.604681659	4.266716067	-0.059509302	32.5	0	0.487759295	1.647971433	-47.3472732	32.5	3.908136013
15	15	NA	-1.95	4.008	15	0	0	1	NA	Flat	4 ug-ml	NULL	C2C12	NA	10.644	9.073	0	0	0	29	-1.95	4.008	115.94417	2.855523093	4.45719239	-0.076190529	35	0	0.487759295	1.647971433	-54.4860809	35	3.908136013
16	16	NA	-2.004	3.9	16	0	0	1	NA	Flat	4 ug-ml	NULL	C2C12	NA	10.59	9.181	0	0	0	29	-2.004	3.9	117.1961909	-0.500808369	4.384748111	0.028977711	37.5	0	0.487759295	1.647971433	-53.23406	37.5	3.908136013
17	17	NA	-1.517	3.791	17	0	0	1	NA	Flat	4 ug-ml	NULL	C2C12	NA	11.077	9.29	0	0	0	29	-1.517	3.791	111.8092265	2.15478578	4.083254829	0.120597313	40	0	0.487759295	1.647971433	-58.6210244	40	3.908136013
18	18	NA	-1.517	4.008	18	0	0	1	NA	Flat	4 ug-ml	NULL	C2C12	NA	11.077	9.073	0	0	0	29	-1.517	4.008	110.7313042	0.431168905	4.285481653	-0.08089073	42.5	0	0.487759295	1.647971433	-59.6989467	42.5	3.908136013
19	19	NA	-0.975	4.008	19	0	0	1	NA	Flat	4 ug-ml	NULL	C2C12	NA	11.619	9.073	0	0	0	29	-0.975	4.008	103.6724015	2.823561093	4.124886544	0.064238044	45	0	0.487759295	1.647971433	-66.7578494	45	3.908136013
20	20	NA	-0.975	3.846	20	0	0	1	NA	Flat	4 ug-ml	NULL	C2C12	NA	11.619	9.235	0	0	0	29	-0.975	3.846	104.2253724	-0.221188392	3.967661906	0.062889855	47.5	0	0.487759295	1.647971433	-66.2048785	47.5	3.908136013
21	21	NA	-1.3	4.008	21	0	0	1	NA	Flat	4 ug-ml	NULL	C2C12	NA	11.294	9.073	0	0	0	29	-1.3	4.008	107.9705381	-1.498066258	4.213557167	-0.098358104	50	0	0.487759295	1.647971433	-62.4597128	50	3.908136013
22	22	NA	-1.517	3.683	22	0	0	1	NA	Flat	4 ug-ml	NULL	C2C12	NA	11.077	9.398	0	0	0	29	-1.517	3.683	112.3863943	-1.766342494	3.983186915	0.092148101	52.5	0	0.487759295	1.647971433	-58.0438566	52.5	3.908136013
23	23	NA	-1.192	2.979	23	0	0	1	NA	Flat	4 ug-ml	NULL	C2C12	NA	11.402	10.102	0	0	0	29	-1.192	2.979	111.8080413	0.231341198	3.20862977	0.309822858	55	0	0.487759295	1.647971433	-58.6222096	55	3.908136013
24	24	NA	-1.084	2.546	24	0	0	1	NA	Flat	4 ug-ml	NULL	C2C12	NA	11.51	10.535	0	0	0	29	-1.084	2.546	113.0626513	-0.501843978	2.767159554	0.176588086	57.5	0	0.487759295	1.647971433	-57.3675996	57.5	3.908136013
25	25	NA	-0.921	2.221	25	0	0	1	NA	Flat	4 ug-ml	NULL	C2C12	NA	11.673	10.86	0	0	0	29	-0.921	2.221	112.5227132	0.215975244	2.404388072	0.145108593	60	0	0.487759295	1.647971433	-57.9075377	60	3.908136013
1	1	NA	-0.65	-2.925	1	0	0	2	NA	Flat	4 ug-ml	NULL	C2C12	NA	11.944	16.006	0	0	0	30	-0.65	-2.925	257.4711923	0	2.996351949	0	0	0	0.076684521	-0.850808218	0	0	5.620986464
2	2	NA	-0.163	-3.359	2	0	0	2	NA	Flat	4 ug-ml	NULL	C2C12	NA	12.431	16.44	0	0	0	30	-0.163	-3.359	267.2218244	-3.900252858	3.362952572	-0.146640249	2.5	98.1846437	0.076684521	-0.850808218	9.7506321	2.5	5.620986464
3	3	NA	-1.084	-3.467	3	0	0	2	NA	Flat	4 ug-ml	NULL	C2C12	NA	11.51	16.548	0	0	0	30	-1.084	-3.467	252.6375069	5.833727016	3.632512216	-0.107823858	5	128.0502651	0.076684521	-0.850808218	-4.8336854	5	5.620986464
4	4	NA	-1.409	-3.196	4	0	0	2	NA	Flat	4 ug-ml	NULL	C2C12	NA	11.185	16.277	0	0	0	30	-1.409	-3.196	246.2090647	2.571376863	3.492806465	0.055882301	7.5	111.0726503	0.076684521	-0.850808218	-11.2621276	7.5	5.620986464
5	5	NA	-0.975	-3.359	5	0	0	2	NA	Flat	4 ug-ml	NULL	C2C12	NA	11.619	16.44	0	0	0	30	-0.975	-3.359	253.8138386	-3.041909539	3.497642921	-0.001934582	10	196.8720194	0.076684521	-0.850808218	-3.6573537	10	5.620986464
6	6	NA	-1.625	-3.359	6	0	0	2	NA	Flat	4 ug-ml	NULL	C2C12	NA	10.969	16.44	0	0	0	30	-1.625	-3.359	244.1834667	3.852148752	3.731421445	-0.09351141	12.5	114.9220471	0.076684521	-0.850808218	-13.2877256	12.5	5.620986464
7	7	NA	-0.704	-3.142	7	0	0	2	NA	Flat	4 ug-ml	NULL	C2C12	NA	11.89	16.223	0	0	0	30	-0.704	-3.142	257.3708292	-5.274945016	3.219903725	0.204607088	15	18.90802229	0.076684521	-0.850808218	-0.1003631	15	5.620986464
8	8	NA	-0.434	-2.763	8	0	0	2	NA	Flat	4 ug-ml	NULL	C2C12	NA	12.16	15.844	0	0	0	30	-0.434	-2.763	261.0731683	-1.480935604	2.796877723	0.169210401	17.5	12.9742311	0.076684521	-0.850808218	3.601976	17.5	5.620986464
9	9	NA	-0.325	-4.713	9	0	0	2	NA	Flat	4 ug-ml	NULL	C2C12	NA	12.269	17.794	0	0	0	30	-0.325	-4.713	266.055231	-1.992825097	4.724192418	-0.770925878	20	0	0.076684521	-0.850808218	8.5840387	20	5.620986464
10	10	NA	0.596	-4.117	10	0	0	2	NA	Flat	4 ug-ml	NULL	C2C12	NA	13.19	17.198	0	0	0	30	0.596	-4.117	278.2372336	-4.872801024	4.159916466	0.225710381	22.5	0	0.076684521	-0.850808218	20.7660413	22.5	5.620986464
11	11	NA	0.216	-3.954	11	0	0	2	NA	Flat	4 ug-ml	NULL	C2C12	NA	12.81	17.035	0	0	0	30	0.216	-3.954	273.1268587	2.044149922	3.959895453	0.080008405	25	0	0.076684521	-0.850808218	15.6556664	25	5.620986464
12	12	NA	0.65	-3.575	12	0	0	2	NA	Flat	4 ug-ml	NULL	C2C12	NA	13.244	16.656	0	0	0	30	0.65	-3.575	280.3048465	-2.871195089	3.633610463	0.130513996	27.5	0	0.076684521	-0.850808218	22.8336542	27.5	5.620986464
13	13	NA	0.541	-3.521	13	0	0	2	NA	Flat	4 ug-ml	NULL	C2C12	NA	13.135	16.602	0	0	0	30	0.541	-3.521	278.7351568	0.627875877	3.56231975	0.028516285	30	0	0.076684521	-0.850808218	21.2639645	30	5.620986464
14	14	NA	0.812	-3.359	14	0	0	2	NA	Flat	4 ug-ml	NULL	C2C12	NA	13.406	16.44	0	0	0	30	0.812	-3.359	283.5898859	-1.941891642	3.455752451	0.04262692	32.5	0	0.076684521	-0.850808218	26.1186936	32.5	5.620986464
15	15	NA	-0.109	-2.763	15	0	0	2	NA	Flat	4 ug-ml	NULL	C2C12	NA	12.485	15.844	0	0	0	30	-0.109	-2.763	267.7408602	6.339610261	2.765149182	0.276241307	35	0	0.076684521	-0.850808218	10.2696679	35	5.620986464
16	16	NA	-0.434	-2.709	16	0	0	2	NA	Flat	4 ug-ml	NULL	C2C12	NA	12.16	15.79	0	0	0	30	-0.434	-2.709	260.898175	2.737074091	2.743544605	0.008641831	37.5	0	0.076684521	-0.850808218	3.4269827	37.5	5.620986464
17	17	NA	-0.109	-2.438	17	0	0	2	NA	Flat	4 ug-ml	NULL	C2C12	NA	12.485	15.519	0	0	0	30	-0.109	-2.438	267.4400805	-2.616762189	2.440435412	0.121243677	40	0	0.076684521	-0.850808218	9.9688882	40	5.620986464
1	1	NA	-4.388	-1.246	1	0	0	3	NA	Flat	4 ug-ml	NULL	C2C12	NA	8.206	14.327	0	0	0	31	-4.388	-1.246	195.8522265	0	4.561475638	0	0	0	0.48268035	1.307541758	0	0	3.966707523
2	2	NA	-4.225	-1.029	2	0	0	3	NA	Flat	4 ug-ml	NULL	C2C12	NA	8.369	14.11	0	0	0	31	-4.225	-1.029	193.687916	0.865724198	4.348501581	0.085189623	2.5	89.82320023	0.48268035	1.307541758	-2.1643105	2.5	3.966707523
3	3	NA	-4.117	-2.004	3	0	0	3	NA	Flat	4 ug-ml	NULL	C2C12	NA	8.477	15.085	0	0	0	31	-4.117	-2.004	205.9550684	-4.906860943	4.578832275	-0.092132277	5	207.9395947	0.48268035	1.307541758	10.1028419	5	3.966707523
4	4	NA	-3.954	-2.113	4	0	0	3	NA	Flat	4 ug-ml	NULL	C2C12	NA	8.64	15.194	0	0	0	31	-3.954	-2.113	208.1198487	-0.865912153	4.483178002	0.038261709	7.5	334.7611551	0.48268035	1.307541758	12.2676222	7.5	3.966707523
5	5	NA	-4.604	-0.921	5	0	0	3	NA	Flat	4 ug-ml	NULL	C2C12	NA	7.99	14.002	0	0	0	31	-4.604	-0.921	191.3123257	6.723009227	4.695216395	-0.084815357	10	533.5622808	0.48268035	1.307541758	-4.5399008	10	3.966707523
6	6	NA	-4.767	-0.596	6	0	0	3	NA	Flat	4 ug-ml	NULL	C2C12	NA	7.827	13.677	0	0	0	31	-4.767	-0.596	187.1264956	1.674332018	4.804113342	-0.043558779	12.5	782.0329962	0.48268035	1.307541758	-8.7257309	12.5	3.966707523
7	7	NA	-4.659	0.054	7	0	0	3	NA	Flat	4 ug-ml	NULL	C2C12	NA	7.935	13.027	0	0	0	31	-4.659	0.054	179.3359447	3.116220367	4.659312932	0.057920164	15	1094.824581	0.48268035	1.307541758	-16.5162818	15	3.966707523
8	8	NA	-4.929	1.462	8	0	0	3	NA	Flat	4 ug-ml	NULL	C2C12	NA	7.665	11.619	0	0	0	31	-4.929	1.462	163.4790173	6.342770981	5.141253252	-0.192776128	17.5	1384.303079	0.48268035	1.307541758	-32.3732092	17.5	3.966707523
9	9	NA	-5.146	1.841	9	0	0	3	NA	Flat	4 ug-ml	NULL	C2C12	NA	7.448	11.24	0	0	0	31	-5.146	1.841	160.3151477	1.265547829	5.465399985	-0.129658693	20	1548.9638	0.48268035	1.307541758	-35.5370788	20	3.966707523
10	10	NA	-5.146	1.787	10	0	0	3	NA	Flat	4 ug-ml	NULL	C2C12	NA	7.448	11.294	0	0	0	31	-5.146	1.787	160.8499305	-0.213913139	5.447447567	0.007180967	22.5	1817.584365	0.48268035	1.307541758	-35.002296	22.5	3.966707523
11	11	NA	-5.688	1.679	11	0	0	3	NA	Flat	4 ug-ml	NULL	C2C12	NA	6.906	11.402	0	0	0	31	-5.688	1.679	163.5543039	-1.081749351	5.930631079	-0.193273405	25	1696.872122	0.48268035	1.307541758	-32.2979226	25	3.966707523
12	12	NA	-5.092	1.3	12	0	0	3	NA	Flat	4 ug-ml	NULL	C2C12	NA	7.502	11.781	0	0	0	31	-5.092	1.3	165.678179	-0.84955005	5.255327202	0.270121551	27.5	1461.212229	0.48268035	1.307541758	-30.1740475	27.5	3.966707523
13	13	NA	-4.388	2.654	13	0	0	3	NA	Flat	4 ug-ml	NULL	C2C12	NA	8.206	10.427	0	0	0	31	-4.388	2.654	148.8331357	6.738017322	5.128182914	0.050857715	30	2210.7949	0.48268035	1.307541758	-47.0190908	30	3.966707523
14	14	NA	-4.659	3.412	14	0	0	3	NA	Flat	4 ug-ml	NULL	C2C12	NA	7.935	9.669	0	0	0	31	-4.659	3.412	143.7829666	2.020067669	5.774774887	-0.258636789	32.5	0	0.48268035	1.307541758	-52.0692599	32.5	3.966707523
15	15	NA	-4.171	4.279	15	0	0	3	NA	Flat	4 ug-ml	NULL	C2C12	NA	8.423	8.802	0	0	0	31	-4.171	4.279	134.2677388	3.806091114	5.97554031	-0.080306169	35	0	0.48268035	1.307541758	-61.5844877	35	3.966707523
16	16	NA	-3.467	4.279	16	0	0	3	NA	Flat	4 ug-ml	NULL	C2C12	NA	9.127	8.802	0	0	0	31	-3.467	4.279	129.0156377	2.100840426	5.50726157	0.187311496	37.5	0	0.48268035	1.307541758	-66.8365888	37.5	3.966707523
17	17	NA	-2.979	3.846	17	0	0	3	NA	Flat	4 ug-ml	NULL	C2C12	NA	9.615	9.235	0	0	0	31	-2.979	3.846	127.7603241	0.50212546	4.864787457	0.256989645	40	0	0.48268035	1.307541758	-68.0919024	40	3.966707523
18	18	NA	-3.304	4.387	18	0	0	3	NA	Flat	4 ug-ml	NULL	C2C12	NA	9.29	8.694	0	0	0	31	-3.304	4.387	126.984656	0.310267238	5.492011016	-0.250889424	42.5	0	0.48268035	1.307541758	-68.8675705	42.5	3.966707523
19	19	NA	-3.088	4.171	19	0	0	3	NA	Flat	4 ug-ml	NULL	C2C12	NA	9.506	8.91	0	0	0	31	-3.088	4.171	126.5143981	0.188103148	5.189699895	0.120924448	45	0	0.48268035	1.307541758	-69.3378284	45	3.966707523
20	20	NA	-2.763	4.225	20	0	0	3	NA	Flat	4 ug-ml	NULL	C2C12	NA	9.831	8.856	0	0	0	31	-2.763	4.225	123.1832613	1.332454717	5.048246626	0.056581307	47.5	0	0.48268035	1.307541758	-72.6689652	47.5	3.966707523
21	21	NA	-3.088	4.225	21	0	0	3	NA	Flat	4 ug-ml	NULL	C2C12	NA	9.506	8.856	0	0	0	31	-3.088	4.225	126.1626053	-1.191737599	5.233198735	-0.073980843	50	0	0.48268035	1.307541758	-69.6896212	50	3.966707523
22	22	NA	-2.654	4.279	22	0	0	3	NA	Flat	4 ug-ml	NULL	C2C12	NA	9.94	8.802	0	0	0	31	-2.654	4.279	121.8087773	1.741531217	5.035231574	0.079186865	52.5	0	0.48268035	1.307541758	-74.0434492	52.5	3.966707523
23	23	NA	-2.329	3.412	23	0	0	3	NA	Flat	4 ug-ml	NULL	C2C12	NA	10.265	9.669	0	0	0	31	-2.329	3.412	124.3170878	-1.003324194	4.131099733	0.361652736	55	0	0.48268035	1.307541758	-71.5351387	55	3.966707523
24	24	NA	-2.329	2.762	24	0	0	3	NA	Flat	4 ug-ml	NULL	C2C12	NA	10.265	10.319	0	0	0	31	-2.329	2.762	130.1385761	-2.328595336	3.612877662	0.207288828	57.5	0	0.48268035	1.307541758	-65.7136504	57.5	3.966707523
25	25	NA	-2.329	2.979	25	0	0	3	NA	Flat	4 ug-ml	NULL	C2C12	NA	10.265	10.102	0	0	0	31	-2.329	2.979	128.0185085	0.848027028	3.781359808	-0.067392859	60	0	0.48268035	1.307541758	-67.833718	60	3.966707523
26	26	NA	-2.438	2.762	26	0	0	3	NA	Flat	4 ug-ml	NULL	C2C12	NA	10.156	10.319	0	0	0	31	-2.438	2.762	131.4346413	-1.366453112	3.684085775	0.038909613	62.5	0	0.48268035	1.307541758	-64.4175852	62.5	3.966707523
1	1	NA	1.137	1.841	1	0	0	4	NA	Flat	4 ug-ml	NULL	C2C12	NA	13.731	11.24	0	0	0	32	1.137	1.841	58.30055813	0	2.16380452	0	0	0	0.70295624	1.796697103	0	0	2.496117541
2	2	NA	1.462	2.762	2	0	0	4	NA	Flat	4 ug-ml	NULL	C2C12	NA	14.056	10.319	0	0	0	32	1.462	2.762	62.10654157	-1.522393375	3.125074079	-0.384507824	2.5	26.03992172	0.70295624	1.796697103	3.80598344	2.5	2.496117541
3	3	NA	1.137	3.412	3	0	0	4	NA	Flat	4 ug-ml	NULL	C2C12	NA	13.731	9.669	0	0	0	32	1.137	3.412	71.57008905	-3.785418993	3.596458397	-0.188553727	5	96.47765394	0.70295624	1.796697103	13.26953092	5	2.496117541
4	4	NA	0.65	3.412	4	0	0	4	NA	Flat	4 ug-ml	NULL	C2C12	NA	13.244	9.669	0	0	0	32	0.65	3.412	79.21415885	-3.05762792	3.47336206	0.049238535	7.5	182.0047506	0.70295624	1.796697103	20.91360072	7.5	2.496117541
5	5	NA	0.541	3.358	5	0	0	4	NA	Flat	4 ug-ml	NULL	C2C12	NA	13.135	9.723	0	0	0	32	0.541	3.358	80.84784574	-0.653474754	3.401300487	0.028824629	10	264.2345795	0.70295624	1.796697103	22.54728761	10	2.496117541
6	6	NA	0.596	4.062	6	0	0	4	NA	Flat	4 ug-ml	NULL	C2C12	NA	13.19	9.019	0	0	0	32	0.596	4.062	81.65279446	-0.321979488	4.105491444	-0.281676383	12.5	374.8261498	0.70295624	1.796697103	23.35223633	12.5	2.496117541
7	7	NA	0.271	3.737	7	0	0	4	NA	Flat	4 ug-ml	NULL	C2C12	NA	12.865	9.344	0	0	0	32	0.271	3.737	85.85228167	-1.679794887	3.746813313	0.143471253	15	572.0617197	0.70295624	1.796697103	27.55172354	15	2.496117541
8	8	NA	0.108	4.279	8	0	0	4	NA	Flat	4 ug-ml	NULL	C2C12	NA	12.702	8.802	0	0	0	32	0.108	4.279	88.55418773	-1.080762421	4.280362718	-0.213419762	17.5	864.0725608	0.70295624	1.796697103	30.2536296	17.5	2.496117541
9	9	NA	-0.379	4.225	9	0	0	4	NA	Flat	4 ug-ml	NULL	C2C12	NA	12.215	8.856	0	0	0	32	-0.379	4.225	95.1259489	-2.62870447	4.241964875	0.015359137	20	1245.377318	0.70295624	1.796697103	36.82539077	20	2.496117541
10	10	NA	-0.379	3.737	10	0	0	4	NA	Flat	4 ug-ml	NULL	C2C12	NA	12.215	9.344	0	0	0	32	-0.379	3.737	95.79103697	-0.266035228	3.756169591	0.194318113	22.5	1405.536004	0.70295624	1.796697103	37.49047884	22.5	2.496117541
11	11	NA	-0.163	4.279	11	0	0	4	NA	Flat	4 ug-ml	NULL	C2C12	NA	12.431	8.802	0	0	0	32	-0.163	4.279	92.18151406	1.443809163	4.282103455	-0.210373545	25	0	0.70295624	1.796697103	33.88095593	25	2.496117541
12	12	NA	-0.921	4.062	12	0	0	4	NA	Flat	4 ug-ml	NULL	C2C12	NA	11.673	9.019	0	0	0	32	-0.921	4.062	102.774999	-4.237393973	4.16510324	0.046800086	27.5	0	0.70295624	1.796697103	44.47444087	27.5	2.496117541
13	13	NA	-1.354	4.387	13	0	0	4	NA	Flat	4 ug-ml	NULL	C2C12	NA	11.24	8.694	0	0	0	32	-1.354	4.387	107.1522745	-1.750910211	4.591196467	-0.170437291	30	0	0.70295624	1.796697103	48.85171637	30	2.496117541
14	14	NA	-2.438	3.846	14	0	0	4	NA	Flat	4 ug-ml	NULL	C2C12	NA	10.156	9.235	0	0	0	32	-2.438	3.846	122.3708292	-6.087421887	4.553631518	0.01502598	32.5	0	0.70295624	1.796697103	64.07027107	32.5	2.496117541
15	15	NA	-2.438	3.954	15	0	0	4	NA	Flat	4 ug-ml	NULL	C2C12	NA	10.156	9.127	0	0	0	32	-2.438	3.954	121.6576015	0.285291098	4.645208284	-0.036630706	35	0	0.70295624	1.796697103	63.35704337	35	2.496117541
16	16	NA	-2.763	3.196	16	0	0	4	NA	Flat	4 ug-ml	NULL	C2C12	NA	9.831	9.885	0	0	0	32	-2.763	3.196	130.8440096	-3.674563237	4.224758573	0.168179884	37.5	0	0.70295624	1.796697103	72.54345147	37.5	2.496117541
17	17	NA	-2.113	2.491	17	0	0	4	NA	Flat	4 ug-ml	NULL	C2C12	NA	10.481	10.59	0	0	0	32	-2.113	2.491	130.3063995	0.215044037	3.266473634	0.383313976	40	0	0.70295624	1.796697103	72.00584137	40	2.496117541
18	18	NA	-2.329	2.979	18	0	0	4	NA	Flat	4 ug-ml	NULL	C2C12	NA	10.265	10.102	0	0	0	32	-2.329	2.979	128.0185085	0.91515639	3.781359808	-0.20595447	42.5	0	0.70295624	1.796697103	69.71795037	42.5	2.496117541
19	19	NA	-2.004	2.708	19	0	0	4	NA	Flat	4 ug-ml	NULL	C2C12	NA	10.59	10.373	0	0	0	32	-2.004	2.708	126.5025348	0.606389479	3.368869246	0.164996225	45	0	0.70295624	1.796697103	68.20197667	45	2.496117541
20	20	NA	-1.679	2.112	20	0	0	4	NA	Flat	4 ug-ml	NULL	C2C12	NA	10.915	10.969	0	0	0	32	-1.679	2.112	128.4840345	-0.792599885	2.698070607	0.268319456	47.5	0	0.70295624	1.796697103	70.18347637	47.5	2.496117541
21	21	NA	-1.571	2.383	21	0	0	4	NA	Flat	4 ug-ml	NULL	C2C12	NA	11.023	10.698	0	0	0	32	-1.571	2.383	123.3949894	2.035618072	2.854247712	-0.062470842	50	0	0.70295624	1.796697103	65.09443127	50	2.496117541
1	1	NA	-0.704	2.437	1	0	0	5	NA	Flat	4 ug-ml	NULL	C2C12	NA	11.89	10.644	0	0	0	33	-0.704	2.437	106.112936	0	2.536648379	0	0	0	0.413904612	0.200644304	0	0	4.20889117
2	2	NA	-0.867	2.762	2	0	0	5	NA	Flat	4 ug-ml	NULL	C2C12	NA	11.727	10.319	0	0	0	33	-0.867	2.762	107.4272279	-0.525716768	2.894880481	-0.143292841	2.5	35.99500965	0.413904612	0.200644304	1.3142919	2.5	4.20889117
3	3	NA	-0.975	2.491	3	0	0	5	NA	Flat	4 ug-ml	NULL	C2C12	NA	11.619	10.59	0	0	0	33	-0.975	2.491	111.3758256	-1.579439073	2.67501514	0.087946136	5	88.42236675	0.413904612	0.200644304	5.2628896	5	4.20889117
4	4	NA	-0.759	2.654	4	0	0	5	NA	Flat	4 ug-ml	NULL	C2C12	NA	11.835	10.427	0	0	0	33	-0.759	2.654	105.9596514	2.166469679	2.760397979	-0.034153135	7.5	122.956926	0.413904612	0.200644304	-0.1532846	7.5	4.20889117
5	5	NA	-0.65	3.087	5	0	0	5	NA	Flat	4 ug-ml	NULL	C2C12	NA	11.944	9.994	0	0	0	33	-0.65	3.087	101.8905288	1.627649035	3.154690001	-0.157716809	10	113.0587569	0.413904612	0.200644304	-4.2224072	10	4.20889117
6	6	NA	-0.704	3.521	6	0	0	5	NA	Flat	4 ug-ml	NULL	C2C12	NA	11.89	9.56	0	0	0	33	-0.704	3.521	101.3068031	0.233490294	3.590690324	-0.174400129	12.5	133.2019053	0.413904612	0.200644304	-4.8061329	12.5	4.20889117
7	7	NA	-0.488	3.521	7	0	0	5	NA	Flat	4 ug-ml	NULL	C2C12	NA	12.106	9.56	0	0	0	33	-0.488	3.521	97.89075396	1.366419654	3.554656805	0.014413408	15	141.8828449	0.413904612	0.200644304	-8.22218204	15	4.20889117
8	8	NA	-0.65	3.629	8	0	0	5	NA	Flat	4 ug-ml	NULL	C2C12	NA	11.944	9.452	0	0	0	33	-0.65	3.629	100.1547232	-0.905587705	3.686752094	-0.052838116	17.5	173.6154326	0.413904612	0.200644304	-5.9582128	17.5	4.20889117
9	9	NA	-0.217	3.629	9	0	0	5	NA	Flat	4 ug-ml	NULL	C2C12	NA	12.377	9.452	0	0	0	33	-0.217	3.629	93.42198878	2.693093778	3.635482086	0.020508003	20	200.8321162	0.413904612	0.200644304	-12.69094722	20	4.20889117
10	10	NA	-0.379	3.737	10	0	0	5	NA	Flat	4 ug-ml	NULL	C2C12	NA	12.215	9.344	0	0	0	33	-0.379	3.737	95.79103697	-0.947619277	3.756169591	-0.048275002	22.5	187.5003431	0.413904612	0.200644304	-10.32189903	22.5	4.20889117
11	11	NA	0.108	3.629	11	0	0	5	NA	Flat	4 ug-ml	NULL	C2C12	NA	12.702	9.452	0	0	0	33	0.108	3.629	88.29536558	2.998268559	3.630606699	0.050225157	25	143.6748922	0.413904612	0.200644304	-17.81757042	25	4.20889117
12	12	NA	-0.379	3.954	12	0	0	5	NA	Flat	4 ug-ml	NULL	C2C12	NA	12.215	9.127	0	0	0	33	-0.379	3.954	95.4752051	-2.871935811	3.97212248	-0.136606313	27.5	45.95333384	0.413904612	0.200644304	-10.6377309	27.5	4.20889117
13	13	NA	-1.354	4.062	13	0	0	5	NA	Flat	4 ug-ml	NULL	C2C12	NA	11.24	9.019	0	0	0	33	-1.354	4.062	108.4349488	-5.183897488	4.281723952	-0.123840589	30	41.54917073	0.413904612	0.200644304	2.3220128	30	4.20889117
14	14	NA	-1.896	3.846	14	0	0	5	NA	Flat	4 ug-ml	NULL	C2C12	NA	10.698	9.235	0	0	0	33	-1.896	3.846	116.2423625	-3.122965456	4.287951959	-0.002491203	32.5	102.6052812	0.413904612	0.200644304	10.1294265	32.5	4.20889117
15	15	NA	-1.734	3.791	15	0	0	5	NA	Flat	4 ug-ml	NULL	C2C12	NA	10.86	9.29	0	0	0	33	-1.734	3.791	114.5793141	0.665219339	4.168745255	0.047682682	35	0	0.413904612	0.200644304	8.4663781	35	4.20889117
16	16	NA	-1.896	4.171	16	0	0	5	NA	Flat	4 ug-ml	NULL	C2C12	NA	10.698	8.91	0	0	0	33	-1.896	4.171	114.4449897	0.053729755	4.581708961	-0.165185482	37.5	0	0.413904612	0.200644304	8.3320537	37.5	4.20889117
17	17	NA	-0.759	4.658	17	0	0	5	NA	Flat	4 ug-ml	NULL	C2C12	NA	11.835	8.423	0	0	0	33	-0.759	4.658	99.25475141	6.076095329	4.719432699	-0.055089495	40	0	0.413904612	0.200644304	-6.85818459	40	4.20889117
18	18	NA	-0.379	4.279	18	0	0	5	NA	Flat	4 ug-ml	NULL	C2C12	NA	12.215	8.802	0	0	0	33	-0.379	4.279	95.06159877	1.677261055	4.295751622	0.169472431	42.5	0	0.413904612	0.200644304	-11.05133723	42.5	4.20889117
19	19	NA	-0.488	3.521	19	0	0	5	NA	Flat	4 ug-ml	NULL	C2C12	NA	12.106	9.56	0	0	0	33	-0.488	3.521	97.89075396	-1.131662077	3.554656805	0.296437927	45	0	0.413904612	0.200644304	-8.22218204	45	4.20889117
20	20	NA	-0.325	4.712	20	0	0	5	NA	Flat	4 ug-ml	NULL	C2C12	NA	12.269	8.369	0	0	0	33	-0.325	4.712	93.94560354	1.578060169	4.723194787	-0.467415193	47.5	0	0.413904612	0.200644304	-12.16733246	47.5	4.20889117
21	21	NA	0	4.496	21	0	0	5	NA	Flat	4 ug-ml	NULL	C2C12	NA	12.594	8.585	0	0	0	33	0	4.496	90	1.578241415	4.496	0.090877915	50	0	0.413904612	0.200644304	-16.112936	50	4.20889117
22	22	NA	-0.109	3.9	22	0	0	5	NA	Flat	4 ug-ml	NULL	C2C12	NA	12.485	9.181	0	0	0	33	-0.109	3.9	91.60092682	-0.640370729	3.901522908	0.237790837	52.5	0	0.413904612	0.200644304	-14.51200918	52.5	4.20889117
23	23	NA	0.433	4.062	23	0	0	5	NA	Flat	4 ug-ml	NULL	C2C12	NA	13.027	9.019	0	0	0	33	0.433	4.062	83.91537693	3.074219957	4.085013219	-0.073396125	55	0	0.413904612	0.200644304	-22.19755907	55	4.20889117
24	24	NA	0.921	5.254	24	0	0	5	NA	Flat	4 ug-ml	NULL	C2C12	NA	13.515	7.827	0	0	0	33	0.921	5.254	80.05735457	1.543208944	5.334112578	-0.499639744	57.5	0	0.413904612	0.200644304	-26.05558143	57.5	4.20889117
25	25	NA	1.408	4.279	25	0	0	5	NA	Flat	4 ug-ml	NULL	C2C12	NA	14.002	8.802	0	0	0	33	1.408	4.279	71.7862693	3.308434106	4.504698103	0.33176579	60	0	0.413904612	0.200644304	-34.3266667	60	4.20889117
26	26	NA	1.3	3.737	26	0	0	5	NA	Flat	4 ug-ml	NULL	C2C12	NA	13.894	9.344	0	0	0	33	1.3	3.737	70.81861335	0.387062383	3.956661345	0.219214703	62.5	0	0.413904612	0.200644304	-35.29432265	62.5	4.20889117
27	27	NA	2.004	3.087	27	0	0	5	NA	Flat	4 ug-ml	NULL	C2C12	NA	14.598	9.994	0	0	0	33	2.004	3.087	57.00941662	5.52367869	3.680432719	0.11049145	65	0	0.413904612	0.200644304	-49.10351938	65	4.20889117
28	28	NA	2.221	2.979	28	0	0	5	NA	Flat	4 ug-ml	NULL	C2C12	NA	14.815	10.102	0	0	0	33	2.221	2.979	53.29354861	1.486347202	3.715815119	-0.01415296	67.5	0	0.413904612	0.200644304	-52.81938739	67.5	4.20889117
29	29	NA	2.166	2.275	29	0	0	5	NA	Flat	4 ug-ml	NULL	C2C12	NA	14.76	10.806	0	0	0	33	2.166	2.275	46.40598657	2.755024818	3.141206934	0.229843274	70	0	0.413904612	0.200644304	-59.70694943	70	4.20889117
1	1	NA	0.108	2.762	1	0	0	6	NA	Flat	4 ug-ml	NULL	C2C12	NA	12.702	10.319	0	0	0	34	0.108	2.762	87.76075549	0	2.764110707	0	0	0	0.347435715	0	0	0	0
2	2	NA	0.108	3.304	2	0	0	6	NA	Flat	4 ug-ml	NULL	C2C12	NA	12.702	9.777	0	0	0	34	0.108	3.304	88.12780215	-0.146818665	3.305764662	-0.216661582	2.5	0	0.347435715	0	0.36704666	2.5	0
3	3	NA	0.054	3.629	3	0	0	6	NA	Flat	4 ug-ml	NULL	C2C12	NA	12.648	9.452	0	0	0	34	0.054	3.629	89.14749414	-0.407876795	3.629401741	-0.129454832	5	0	0.347435715	0	1.38673865	5	0
4	4	NA	0.108	4.171	4	0	0	6	NA	Flat	4 ug-ml	NULL	C2C12	NA	12.702	8.91	0	0	0	34	0.108	4.171	88.51676772	0.252290567	4.172397992	-0.2171985	7.5	0	0.347435715	0	0.75601223	7.5	0
5	5	NA	0.162	5.037	5	0	0	6	NA	Flat	4 ug-ml	NULL	C2C12	NA	12.756	8.044	0	0	0	34	0.162	5.037	88.15788805	0.143551867	5.039604449	-0.346882583	10	0	0.347435715	0	0.39713256	10	0
6	6	NA	-0.271	4.171	6	0	0	6	NA	Flat	4 ug-ml	NULL	C2C12	NA	12.323	8.91	0	0	0	34	-0.271	4.171	93.7174209	-2.223813137	4.179794493	0.343923982	12.5	0	0.347435715	0	5.95666541	12.5	0
7	7	NA	-0.271	4.929	7	0	0	6	NA	Flat	4 ug-ml	NULL	C2C12	NA	12.323	8.152	0	0	0	34	-0.271	4.929	93.14699513	0.228170307	4.936444267	-0.30265991	15	0	0.347435715	0	5.38623964	15	0
8	8	NA	0.054	4.062	8	0	0	6	NA	Flat	4 ug-ml	NULL	C2C12	NA	12.648	9.019	0	0	0	34	0.054	4.062	89.23835799	1.563454856	4.062358921	0.349634139	17.5	0	0.347435715	0	1.4776025	17.5	0
9	9	NA	-0.65	4.604	9	0	0	6	NA	Flat	4 ug-ml	NULL	C2C12	NA	11.944	8.477	0	0	0	34	-0.65	4.604	98.03599781	-3.519055927	4.649657622	-0.23491948	20	0	0.347435715	0	10.27524232	20	0
10	10	NA	-0.488	4.279	10	0	0	6	NA	Flat	4 ug-ml	NULL	C2C12	NA	12.106	8.802	0	0	0	34	-0.488	4.279	96.50620639	0.611916568	4.306737164	0.137168183	22.5	0	0.347435715	0	8.7454509	22.5	0
11	11	NA	-2.546	3.304	11	0	0	6	NA	Flat	4 ug-ml	NULL	C2C12	NA	10.048	9.777	0	0	0	34	-2.546	3.304	127.6171676	-12.4443845	4.171154756	0.054232963	25	0	0.347435715	0	39.85641211	25	0
12	12	NA	-2.6	2.546	12	0	0	6	NA	Flat	4 ug-ml	NULL	C2C12	NA	9.994	10.535	0	0	0	34	-2.6	2.546	135.6012162	-3.193619424	3.638971833	0.212873169	27.5	0	0.347435715	0	47.84046071	27.5	0
13	13	NA	-1.138	2.329	13	0	0	6	NA	Flat	4 ug-ml	NULL	C2C12	NA	11.456	10.752	0	0	0	34	-1.138	2.329	116.0411396	7.82403065	2.592158367	0.418725386	30	0	0.347435715	0	28.28038411	30	0
1	1	NA	0.2975	2.5185	1	0	0	1	NA	200nm	4 ug-ml	NULL	C2C12	NA	67	69	-1	-1	60	35	0.2975	2.5185	83.26310544	0	2.536010351	0	0	0	0.673101525	1.910104581	0	0	4.774607226
2	2	NA	0.2975	3.1685	2	0	0	1	NA	200nm	4 ug-ml	NULL	C2C12	NA	67	65	0.516	0.258	57	35	0.2975	3.1685	84.63605262	-0.392270623	3.182435938	-0.184693025	3.5	234.5242889	0.673101525	1.910104581	1.37294718	3.5	4.774607226
3	3	NA	0.785	2.356	3	0	0	1	NA	200nm	4 ug-ml	NULL	C2C12	NA	70	70	0.752	0.376	58	35	0.785	2.356	71.57234721	3.73248726	2.483336667	0.199742649	7	903.9058594	0.673101525	1.910104581	-11.69075823	7	4.774607226
4	4	NA	1.11	2.5185	4	0	0	1	NA	200nm	4 ug-ml	NULL	C2C12	NA	72	69	0.288	0.144	107	35	1.11	2.5185	66.21506364	1.530652448	2.752261298	-0.076835609	10.5	2125.375934	0.673101525	1.910104581	-17.0480418	10.5	4.774607226
5	5	NA	2.5725	2.5185	5	0	0	1	NA	200nm	4 ug-ml	NULL	C2C12	NA	81	69	1.161	0.581	27	35	2.5725	2.5185	44.39228912	6.235078434	3.600083124	-0.242234808	14	3909.982633	0.673101525	1.910104581	-38.87081632	14	4.774607226
6	6	NA	3.5475	2.031	6	0	0	1	NA	200nm	4 ug-ml	NULL	C2C12	NA	87	72	0.865	0.433	104	35	3.5475	2.031	29.79182153	4.17156217	4.087752102	-0.139333994	17.5	6173.503628	0.673101525	1.910104581	-53.47128391	17.5	4.774607226
7	7	NA	5.01	0.8935	7	0	0	1	NA	200nm	4 ug-ml	NULL	C2C12	NA	96	79	1.471	0.735	37	35	5.01	0.8935	10.11200501	5.622804719	5.089051213	-0.28608546	21	8909.536217	0.673101525	1.910104581	-73.15110043	21	4.774607226
8	8	NA	6.635	-0.894	8	0	0	1	NA	200nm	4 ug-ml	NULL	C2C12	NA	106	90	1.918	0.959	24	35	6.635	-0.894	352.3261822	-0.696624904	6.694957879	-0.458830476	24.5	11883.45025	0.673101525	1.910104581	-90.93692324	24.5	4.774607226
9	9	NA	5.335	-2.6815	9	0	0	1	NA	200nm	4 ug-ml	NULL	C2C12	NA	98	101	1.755	0.877	65	35	5.335	-2.6815	333.3147916	5.431825879	5.97098545	0.206849265	28	15027.54799	0.673101525	1.910104581	-109.9483138	28	4.774607226
10	10	NA	4.035	-4.144	10	0	0	1	NA	200nm	4 ug-ml	NULL	C2C12	NA	90	110	1.553	0.777	79	35	4.035	-4.144	314.2364751	5.450947569	5.78393992	0.05344158	31.5	17517.03102	0.673101525	1.910104581	-129.0266303	31.5	4.774607226
11	11	NA	3.385	-5.769	11	0	0	1	NA	200nm	4 ug-ml	NULL	C2C12	NA	86	120	1.389	0.695	78	35	3.385	-5.769	300.4025697	3.952544406	6.688765656	-0.258521639	35	19445.14957	0.673101525	1.910104581	-142.8605357	35	4.774607226
12	12	NA	4.36	-5.444	12	0	0	1	NA	200nm	4 ug-ml	NULL	C2C12	NA	92	118	0.816	0.408	73	35	4.36	-5.444	308.6905986	-2.368008279	6.974721213	-0.081701588	38.5	18109.7596	0.673101525	1.910104581	-134.5725068	38.5	4.774607226
13	13	NA	3.8725	-4.6315	13	0	0	1	NA	200nm	4 ug-ml	NULL	C2C12	NA	89	113	0.752	0.376	48	35	3.8725	-4.6315	309.8997445	-0.345470255	6.037139099	0.267880604	42	0	0.673101525	1.910104581	-133.3633609	42	4.774607226
14	14	NA	5.4975	-4.794	14	0	0	1	NA	200nm	4 ug-ml	NULL	C2C12	NA	99	114	1.296	0.648	50	35	5.4975	-4.794	318.9105062	-2.574503323	7.2941718	-0.3591522	45.5	0	0.673101525	1.910104581	-124.3525992	45.5	4.774607226
15	15	NA	6.1475	-4.6315	15	0	0	1	NA	200nm	4 ug-ml	NULL	C2C12	NA	103	113	0.532	0.266	50	35	6.1475	-4.6315	323.0057876	-1.170080419	7.696918117	-0.115070376	49	0	0.673101525	1.910104581	-120.2573178	49	4.774607226
16	16	NA	5.1725	-4.794	16	0	0	1	NA	200nm	4 ug-ml	NULL	C2C12	NA	97	114	0.785	0.392	40	35	5.1725	-4.794	317.1748894	1.665970909	7.052460014	0.184130887	52.5	0	0.673101525	1.910104581	-126.088216	52.5	4.774607226
17	17	NA	3.8725	-3.9815	17	0	0	1	NA	200nm	4 ug-ml	NULL	C2C12	NA	89	109	1.217	0.608	73	35	3.8725	-3.9815	314.2048843	0.848572911	5.554151465	0.428088157	56	0	0.673101525	1.910104581	-129.0582211	56	4.774607226
18	18	NA	3.06	-4.3065	18	0	0	1	NA	200nm	4 ug-ml	NULL	C2C12	NA	84	111	0.695	0.347	50	35	3.06	-4.3065	305.3958428	2.516868987	5.282948254	0.077486632	59.5	0	0.673101525	1.910104581	-137.8672626	59.5	4.774607226
19	19	NA	5.4975	-4.794	19	0	0	1	NA	200nm	4 ug-ml	NULL	C2C12	NA	99	114	1.973	0.987	58	35	5.4975	-4.794	318.9105062	-3.861332388	7.2941718	-0.574635299	63	0	0.673101525	1.910104581	-124.3525992	63	4.774607226
20	20	NA	4.035	-6.419	20	0	0	1	NA	200nm	4 ug-ml	NULL	C2C12	NA	90	124	1.736	0.868	61	35	4.035	-6.419	302.1535747	4.787694692	7.581872196	-0.082200113	66.5	0	0.673101525	1.910104581	-141.1095307	66.5	4.774607226
21	21	NA	3.06	-6.094	21	0	0	1	NA	200nm	4 ug-ml	NULL	C2C12	NA	84	122	0.816	0.408	83	35	3.06	-6.094	296.6627485	1.568807496	6.819122817	0.217928394	70	0	0.673101525	1.910104581	-146.6003569	70	4.774607226
22	22	NA	-0.0275	-4.6315	22	0	0	1	NA	200nm	4 ug-ml	NULL	C2C12	NA	65	113	2.712	1.356	81	35	-0.0275	-4.6315	269.6598045	7.715126856	4.631581641	0.625011765	73.5	0	0.673101525	1.910104581	-173.6033009	73.5	4.774607226
23	23	NA	-1.49	-3.6565	23	0	0	1	NA	200nm	4 ug-ml	NULL	C2C12	NA	56	107	1.395	0.698	126	35	-1.49	-3.6565	247.8294235	6.23725171	3.948429086	0.195186444	77	0	0.673101525	1.910104581	-195.4336819	77	4.774607226
24	24	NA	-1.0025	-3.3315	24	0	0	1	NA	200nm	4 ug-ml	NULL	C2C12	NA	59	105	0.465	0.233	285	35	-1.0025	-3.3315	253.2526445	-1.549491713	3.479065751	0.13410381	80.5	0	0.673101525	1.910104581	-190.0104609	80.5	4.774607226
25	25	NA	-0.84	-3.3315	25	0	0	1	NA	200nm	4 ug-ml	NULL	C2C12	NA	60	105	0.129	0.065	209	35	-0.84	-3.3315	255.8484856	-0.741668891	3.435766618	0.012371181	84	0	0.673101525	1.910104581	-187.4146198	84	4.774607226
1	1	NA	-0.0275	2.5185	1	0	0	2	NA	200nm	4 ug-ml	NULL	C2C12	NA	65	69	-1	-1	42	36	-0.0275	2.5185	90.62559909	0	2.518650134	0	0	0	0.551826229	1.577267005	0	0	3.774605632
2	2	NA	-0.0275	3.1685	2	0	0	2	NA	200nm	4 ug-ml	NULL	C2C12	NA	65	65	0.516	0.258	26	36	-0.0275	3.1685	90.49726823	0.036665962	3.168619337	-0.185705486	3.5	93.80376824	0.551826229	1.577267005	-0.12833086	3.5	3.774605632
3	3	NA	-1.0025	3.006	3	0	0	2	NA	200nm	4 ug-ml	NULL	C2C12	NA	59	66	0.785	0.392	32	36	-1.0025	3.006	108.4435256	-5.127502109	3.168760365	-4.03E-05	7	283.13313	0.551826229	1.577267005	17.81792651	7	3.774605632
4	4	NA	-1.815	2.681	4	0	0	2	NA	200nm	4 ug-ml	NULL	C2C12	NA	54	68	0.695	0.347	37	36	-1.815	2.681	124.097458	-4.472552126	3.237589535	-0.019665477	10.5	439.0708654	0.551826229	1.577267005	33.47185891	10.5	3.774605632
5	5	NA	-1.815	3.006	5	0	0	2	NA	200nm	4 ug-ml	NULL	C2C12	NA	54	66	0.258	0.129	32	36	-1.815	3.006	121.1232609	0.849770627	3.511447138	-0.078245029	14	564.8908603	0.551826229	1.577267005	30.49766181	14	3.774605632
6	6	NA	-1.49	3.4935	6	0	0	2	NA	200nm	4 ug-ml	NULL	C2C12	NA	56	63	0.465	0.233	27	36	-1.49	3.4935	113.0985565	2.292772674	3.797978706	-0.081866162	17.5	849.3757039	0.551826229	1.577267005	22.47295741	17.5	3.774605632
7	7	NA	-2.465	3.8185	7	0	0	2	NA	200nm	4 ug-ml	NULL	C2C12	NA	50	61	0.816	0.408	79	36	-2.465	3.8185	122.8439188	-2.784389218	4.545015649	-0.213439127	21	1315.563639	0.551826229	1.577267005	32.21831971	21	3.774605632
8	8	NA	-3.765	3.4935	8	0	0	2	NA	200nm	4 ug-ml	NULL	C2C12	NA	42	63	1.064	0.532	72	36	-3.765	3.4935	137.1421169	-4.08519947	5.136123757	-0.168888031	24.5	1795.407452	0.551826229	1.577267005	46.51651781	24.5	3.774605632
9	9	NA	-4.415	3.4935	9	0	0	2	NA	200nm	4 ug-ml	NULL	C2C12	NA	38	63	0.516	0.258	54	36	-4.415	3.4935	141.6461457	-1.286865359	5.62998821	-0.141104129	28	2167.518879	0.551826229	1.577267005	51.02054661	28	3.774605632
10	10	NA	-4.5775	3.331	10	0	0	2	NA	200nm	4 ug-ml	NULL	C2C12	NA	37	64	0.182	0.091	43	36	-4.5775	3.331	143.9570006	-0.660244267	5.661189561	-0.008914672	31.5	2604.60614	0.551826229	1.577267005	53.33140151	31.5	3.774605632
11	11	NA	-5.39	2.356	11	0	0	2	NA	200nm	4 ug-ml	NULL	C2C12	NA	32	70	1.008	0.504	36	36	-5.39	2.356	156.3895848	-3.552166909	5.88241753	-0.063207991	35	3434.243341	0.551826229	1.577267005	65.76398571	35	3.774605632
12	12	NA	-6.2025	1.8685	12	0	0	2	NA	200nm	4 ug-ml	NULL	C2C12	NA	27	73	0.752	0.376	30	36	-6.2025	1.8685	163.2350987	-1.955861117	6.477831311	-0.170118223	38.5	4321.669142	0.551826229	1.577267005	72.60949961	38.5	3.774605632
13	13	NA	-5.8775	1.706	13	0	0	2	NA	200nm	4 ug-ml	NULL	C2C12	NA	29	74	0.288	0.144	84	36	-5.8775	1.706	163.814129	-0.165437231	6.120085151	0.102213189	42	4862.008956	0.551826229	1.577267005	73.18852991	42	3.774605632
14	14	NA	-5.065	2.1935	14	0	0	2	NA	200nm	4 ug-ml	NULL	C2C12	NA	34	71	0.752	0.376	74	36	-5.065	2.1935	156.5840067	2.065749216	5.519571292	0.171575388	45.5	4350.511534	0.551826229	1.577267005	65.95840761	45.5	3.774605632
15	15	NA	-5.2275	3.006	15	0	0	2	NA	200nm	4 ug-ml	NULL	C2C12	NA	33	66	0.658	0.329	76	36	-5.2275	3.006	150.0995537	1.85270086	6.030156901	-0.145881602	49	0	0.551826229	1.577267005	59.47395461	49	3.774605632
16	16	NA	-4.9025	1.5435	16	0	0	2	NA	200nm	4 ug-ml	NULL	C2C12	NA	35	75	1.189	0.595	76	36	-4.9025	1.5435	162.5239458	-3.549826313	5.139737201	0.254405628	52.5	0	0.551826229	1.577267005	71.89834671	52.5	3.774605632
17	17	NA	-5.2275	-0.569	17	0	0	2	NA	200nm	4 ug-ml	NULL	C2C12	NA	33	88	1.697	0.848	54	36	-5.2275	-0.569	186.2120431	-6.76802779	5.258375914	-0.033896775	56	0	0.551826229	1.577267005	95.58644401	56	3.774605632
18	18	NA	-5.39	-1.7065	18	0	0	2	NA	200nm	4 ug-ml	NULL	C2C12	NA	32	95	0.912	0.456	61	36	-5.39	-1.7065	197.5680383	-3.244570064	5.653692798	-0.112947681	59.5	0	0.551826229	1.577267005	106.9424392	59.5	3.774605632
19	19	NA	-5.065	-2.194	19	0	0	2	NA	200nm	4 ug-ml	NULL	C2C12	NA	34	98	0.465	0.233	71	36	-5.065	-2.194	203.4207559	-1.672205016	5.519770013	0.038263653	63	0	0.551826229	1.577267005	112.7951568	63	3.774605632
20	20	NA	-4.9025	-1.544	20	0	0	2	NA	200nm	4 ug-ml	NULL	C2C12	NA	35	94	0.532	0.266	15	36	-4.9025	-1.544	197.4813705	1.696967236	5.139887377	0.108537896	66.5	0	0.551826229	1.577267005	106.8557714	66.5	3.774605632
21	21	NA	-5.39	-2.194	21	0	0	2	NA	200nm	4 ug-ml	NULL	C2C12	NA	32	98	0.645	0.323	49	36	-5.39	-2.194	202.1487853	-1.333547086	5.819427463	-0.19415431	70	0	0.551826229	1.577267005	111.5231862	70	3.774605632
22	22	NA	-5.2275	-1.7065	22	0	0	2	NA	200nm	4 ug-ml	NULL	C2C12	NA	33	95	0.408	0.204	29	36	-5.2275	-1.7065	198.0790995	1.162767397	5.49899068	0.091553367	73.5	0	0.551826229	1.577267005	107.4535004	73.5	3.774605632
23	23	NA	-4.9025	-2.0315	23	0	0	2	NA	200nm	4 ug-ml	NULL	C2C12	NA	35	97	0.365	0.182	45	36	-4.9025	-2.0315	202.5081596	-1.265445756	5.306740855	0.054928522	77	0	0.551826229	1.577267005	111.8825605	77	3.774605632
24	24	NA	-4.5775	-1.869	24	0	0	2	NA	200nm	4 ug-ml	NULL	C2C12	NA	37	96	0.288	0.144	63	36	-4.5775	-1.869	202.2102662	0.085112412	4.944357112	0.103538212	80.5	0	0.551826229	1.577267005	111.5846671	80.5	3.774605632
25	25	NA	-3.765	-1.0565	25	0	0	2	NA	200nm	4 ug-ml	NULL	C2C12	NA	42	91	0.912	0.456	55	36	-3.765	-1.0565	195.6746981	1.86730516	3.910424178	0.29540941	84	0	0.551826229	1.577267005	105.049099	84	3.774605632
26	26	NA	-3.6025	-0.4065	26	0	0	2	NA	200nm	4 ug-ml	NULL	C2C12	NA	43	87	0.532	0.266	30	36	-3.6025	-0.4065	186.4379273	2.639077371	3.625361844	0.081446381	87.5	0	0.551826229	1.577267005	95.81232821	87.5	3.774605632
27	27	NA	-2.3025	-2.0315	27	0	0	2	NA	200nm	4 ug-ml	NULL	C2C12	NA	51	97	1.652	0.826	94	36	-2.3025	-2.0315	221.4220195	-9.995454928	3.070586019	0.158507379	91	0	0.551826229	1.577267005	130.7964204	91	3.774605632
28	28	NA	-2.6275	-2.194	28	0	0	2	NA	200nm	4 ug-ml	NULL	C2C12	NA	49	98	0.288	0.144	46	36	-2.6275	-2.194	219.8623632	0.445616093	3.423067667	-0.100709042	94.5	0	0.551826229	1.577267005	129.2367641	94.5	3.774605632
6	6	NA	1.435	1.706	6	0	0	3	NA	200nm	4 ug-ml	NULL	C2C12	NA	74	74	-1	-1	59	37	1.435	1.706	49.93116832	0	2.229273649	0	17.5	0	1	0	0	0	0
7	7	NA	2.085	1.8685	7	0	0	3	NA	200nm	4 ug-ml	NULL	C2C12	NA	78	73	0.532	0.266	57	37	2.085	1.8685	41.86552199	2.30447038	2.799735211	-0.162989018	21	0	1	0	-8.06564633	3.5	0
8	8	NA	3.385	1.381	8	0	0	3	NA	200nm	4 ug-ml	NULL	C2C12	NA	86	76	1.102	0.551	65	37	3.385	1.381	22.19429865	5.620349525	3.655870074	-0.244609961	24.5	0	1	0	-27.73686967	7	0
9	9	NA	3.71	1.381	9	0	0	3	NA	200nm	4 ug-ml	NULL	C2C12	NA	88	76	0.258	0.129	73	37	3.71	1.381	20.41713842	0.507760066	3.958694355	-0.086521223	28	0	1	0	-29.5140299	10.5	0
10	10	NA	4.8475	0.406	10	0	0	3	NA	200nm	4 ug-ml	NULL	C2C12	NA	95	82	1.189	0.595	76	37	4.8475	0.406	4.787606224	4.465580627	4.864472453	-0.258793742	31.5	0	1	0	-45.1435621	14	0
11	11	NA	5.4975	-0.894	11	0	0	3	NA	200nm	4 ug-ml	NULL	C2C12	NA	99	90	1.154	0.577	29	37	5.4975	-0.894	350.7634503	1.271126706	5.569716532	-0.201498308	35	0	1	0	-59.16771802	17.5	0
12	12	NA	4.8475	-2.0315	12	0	0	3	NA	200nm	4 ug-ml	NULL	C2C12	NA	95	97	1.04	0.52	41	37	4.8475	-2.0315	337.2623194	3.857465959	5.25597265	0.089641109	38.5	0	1	0	-72.66884892	21	0
13	13	NA	2.735	-2.844	13	0	0	3	NA	200nm	4 ug-ml	NULL	C2C12	NA	82	102	1.797	0.898	126	37	2.735	-2.844	313.8807232	6.680456083	3.945701585	0.374363161	42	0	1	0	-96.05044512	24.5	0
14	14	NA	2.5725	-3.819	14	0	0	3	NA	200nm	4 ug-ml	NULL	C2C12	NA	81	108	0.785	0.392	293	37	2.5725	-3.819	303.9644308	2.833226377	4.604619121	-0.188262153	45.5	0	1	0	-105.9667375	28	0
12	12	NA	3.5475	-0.0815	12	0	0	4	NA	200nm	4 ug-ml	NULL	C2C12	NA	87	85	-1	-1	68	38	3.5475	-0.0815	358.6839226	0	3.548436064	0	38.5	0	0.904389058	0	0	0	0
13	13	NA	3.71	-0.894	13	0	0	4	NA	200nm	4 ug-ml	NULL	C2C12	NA	88	90	0.658	0.329	42	38	3.71	-0.894	346.4517093	3.494918072	3.816193915	-0.076502243	42	0	0.904389058	0	-12.2322133	3.5	0
14	14	NA	5.01	-0.894	14	0	0	4	NA	200nm	4 ug-ml	NULL	C2C12	NA	96	90	1.032	0.516	29	38	5.01	-0.894	349.8824532	-0.980212545	5.089139023	-0.363698602	45.5	0	0.904389058	0	-8.8014694	7	0
15	15	NA	4.035	-2.194	15	0	0	4	NA	200nm	4 ug-ml	NULL	C2C12	NA	90	98	1.29	0.645	57	38	4.035	-2.194	331.4652059	5.262070664	4.592914216	0.141778516	49	0	0.904389058	0	-27.2187167	10.5	0
16	16	NA	3.8725	-2.3565	16	0	0	4	NA	200nm	4 ug-ml	NULL	C2C12	NA	89	99	0.182	0.091	64	38	3.8725	-2.3565	328.678583	0.79617796	4.533138924	0.017078655	52.5	0	0.904389058	0	-30.0053396	14	0
17	17	NA	1.11	-2.519	17	0	0	4	NA	200nm	4 ug-ml	NULL	C2C12	NA	72	100	2.197	1.098	202	38	1.11	-2.519	293.7807391	9.970812546	2.752718838	0.508691453	56	0	0.904389058	0	-64.9031835	17.5	0
20	20	NA	-1.49	0.8935	20	0	0	5	NA	200nm	4 ug-ml	NULL	C2C12	NA	56	79	-1	-1	44	39	-1.49	0.8935	149.0503829	0	1.73736647	0	66.5	0	0.013651862	1.310057312	0	0	3.691828426
21	21	NA	-1.815	1.2185	21	0	0	5	NA	200nm	4 ug-ml	NULL	C2C12	NA	54	77	0.365	0.182	33	39	-1.815	1.2185	146.1245687	0.835946913	2.186084914	-0.12820527	70	61.3308929	0.013651862	1.310057312	-2.9258142	3.5	3.691828426
22	22	NA	-1.9775	1.706	22	0	0	5	NA	200nm	4 ug-ml	NULL	C2C12	NA	53	74	0.408	0.204	36	39	-1.9775	1.706	139.2154813	1.974024966	2.611693368	-0.121602416	73.5	153.114242	0.013651862	1.310057312	-9.8349016	7	3.691828426
23	23	NA	-2.3025	1.5435	23	0	0	5	NA	200nm	4 ug-ml	NULL	C2C12	NA	51	75	0.288	0.144	37	39	-2.3025	1.5435	146.1637482	-1.985219096	2.771984578	-0.045797488	77	292.1186419	0.013651862	1.310057312	-2.8866347	10.5	3.691828426
24	24	NA	-2.465	1.2185	24	0	0	5	NA	200nm	4 ug-ml	NULL	C2C12	NA	50	77	0.288	0.144	50	39	-2.465	1.2185	153.6958695	-2.152034669	2.749721304	0.006360935	80.5	440.6111216	0.013651862	1.310057312	4.6454866	14	3.691828426
25	25	NA	-2.3025	1.381	25	0	0	5	NA	200nm	4 ug-ml	NULL	C2C12	NA	51	76	0.182	0.091	59	39	-2.3025	1.381	149.0453929	1.328707588	2.684896134	0.018521477	84	608.1732226	0.013651862	1.310057312	-0.00499	17.5	3.691828426
26	26	NA	-2.9525	1.381	26	0	0	5	NA	200nm	4 ug-ml	NULL	C2C12	NA	47	76	0.516	0.258	52	39	-2.9525	1.381	154.932665	-1.682077724	3.259511812	-0.164175908	87.5	764.6115146	0.013651862	1.310057312	5.8822821	21	3.691828426
27	27	NA	-2.3025	1.5435	27	0	0	5	NA	200nm	4 ug-ml	NULL	C2C12	NA	51	75	0.532	0.266	77	39	-2.3025	1.5435	146.1637482	2.505404805	2.771984578	0.139293495	91	942.2939336	0.013651862	1.310057312	-2.8866347	24.5	3.691828426
28	28	NA	-3.44	1.5435	28	0	0	5	NA	200nm	4 ug-ml	NULL	C2C12	NA	44	75	0.903	0.452	38	39	-3.44	1.5435	155.8346144	-2.763104641	3.77041009	-0.285264432	94.5	1107.200456	0.013651862	1.310057312	6.7842315	28	3.691828426
29	29	NA	-3.44	1.056	29	0	0	5	NA	200nm	4 ug-ml	NULL	C2C12	NA	44	78	0.387	0.194	122	39	-3.44	1.056	162.9347315	-2.028604884	3.598435215	0.049135679	98	1393.537606	0.013651862	1.310057312	13.8843486	31.5	3.691828426
30	30	NA	-4.2525	-0.0815	30	0	0	5	NA	200nm	4 ug-ml	NULL	C2C12	NA	39	85	1.11	0.555	71	39	-4.2525	-0.0815	181.0979505	-5.189491141	4.25328091	-0.18709877	101.5	1667.968397	0.013651862	1.310057312	32.0475676	35	3.691828426
31	31	NA	-4.9025	-0.569	31	0	0	5	NA	200nm	4 ug-ml	NULL	C2C12	NA	35	88	0.645	0.323	120	39	-4.9025	-0.569	186.6203128	-1.577817792	4.935409532	-0.194893892	105	1895.170387	0.013651862	1.310057312	37.5699299	38.5	3.691828426
32	32	NA	-4.9025	-1.0565	32	0	0	5	NA	200nm	4 ug-ml	NULL	C2C12	NA	35	91	0.387	0.194	152	39	-4.9025	-1.0565	192.1613851	-1.583163541	5.015047208	-0.022753622	108.5	1948.339642	0.013651862	1.310057312	43.1110022	42	3.691828426
33	33	NA	-5.2275	-0.894	33	0	0	5	NA	200nm	4 ug-ml	NULL	C2C12	NA	33	90	0.288	0.144	68	39	-5.2275	-0.894	189.7047608	0.701892665	5.303394408	-0.082384914	112	1578.220773	0.013651862	1.310057312	40.6543779	45.5	3.691828426
34	34	NA	-4.74	-0.4065	34	0	0	5	NA	200nm	4 ug-ml	NULL	C2C12	NA	36	87	0.547	0.274	84	39	-4.74	-0.4065	184.9016638	1.372313441	4.757398685	0.155998778	115.5	1285.314342	0.013651862	1.310057312	35.8512809	49	3.691828426
35	35	NA	-4.74	0.2435	35	0	0	5	NA	200nm	4 ug-ml	NULL	C2C12	NA	36	83	0.516	0.258	68	39	-4.74	0.2435	177.059226	2.24069652	4.746250336	0.003185243	119	0	0.013651862	1.310057312	28.0088431	52.5	3.691828426
36	36	NA	-4.415	0.5685	36	0	0	5	NA	200nm	4 ug-ml	NULL	C2C12	NA	38	81	0.365	0.182	40	39	-4.415	0.5685	172.6626509	1.256164301	4.45145114	0.084228342	122.5	0	0.013651862	1.310057312	23.612268	56	3.691828426
37	37	NA	-5.065	0.2435	37	0	0	5	NA	200nm	4 ug-ml	NULL	C2C12	NA	34	83	0.577	0.288	82	39	-5.065	0.2435	177.2476231	-1.309992061	5.070849756	-0.176971033	126	0	0.013651862	1.310057312	28.1972402	59.5	3.691828426
38	38	NA	-5.39	0.731	38	0	0	5	NA	200nm	4 ug-ml	NULL	C2C12	NA	32	80	0.465	0.233	25	39	-5.39	0.731	172.276582	1.420297476	5.439343802	-0.105284013	129.5	0	0.013651862	1.310057312	23.2261991	63	3.691828426
39	39	NA	-5.5525	1.2185	39	0	0	5	NA	200nm	4 ug-ml	NULL	C2C12	NA	31	77	0.408	0.204	27	39	-5.5525	1.2185	167.6226047	1.329707796	5.684628264	-0.070081275	133	0	0.013651862	1.310057312	18.5722218	66.5	3.691828426
40	40	NA	-4.09	-0.244	40	0	0	5	NA	200nm	4 ug-ml	NULL	C2C12	NA	40	86	1.642	0.821	201	39	-4.09	-0.244	183.4140881	-4.5118524	4.097271775	0.453530425	136.5	0	0.013651862	1.310057312	34.3637052	70	3.691828426
41	41	NA	-5.065	-0.7315	41	0	0	5	NA	200nm	4 ug-ml	NULL	C2C12	NA	34	89	0.865	0.433	57	39	-5.065	-0.7315	188.217978	-1.37253999	5.117549926	-0.291508043	140	0	0.013651862	1.310057312	39.1675951	73.5	3.691828426
42	42	NA	-4.2525	-2.3565	42	0	0	5	NA	200nm	4 ug-ml	NULL	C2C12	NA	39	99	1.442	0.721	48	39	-4.2525	-2.3565	208.9927927	-5.935661326	4.861774213	0.073078775	143.5	0	0.013651862	1.310057312	59.9424098	77	3.691828426
43	43	NA	-4.74	-2.6815	43	0	0	5	NA	200nm	4 ug-ml	NULL	C2C12	NA	36	101	0.465	0.233	67	39	-4.74	-2.6815	209.497592	-0.144228386	5.44591978	-0.166898733	147	0	0.013651862	1.310057312	60.4472091	80.5	3.691828426
44	44	NA	-5.2275	-2.3565	44	0	0	5	NA	200nm	4 ug-ml	NULL	C2C12	NA	33	99	0.465	0.233	109	39	-5.2275	-2.3565	204.2653324	1.494931307	5.734095264	-0.082335853	150.5	0	0.013651862	1.310057312	55.2149495	84	3.691828426
45	45	NA	-4.5775	-1.7065	45	0	0	5	NA	200nm	4 ug-ml	NULL	C2C12	NA	37	95	0.73	0.365	32	39	-4.5775	-1.7065	200.4455431	1.091368394	4.885248049	0.242527776	154	0	0.013651862	1.310057312	51.3951602	87.5	3.691828426
46	46	NA	-4.2525	-2.194	46	0	0	5	NA	200nm	4 ug-ml	NULL	C2C12	NA	39	98	0.465	0.233	71	39	-4.2525	-2.194	207.2906482	-1.955744338	4.785121968	0.028607452	157.5	0	0.013651862	1.310057312	58.2402653	91	3.691828426
47	47	NA	-4.74	-0.894	47	0	0	5	NA	200nm	4 ug-ml	NULL	C2C12	NA	36	90	1.102	0.551	78	39	-4.74	-0.894	190.6809482	4.745628583	4.823570876	-0.010985402	161	0	0.013651862	1.310057312	41.6305653	94.5	3.691828426
48	48	NA	-4.09	0.081	48	0	0	5	NA	200nm	4 ug-ml	NULL	C2C12	NA	40	84	0.93	0.465	94	39	-4.09	0.081	178.8654397	3.375859567	4.090802	0.209362536	164.5	0	0.013651862	1.310057312	29.8150568	98	3.691828426
49	49	NA	-2.9525	0.5685	49	0	0	5	NA	200nm	4 ug-ml	NULL	C2C12	NA	47	81	0.982	0.491	79	39	-2.9525	0.5685	169.101158	2.789794787	3.006733859	0.309733754	168	0	0.013651862	1.310057312	20.0507751	101.5	3.691828426
50	50	NA	-2.6275	1.381	50	0	0	5	NA	200nm	4 ug-ml	NULL	C2C12	NA	49	76	0.695	0.347	92	39	-2.6275	1.381	152.2738235	4.807809836	2.968318927	0.010975695	171.5	0	0.013651862	1.310057312	3.2234406	105	3.691828426
22	22	NA	-0.3525	1.2185	22	0	0	6	NA	200nm	4 ug-ml	NULL	C2C12	NA	63	77	-1	-1	99	40	-0.3525	1.2185	106.1346335	0	1.268463046	0	73.5	0	0.57205594	1.437053543	0	0	4.412990757
23	23	NA	0.6225	2.356	23	0	0	6	NA	200nm	4 ug-ml	NULL	C2C12	NA	69	70	1.189	0.595	103	40	0.6225	2.356	75.19959198	8.838583302	2.436850888	-0.333825098	77	182.7638569	0.57205594	1.437053543	-30.93504152	3.5	4.412990757
24	24	NA	1.2725	2.8435	24	0	0	6	NA	200nm	4 ug-ml	NULL	C2C12	NA	73	67	0.645	0.323	33	40	1.2725	2.8435	65.89091751	2.659621275	3.115244533	-0.193826756	80.5	380.4488894	0.57205594	1.437053543	-40.24371599	7	4.412990757
25	25	NA	0.9475	2.8435	25	0	0	6	NA	200nm	4 ug-ml	NULL	C2C12	NA	71	67	0.258	0.129	52	40	0.9475	2.8435	71.57109631	-1.622908228	2.997206783	0.033725071	84	517.7559749	0.57205594	1.437053543	-34.56353719	10.5	4.412990757
26	26	NA	1.76	2.681	26	0	0	6	NA	200nm	4 ug-ml	NULL	C2C12	NA	76	68	0.658	0.329	38	40	1.76	2.681	56.71624357	4.244243641	3.207079824	-0.059963726	87.5	989.5824494	0.57205594	1.437053543	-49.41838993	14	4.412990757
27	27	NA	2.5725	2.681	27	0	0	6	NA	200nm	4 ug-ml	NULL	C2C12	NA	81	68	0.645	0.323	38	40	2.5725	2.681	46.18315569	3.009453679	3.715577647	-0.145285092	91	1506.071679	0.57205594	1.437053543	-59.95147781	17.5	4.412990757
28	28	NA	2.8975	2.5185	28	0	0	6	NA	200nm	4 ug-ml	NULL	C2C12	NA	83	69	0.288	0.144	52	40	2.8975	2.5185	40.99709035	1.481732955	3.839055678	-0.035279438	94.5	1932.679445	0.57205594	1.437053543	-65.13754315	21	4.412990757
29	29	NA	2.8975	2.5185	29	0	0	6	NA	200nm	4 ug-ml	NULL	C2C12	NA	83	69	0	0	32	40	2.8975	2.5185	40.99709035	0	3.839055678	0	98	2540.166415	0.57205594	1.437053543	-65.13754315	24.5	4.412990757
30	30	NA	2.41	2.5185	30	0	0	6	NA	200nm	4 ug-ml	NULL	C2C12	NA	80	69	0.387	0.194	42	40	2.41	2.5185	46.26115209	-1.50401764	3.485820169	0.100924431	101.5	3584.833776	0.57205594	1.437053543	-59.87348141	28	4.412990757
31	31	NA	2.41	2.681	31	0	0	6	NA	200nm	4 ug-ml	NULL	C2C12	NA	80	68	0.129	0.065	83	40	2.41	2.681	48.04704683	-0.510255641	3.604977254	-0.034044881	105	0	0.57205594	1.437053543	-58.08758667	31.5	4.412990757
32	32	NA	2.41	2.681	32	0	0	6	NA	200nm	4 ug-ml	NULL	C2C12	NA	80	68	0	0	66	40	2.41	2.681	48.04704683	0	3.604977254	0	108.5	0	0.57205594	1.437053543	-58.08758667	35	4.412990757
33	33	NA	2.2475	2.356	33	0	0	6	NA	200nm	4 ug-ml	NULL	C2C12	NA	79	70	0.288	0.144	84	40	2.2475	2.356	46.35015561	0.484826063	3.256070062	0.099687769	112	0	0.57205594	1.437053543	-59.78447789	38.5	4.412990757
34	34	NA	3.2225	2.356	34	0	0	6	NA	200nm	4 ug-ml	NULL	C2C12	NA	85	70	0.774	0.387	34	40	3.2225	2.356	36.17088822	2.908362112	3.991897074	-0.210236289	115.5	0	0.57205594	1.437053543	-69.96374528	42	4.412990757
35	35	NA	4.1975	2.031	35	0	0	6	NA	200nm	4 ug-ml	NULL	C2C12	NA	91	72	0.816	0.408	44	40	4.1975	2.031	25.82045679	2.957266122	4.663042703	-0.191755894	119	0	0.57205594	1.437053543	-80.31417671	45.5	4.412990757
36	36	NA	5.335	1.8685	36	0	0	6	NA	200nm	4 ug-ml	NULL	C2C12	NA	98	73	0.912	0.456	24	40	5.335	1.8685	19.30200481	1.862414851	5.652744223	-0.282771863	122.5	0	0.57205594	1.437053543	-86.83262869	49	4.412990757
37	37	NA	4.035	2.031	37	0	0	6	NA	200nm	4 ug-ml	NULL	C2C12	NA	90	72	1.04	0.52	29	40	4.035	2.031	26.71820258	-2.118913649	4.517320666	0.324406731	126	0	0.57205594	1.437053543	-79.41643092	52.5	4.412990757
38	38	NA	3.06	2.356	38	0	0	6	NA	200nm	4 ug-ml	NULL	C2C12	NA	84	70	0.816	0.408	34	40	3.06	2.356	37.59392013	-3.107347869	3.861908337	0.187260666	129.5	0	0.57205594	1.437053543	-68.54071337	56	4.412990757
39	39	NA	2.735	1.381	39	0	0	6	NA	200nm	4 ug-ml	NULL	C2C12	NA	82	76	0.816	0.408	62	40	2.735	1.381	26.79085442	3.086590201	3.063884136	0.228006914	133	0	0.57205594	1.437053543	-79.34377908	59.5	4.412990757
40	40	NA	2.085	0.8935	40	0	0	6	NA	200nm	4 ug-ml	NULL	C2C12	NA	78	79	0.645	0.323	112	40	2.085	0.8935	23.19693222	1.026834916	2.268384282	0.227285673	136.5	0	0.57205594	1.437053543	-82.93770128	63	4.412990757
55	55	NA	-0.0275	2.031	55	0	0	7	NA	200nm	4 ug-ml	NULL	C2C12	NA	65	72	-1	-1	159	41	-0.0275	2.031	90.77574478	0	2.031186168	0	189	0	0.920753737	0	0	0	0
56	56	NA	1.11	2.5185	56	0	0	7	NA	200nm	4 ug-ml	NULL	C2C12	NA	72	69	0.982	0.491	86	41	1.11	2.5185	66.21506364	7.017337469	2.752261298	-0.206021466	192.5	0	0.920753737	0	-24.56068114	3.5	0
57	57	NA	2.8975	2.356	57	0	0	7	NA	200nm	4 ug-ml	NULL	C2C12	NA	83	70	1.425	0.712	76	41	2.8975	2.356	39.11506907	7.742855593	3.734466796	-0.280630142	196	0	0.920753737	0	-51.66067571	7	0
58	58	NA	3.5475	1.5435	58	0	0	7	NA	200nm	4 ug-ml	NULL	C2C12	NA	87	75	0.826	0.413	102	41	3.5475	1.5435	23.5136237	4.45755582	3.868739911	-0.038363747	199.5	0	0.920753737	0	-67.26212108	10.5	0
59	59	NA	4.1975	0.406	59	0	0	7	NA	200nm	4 ug-ml	NULL	C2C12	NA	91	82	1.04	0.52	57	41	4.1975	0.406	5.524704602	5.139691171	4.21708931	-0.0995284	203	0	0.920753737	0	-85.25104018	14	0
60	60	NA	4.1975	-0.244	60	0	0	7	NA	200nm	4 ug-ml	NULL	C2C12	NA	91	86	0.516	0.258	26	41	4.1975	-0.244	356.6731494	-0.627958289	4.20458586	0.003572414	206.5	0	0.920753737	0	-94.10259538	17.5	0
61	61	NA	2.2475	-0.569	61	0	0	7	NA	200nm	4 ug-ml	NULL	C2C12	NA	79	88	1.569	0.785	589	41	2.2475	-0.569	345.7929306	3.108633939	2.318408344	0.538907862	210	0	0.920753737	0	-104.9828142	21	0
62	62	NA	2.41	-0.4065	62	0	0	7	NA	200nm	4 ug-ml	NULL	C2C12	NA	80	87	0.182	0.091	343	41	2.41	-0.4065	350.4259114	-1.323708786	2.444042195	-0.035895386	213.5	0	0.920753737	0	-100.3498334	24.5	0
63	63	NA	2.41	-0.7315	63	0	0	7	NA	200nm	4 ug-ml	NULL	C2C12	NA	80	89	0.258	0.129	268	41	2.41	-0.7315	343.1155412	2.08867719	2.518569485	-0.021293511	217	0	0.920753737	0	-107.6602036	28	0
59	59	NA	-4.2525	0.5685	59	0	0	8	NA	200nm	4 ug-ml	NULL	C2C12	NA	39	81	-1	-1	64	42	-4.2525	0.5685	172.3855004	0	4.29033198	0	203	0	0.54769077	-0.048829693	0	0	5.442487345
60	60	NA	-5.5525	0.8935	60	0	0	8	NA	200nm	4 ug-ml	NULL	C2C12	NA	31	79	1.064	0.532	94	42	-5.5525	0.8935	170.8584176	0.43630938	5.623930876	-0.381028256	206.5	125.2963971	0.54769077	-0.048829693	-1.5270828	3.5	5.442487345
61	61	NA	-4.09	0.2435	61	0	0	8	NA	200nm	4 ug-ml	NULL	C2C12	NA	40	83	1.271	0.635	176	42	-4.09	0.2435	176.5928915	-1.638421124	4.09724203	0.436196813	210	340.6972965	0.54769077	-0.048829693	4.2073911	7	5.442487345
62	62	NA	-6.2025	-0.0815	62	0	0	8	NA	200nm	4 ug-ml	NULL	C2C12	NA	27	85	1.697	0.848	21	42	-6.2025	-0.0815	180.7528154	-1.188549671	6.203035426	-0.601655256	213.5	328.496892	0.54769077	-0.048829693	8.367315	10.5	5.442487345
63	63	NA	-7.34	-1.0565	63	0	0	8	NA	200nm	4 ug-ml	NULL	C2C12	NA	20	91	1.189	0.595	31	42	-7.34	-1.0565	188.1907455	-2.125122897	7.4156451	-0.346459907	217	342.9058742	0.54769077	-0.048829693	15.8052451	14	5.442487345
64	64	NA	-5.8775	-1.7065	64	0	0	8	NA	200nm	4 ug-ml	NULL	C2C12	NA	29	95	1.271	0.635	49	42	-5.8775	-1.7065	196.1903663	-2.285605947	6.120224547	0.370120158	220.5	300.4828933	0.54769077	-0.048829693	23.8048659	17.5	5.442487345
65	65	NA	-5.065	0.406	65	0	0	8	NA	200nm	4 ug-ml	NULL	C2C12	NA	34	82	1.797	0.898	47	42	-5.065	0.406	175.4170867	5.935222742	5.081246009	0.296851011	224	76.42072045	0.54769077	-0.048829693	3.0315863	21	5.442487345
66	66	NA	-4.415	1.706	66	0	0	8	NA	200nm	4 ug-ml	NULL	C2C12	NA	38	74	1.154	0.577	49	42	-4.415	1.706	158.8729712	4.726890155	4.733144938	0.099457449	227.5	182.5884454	0.54769077	-0.048829693	-13.5125292	24.5	5.442487345
67	67	NA	-3.9275	2.1935	67	0	0	8	NA	200nm	4 ug-ml	NULL	C2C12	NA	41	71	0.547	0.274	56	42	-3.9275	2.1935	150.8167389	2.301780665	4.498521813	0.067035179	231	0	0.54769077	-0.048829693	-21.5687615	28	5.442487345
68	68	NA	-3.9275	2.681	68	0	0	8	NA	200nm	4 ug-ml	NULL	C2C12	NA	41	68	0.387	0.194	28	42	-3.9275	2.681	145.6816741	1.467161344	4.755314632	-0.073369377	234.5	0	0.54769077	-0.048829693	-26.7038263	31.5	5.442487345
69	69	NA	-3.6025	2.681	69	0	0	8	NA	200nm	4 ug-ml	NULL	C2C12	NA	43	68	0.258	0.129	63	42	-3.6025	2.681	143.3431775	0.668141909	4.490631053	0.07562388	238	0	0.54769077	-0.048829693	-29.0423229	35	5.442487345
70	70	NA	-3.2775	2.356	70	0	0	8	NA	200nm	4 ug-ml	NULL	C2C12	NA	45	70	0.365	0.182	68	42	-3.2775	2.356	144.2898867	-0.270488361	4.036426916	0.12977261	241.5	0	0.54769077	-0.048829693	-28.0956137	38.5	5.442487345
71	71	NA	-2.9525	2.681	71	0	0	8	NA	200nm	4 ug-ml	NULL	C2C12	NA	47	68	0.365	0.182	71	42	-2.9525	2.681	137.7591688	1.865919413	3.988109483	0.013804981	245	0	0.54769077	-0.048829693	-34.6263316	42	5.442487345
72	72	NA	-2.14	1.8685	72	0	0	8	NA	200nm	4 ug-ml	NULL	C2C12	NA	52	73	0.912	0.456	64	42	-2.14	1.8685	138.8747866	-0.31874794	2.840931581	0.327765115	248.5	0	0.54769077	-0.048829693	-33.5107138	45.5	5.442487345
73	73	NA	-1.815	2.031	73	0	0	8	NA	200nm	4 ug-ml	NULL	C2C12	NA	54	72	0.288	0.144	55	42	-1.815	2.031	131.7855172	2.025505543	2.723818276	0.033460944	252	0	0.54769077	-0.048829693	-40.5999832	49	5.442487345
74	74	NA	-0.84	2.356	74	0	0	8	NA	200nm	4 ug-ml	NULL	C2C12	NA	60	70	0.816	0.408	52	42	-0.84	2.356	109.6230066	6.332145872	2.501266879	0.063586113	255.5	0	0.54769077	-0.048829693	-62.7624938	52.5	5.442487345
75	75	NA	-0.6775	2.356	75	0	0	8	NA	200nm	4 ug-ml	NULL	C2C12	NA	61	70	0.129	0.065	95	42	-0.6775	2.356	106.0433126	1.022769717	2.451477565	0.014225518	259	0	0.54769077	-0.048829693	-66.3421878	56	5.442487345
71	71	NA	0.135	1.706	71	0	0	9	NA	200nm	4 ug-ml	NULL	C2C12	NA	66	74	-1	-1	64	43	0.135	1.706	85.47547164	0	1.711333106	0	245	0	0.124333249	0.641156365	0	0	4.710935459
72	72	NA	0.9475	2.1935	72	0	0	9	NA	200nm	4 ug-ml	NULL	C2C12	NA	71	71	0.752	0.376	111	43	0.9475	2.1935	66.63768072	5.382225978	2.389392915	-0.193731374	248.5	95.80142065	0.124333249	0.641156365	-18.83779092	3.5	4.710935459
73	73	NA	2.2475	3.006	73	0	0	9	NA	200nm	4 ug-ml	NULL	C2C12	NA	79	66	1.217	0.608	40	43	2.2475	3.006	53.21558876	3.834883416	3.753304178	-0.389688932	252	185.5543658	0.124333249	0.641156365	-32.25988288	7	4.710935459
74	74	NA	1.9225	3.006	74	0	0	9	NA	200nm	4 ug-ml	NULL	C2C12	NA	77	66	0.258	0.129	25	43	1.9225	3.006	57.39887994	-1.195226053	3.56819874	0.052887268	255.5	286.7874339	0.124333249	0.641156365	-28.0765917	10.5	4.710935459
75	75	NA	1.76	3.331	75	0	0	9	NA	200nm	4 ug-ml	NULL	C2C12	NA	76	64	0.288	0.144	50	43	1.76	3.331	62.1493771	-1.357284902	3.767381186	-0.05690927	259	350.0704177	0.124333249	0.641156365	-23.32609454	14	4.710935459
76	76	NA	1.9225	3.8185	76	0	0	9	NA	200nm	4 ug-ml	NULL	C2C12	NA	77	61	0.408	0.204	32	43	1.9225	3.8185	63.27611894	-0.321926239	4.275154793	-0.145078173	262.5	504.2296229	0.124333249	0.641156365	-22.1993527	17.5	4.710935459
77	77	NA	2.085	3.656	77	0	0	9	NA	200nm	4 ug-ml	NULL	C2C12	NA	78	62	0.182	0.091	25	43	2.085	3.656	60.30408656	0.84915211	4.208748151	0.018973326	266	650.0248231	0.124333249	0.641156365	-25.17138508	21	4.710935459
78	78	NA	2.5725	3.656	78	0	0	9	NA	200nm	4 ug-ml	NULL	C2C12	NA	81	62	0.387	0.194	32	43	2.5725	3.656	54.86833031	1.553073213	4.470357061	-0.074745403	269.5	812.6331911	0.124333249	0.641156365	-30.60714133	24.5	4.710935459
79	79	NA	1.76	3.8185	79	0	0	9	NA	200nm	4 ug-ml	NULL	C2C12	NA	76	61	0.658	0.329	29	43	1.76	3.8185	65.25436365	-2.967438098	4.20458586	0.075934629	273	811.7587739	0.124333249	0.641156365	-20.22110799	28	4.710935459
80	80	NA	1.2725	3.4935	80	0	0	9	NA	200nm	4 ug-ml	NULL	C2C12	NA	73	63	0.465	0.233	40	43	1.2725	3.4935	69.98595375	-1.351882884	3.718036915	0.139013984	276.5	871.1513925	0.124333249	0.641156365	-15.48951789	31.5	4.710935459
81	81	NA	0.135	2.8435	81	0	0	9	NA	200nm	4 ug-ml	NULL	C2C12	NA	66	67	1.04	0.52	74	43	0.135	2.8435	87.28182646	-4.941677917	2.846702874	0.248952583	280	926.905434	0.124333249	0.641156365	1.80635482	35	4.710935459
82	82	NA	0.2975	3.006	82	0	0	9	NA	200nm	4 ug-ml	NULL	C2C12	NA	67	66	0.182	0.091	19	43	0.2975	3.006	84.34791526	0.838260343	3.020685725	-0.049709386	283.5	986.1323194	0.124333249	0.641156365	-1.12755638	38.5	4.710935459
83	83	NA	-0.515	3.656	83	0	0	9	NA	200nm	4 ug-ml	NULL	C2C12	NA	62	62	0.826	0.413	18	43	-0.515	3.656	98.01817525	-3.905788568	3.692094392	-0.191831048	287	882.1207682	0.124333249	0.641156365	12.54270361	42	4.710935459
84	84	NA	-0.0275	3.656	84	0	0	9	NA	200nm	4 ug-ml	NULL	C2C12	NA	65	62	0.387	0.194	26	43	-0.0275	3.656	90.43096396	2.167774654	3.656103424	0.010283134	290.5	475.2419636	0.124333249	0.641156365	4.95549232	45.5	4.710935459
[truncated: 6,665 more rows]
[truncated: 1 more columns]
