# Supplementary material for: Experimental and theoretical model for the origin of coiling of cellular protrusions around fibers
Source: Nat Commun. 2023 Sep 12;14:5612. doi: 10.1038/s41467-023-41273-y (PMC10497540; doi:10.1038/s41467-023-41273-y)
Supplement: Supplementary file 29 — Source Data [file 41467_2023_41273_MOESM29_ESM.zip › Source Data/experimental-data/DISPIM-Filopod-Tacking.Rmd]

---
title: "DISPIM-Filopod-Tracking"
author: "Christian Hernandez-Padilla"
date: "10/8/2021"
output: html_document
---

#Resource Loading
```{r}
#Loads resources

library(readr)
library(ggplot2)
library(gridExtra)
library(ggpubr)
library(kableExtra)
library(agricolae)
library(extrafont)
library(grid)
library(dplyr)
library(tidyr)
detach(package:plyr)
```

#break

\newpage

#Dataset Loading

##Data - FlatFibSpred_5
```{r}
Dat=read.csv('Results from MAX_Final_FlatFibSpred_5 in µm per sec.csv')

Dat$Track.n.<-as.character(Dat$Track.n.)

```

##Data_0 - FlatFib
```{r}
Dat_0=read.csv('Dat_0.csv')

Dat_0 <- Dat_0 %>%
  rename(Track.n. = ï..Track.n.)

Dat_0$Track.n.<-as.character(Dat_0$Track.n.)
```

##Data_1 - FlatFibspred_5
```{r}
Dat_1=read.csv('Results from MAX_Final_FlatFibSpred_5 in µm per sec_1.csv')

Dat_1$Track.n.<-as.character(Dat_1$Track.n.)
```

##Data_2 - FlatFibSpred_6
```{r}
Dat_2=read.csv('Results from MAX_Final_FlatFibSpred_6 in µm per sec.csv')

Dat_2$Track.n.<-as.character(Dat_2$Track.n.)
```

##Data 3 - Prot_3-3
```{r}
Dat_3=read.csv('Results from MAX_Final_Prot_3-3 in µm per sec.csv')

Dat_3$Track.n.<-as.character(Dat_3$Track.n.)
```

##Data 4 - Prot_3-2
```{r}
Dat_4=read.csv('Results from MAX_Final_Prot_3-2 in µm per sec.csv')

Dat_4$Track.n.<-as.character(Dat_4$Track.n.)
```

##Data 5 - Prot_1A-1
```{r}
Dat_5=read.csv('Results from MAX_Final_Prot_1_A-1 in µm per sec.csv')

Dat_5$Track.n.<-as.character(Dat_5$Track.n.)
```

##Data 6 - Prot_1A-2
```{r}
Dat_6=read.csv('Results from MAX_Final_Prot_1_A-2 in µm per sec.csv')

Dat_6$Track.n.<-as.character(Dat_6$Track.n.)
```

##Data 7->11 - Prot_1_1 1->5
```{r}
Dat_7=read.csv('Results from MAX_Final_Prot_1_1 -1 in µm per sec.csv')

Dat_7$Track.n.<-as.character(Dat_7$Track.n.)

Dat_8=read.csv('Results from MAX_Final_Prot_1_1 -2 in µm per sec.csv')

Dat_8$Track.n.<-as.character(Dat_8$Track.n.)

Dat_9=read.csv('Results from MAX_Final_Prot_1_1 -3 in µm per sec.csv')

Dat_9$Track.n.<-as.character(Dat_9$Track.n.)

Dat_10=read.csv('Results from MAX_Final_Prot_1_1 -4 in µm per sec.csv')

Dat_10$Track.n.<-as.character(Dat_10$Track.n.)

Dat_11=read.csv('Results from MAX_Final_Prot_1_1 -5 in µm per sec.csv')

Dat_11$Track.n.<-as.character(Dat_11$Track.n.)

```

##Data Load - Kymograph Database
```{r}
kym<-read.csv("Kymograph.csv")
kym$case<-as.character(kym$case)
```

##Data Load - Statistics Database
```{r}
ss<-read.csv("Summ_Dataset.csv")
ss$case<-as.character(ss$case)
ss$MSD[ss$MSD == 0] <- NA
ss$Kcorr[ss$Kcorr == 0]<- NA
ss$DiffCcorr[ss$DiffCcorr == 0]<- NA

```

#break

\newpage

#Position Plots

##FlatFibSpred_1 Position
```{r}
ggplot(data=Dat_0, aes(x=X_a, y=Y_a, group=Track.n., color=Track.n.)) +
  geom_path(aes( color=Dat_0$Track.n.),arrow=arrow(angle=15, ends = "last", type = "closed"))+
  geom_point(size=1)+
  labs(color="Actin Coiling Structures", group=NULL, arrow = NULL)+
  theme_classic()+
  theme(legend.position = "none")+
  scale_color_brewer(palette="Dark2")+
  labs(title = "Flat Fiber - Cross Sectional Tracking of Actin Coiling Structures")+
  xlab("Position (μm)")+
  ylab("Position (μm)")
```

##FlatFibSpred_5-1 Position
```{r}
ggplot(data=Dat, aes(x=X_a, y=Y_a, group=Track.n., color=Track.n.)) +
  geom_path(aes( color=Dat$Track.n.),arrow=arrow(angle=15, ends = "last", type = "closed"))+
  geom_point(size=1)+
  labs(color="Actin Coiling Structures", group=NULL, arrow = NULL)+
  theme_classic()+
  scale_color_brewer(palette="Dark2")+
  theme(legend.position = "none")+
  labs(title = "Flat Fiber - Cross Sectional Tracking of Actin Coiling Structures")+
  xlab("Position (μm)")+
  ylab("Position (μm)")
```

##FlatFibSpred_5-2 Position
```{r}
ggplot(data=Dat_1, aes(x=X_a, y=Y_a, group=Track.n., color=Track.n.)) +
  geom_path(aes( color=Dat_1$Track.n.), arrow=arrow(angle=15, ends = "last", type = "closed"))+
  geom_point(size=1)+
  labs(color="Actin Coiling Structures", group=NULL, arrow = NULL)+
  theme_classic()+
  scale_color_brewer(palette="Dark2")+
  theme(legend.position = "none")+
  labs(title = "Flat Fiber - Cross Sectional Tracking of Actin Coiling Structures")+
  xlab("Position (μm)")+
  ylab("Position (μm)")
```

##FlatFibSpred_6 - Position Plot
```{r}
ggplot(data=Dat_2, aes(x=X_a, y=Y_a, group=Track.n., color=Track.n.)) +
  geom_path(aes( color=Dat_2$Track.n.), arrow=arrow(angle=15, ends = "last", type = "closed"))+
  geom_point(size=1)+
  labs(color="Actin Coiling Structures", group=NULL, arrow = NULL)+
  theme_classic()+
  scale_color_brewer(palette="Dark2")+
  theme(legend.position = "none")+
  labs(title = "Flat Fiber - Cross Sectional Tracking of Actin Coiling Structures")+
  xlab("Position (μm)")+
  ylab("Position (μm)")
```

##Prot_3-1 Position
```{r}
ggplot(data=Dat_3, aes(x=X_a, y=Y_a, group=Track.n., color=Track.n.)) +
  geom_path(aes( color=Dat_3$Track.n.), arrow=arrow(angle=15, ends = "last", type = "closed"))+
  geom_point(size=1)+
  labs(color="Actin Coiling Structures", group=NULL, arrow = NULL)+
  theme_classic()+
  scale_color_brewer(palette="Dark2")+
  theme(legend.position = "none")+
  labs(title = "Round Fiber - Cross Sectional Tracking of Actin Coiling Structures")+
  xlab("Position (μm)")+
  ylab("Position (μm)")
```

##Prot_1_A-1 Position
```{r}
ggplot(data=Dat_5, aes(x=X_a, y=Y_a, group=Track.n., color=Track.n.)) +
  geom_path(aes( color=Dat_5$Track.n.), arrow=arrow(angle=15, ends = "last", type = "closed"))+
  geom_point(size=1)+
  labs(color="Actin Coiling Structures", group=NULL, arrow = NULL)+
  theme_classic()+
  scale_color_brewer(palette="Dark2")+
  theme(legend.position = "none")+
  labs(title = "Round Fiber - Cross Sectional Tracking of Actin Coiling Structures")+
  xlab("Position (μm)")+
  ylab("Position (μm)")
```

##Prot_1_A-2 Position
```{r}
ggplot(data=Dat_6, aes(x=X_a, y=Y_a, group=Track.n., color=Track.n.)) +
  geom_path(aes( color=Dat_6$Track.n.), arrow=arrow(angle=15, ends = "last", type = "closed"))+
  geom_point(size=1)+
  labs(color="Actin Coiling Structures", group=NULL, arrow = NULL)+
  theme_classic()+
  scale_color_brewer(palette="Dark2")+
  theme(legend.position = "none")+
  labs(title = "Round Fiber - Cross Sectional Tracking of Actin Coiling Structures")+
  xlab("Position (μm)")+
  ylab("Position (μm)")
```

##Prot_1_1 - 1->5
```{r}

ggplot(data=Dat_7, aes(x=X_a, y=Y_a, group=Track.n., color=Track.n.)) +
  geom_path(aes( color=Track.n.), arrow=arrow(angle=15, ends = "last", type = "closed"))+
  geom_point(size=1)+
  labs(color="Actin Coiling Structures", group=NULL, arrow = NULL)+
  theme_classic()+
  scale_color_brewer(palette="Dark2")+
  theme(legend.position = "none")+
  labs(title = "Round Fiber - Cross Sectional Tracking of Actin Coiling Structures")+
  xlab("Position (μm)")+
  ylab("Position (μm)")

ggplot(data=Dat_8, aes(x=X_a, y=Y_a, group=Track.n., color=Track.n.)) +
  geom_path(aes( color=Track.n.), arrow=arrow(angle=15, ends = "last", type = "closed"))+
  geom_point(size=1)+
  labs(color="Actin Coiling Structures", group=NULL, arrow = NULL)+
  theme_classic()+
  scale_color_brewer(palette="Dark2")+
  theme(legend.position = "none")+
  labs(title = "Round Fiber - Cross Sectional Tracking of Actin Coiling Structures")+
  xlab("Position (μm)")+
  ylab("Position (μm)")

ggplot(data=Dat_9, aes(x=X_a, y=Y_a, group=Track.n., color=Track.n.)) +
  geom_path(aes( color=Track.n.), arrow=arrow(angle=15, ends = "last", type = "closed"))+
  geom_point(size=1)+
  labs(color="Actin Coiling Structures", group=NULL, arrow = NULL)+
  theme_classic()+
  scale_color_brewer(palette="Dark2")+
  theme(legend.position = "none")+
  labs(title = "Round Fiber - Cross Sectional Tracking of Actin Coiling Structures")+
  xlab("Position (μm)")+
  ylab("Position (μm)")

ggplot(data=Dat_10, aes(x=X_a, y=Y_a, group=Track.n., color=Track.n.)) +
  geom_path(aes( color=Track.n.), arrow=arrow(angle=15, ends = "last", type = "closed"))+
  geom_point(size=1)+
  labs(color="Actin Coiling Structures", group=NULL, arrow = NULL)+
  theme_classic()+
  scale_color_brewer(palette="Dark2")+
  theme(legend.position = "none")+
  labs(title = "Round Fiber - Cross Sectional Tracking of Actin Coiling Structures")+
  xlab("Position (μm)")+
  ylab("Position (μm)")

ggplot(data=Dat_11, aes(x=X_a, y=Y_a, group=Track.n., color=Track.n.)) +
  geom_path(aes( color=Track.n.), arrow=arrow(angle=15, ends = "last", type = "closed"))+
  geom_point(size=1)+
  labs(color="Actin Coiling Structures", group=NULL, arrow = NULL)+
  theme_classic()+
  scale_color_brewer(palette="Dark2")+
  theme(legend.position = "none")+
  labs(title = "Round Fiber - Cross Sectional Tracking of Actin Coiling Structures")+
  xlab("Position (μm)")+
  ylab("Position (μm)")

```


#break

\newpage

#Angular Data

##Concatenating Data

###Concatenation - Angular Position - Flat Fibers
```{r}
Theta<- c(Dat$Theta,Dat_1$Theta,Dat_2$Theta)
Theta<- as.numeric(Theta)
Theta<- as.data.frame(Theta)
```

###Concatenation -Angular Velocity - Flat Fibers
```{r}

Theta.s<- c(Dat$Theta.s,Dat_1$Theta.s,Dat_2$Theta.s)
Theta.s<- as.numeric(Theta.s)
Theta.s<- as.data.frame(Theta.s)

```

##Histograms

###Angular Velocity Histogram
```{r}

library(plyr)
mu <- ddply(ss, "Fiber", summarise, grp.mean=mean(Theta.s))
head(mu)

ggplot(ss, aes(x=Theta.s, fill=Fiber)) +
    geom_histogram( color="#e9ecef", alpha=0.6, position = 'dodge') +
    scale_fill_manual(values=c("#69b3a2", "#404080")) +
    theme_classic() +
  geom_vline(data=mu, aes(xintercept=grp.mean, color=Fiber),
             linetype="dashed")+
    labs(fill="Fiber Type", title = "Comparison Histogram of Angular Velocity")
  
```

###Angular Position Histogram
```{r}
#theme_set(
#  theme_classic() +
#    theme(legend.position = "top")
#  )
#ggplot(Theta,aes(x=Theta))+
#  geom_histogram(bins=30, color="black", Fill="darkred")+
#  geom_vline(aes(xintercept=mean(Theta)),
#             linetype= "dashed", size = 0.6)+
#  labs(title = "Angular Position of Coiling structures - Flat Fibers")

ggplot(ss, aes(x=Theta, fill=Fiber)) +
    geom_histogram( color="#e9ecef", alpha=0.6, position = 'identity') +
    scale_fill_manual(values=c("#69b3a2", "#404080")) +
    theme_classic() +
    labs(fill="Fiber Type", title = "Comparison Histogram of Angular Position")
```

#Break
\newpage

#Time Plots

##Transient Coiling Radii - Flat
```{r}
#Radial Growth Plots

#flat fibers

p1<-ggplot(Dat, aes(x=Time, y=Rho, group=Track.n.)) +
  geom_line(aes(color=Track.n.))+
  geom_point(aes(color=Track.n.))
p1+scale_color_brewer(palette="Dark2")+theme(legend.position = "none")+
  labs(title = "Flat Fiber Coiling Radii")

p2<-ggplot(Dat_1, aes(x=Time, y=Rho, group=Track.n.)) +
  geom_line(aes(color=Track.n.))+
  geom_point(aes(color=Track.n.))
p2+scale_color_brewer(palette="Dark2")+theme(legend.position = "none")+
  labs(title = "Flat Fiber Coiling Radii")

p3<-ggplot(Dat_2, aes(x=Time, y=Rho, group=Track.n.)) +
  geom_line(aes(color=Track.n.))+
  geom_point(aes(color=Track.n.))
p3+scale_color_brewer(palette="Dark2")+theme(legend.position = "none")+
  labs(title = "Flat Fiber Coiling Radii")

p0<-ggplot(Dat_0, aes(x=Time, y=Rho, group=Track.n.)) +
  geom_line(aes(color=Track.n.))+
  geom_point(aes(color=Track.n.))
p0+scale_color_brewer(palette="Dark2")+theme(legend.position = "none")+
  labs(title = "Flat Fiber Coiling Radii")

```

##Transient Coiling Radii - Round
```{r}

#round fibers

p4<-ggplot(Dat_3, aes(x=Time, y=Rho, group=Track.n.)) +
  geom_line(aes(color=Track.n.))+
  geom_point(aes(color=Track.n.))
p4+scale_color_brewer(palette="Dark2")+theme(legend.position = "none")+
  labs(title = "Round Fiber Coiling Radii")

p5<-ggplot(Dat_4, aes(x=Time, y=Rho, group=Track.n.)) +
  geom_line(aes(color=Track.n.))+
  geom_point(aes(color=Track.n.))
p5+scale_color_brewer(palette="Dark2")+theme(legend.position = "none")+
  labs(title = "Round Fiber Coiling Radii")

p6<-ggplot(Dat_5, aes(x=Time, y=Rho, group=Track.n.)) +
  geom_line(aes(color=Track.n.))+
  geom_point(aes(color=Track.n.))
p6+scale_color_brewer(palette="Dark2")+theme(legend.position = "none")+
  labs(title = "Round Fiber Coiling Radii")

p7<-ggplot(Dat_6, aes(x=Time, y=Rho, group=Track.n.)) +
  geom_line(aes(color=Track.n.))+
  geom_point(aes(color=Track.n.))
p7+scale_color_brewer(palette="Dark2")+theme(legend.position = "none")+
  labs(title = "Round Fiber Coiling Radii")

```

##Transient Angular Velocity - Flat
```{r}

#flat fibers

f1<-ggplot(Dat, aes(x=Time, y=Theta.s, group=Track.n.)) +
  geom_line(aes(color=Track.n.))+
  geom_point(aes(color=Track.n.))
f1+scale_color_brewer(palette="Dark2")+theme(legend.position = "none")+
  labs(title = "Flat Fiber Radial Growth", y = "angular velocity (deg/s)")

f2<-ggplot(Dat, aes(x=Time, y=Theta.s, group=Track.n.)) +
  geom_line(aes(color=Track.n.))+
  geom_point(aes(color=Track.n.))
f2+scale_color_brewer(palette="Dark2")+theme(legend.position = "none")+
  labs(title = "Flat Fiber Radial Growth", y = "angular velocity (deg/s)")

f3<-ggplot(Dat_2, aes(x=Time, y=Theta.s, group=Track.n.)) +
  geom_line(aes(color=Track.n.))+
  geom_point(aes(color=Track.n.))
f3+scale_color_brewer(palette="Dark2")+theme(legend.position = "none")+
  labs(title = "Flat Fiber Radial Growth", y = "angular velocity (deg/s)")

f0<-ggplot(Dat_0, aes(x=Time, y=Theta.s, group=Track.n.)) +
  geom_line(aes(color=Track.n.))+
  geom_point(aes(color=Track.n.))
f0+scale_color_brewer(palette="Dark2")+theme(legend.position = "none")+
  labs(title = "Flat Fiber Radial Growth", y = "angular velocity (deg/s)")

```

##Transient Angular Velocity - Round
```{r}
#round fibers

r1<-ggplot(Dat_3, aes(x=Time, y=Theta.s, group=Track.n.)) +
  geom_line(aes(color=Track.n.))+
  geom_point(aes(color=Track.n.))
r1+scale_color_brewer(palette="Dark2")+theme(legend.position = "none")+
  labs(title = "Round Fiber Radial Growth", y = "angular velocity (deg/s)")

r2<-ggplot(Dat_4, aes(x=Time, y=Theta.s, group=Track.n.)) +
  geom_line(aes(color=Track.n.))+
  geom_point(aes(color=Track.n.))
r2+scale_color_brewer(palette="Dark2")+theme(legend.position = "none")+
  labs(title = "Round Fiber Radial Growth", y = "angular velocity (deg/s)")

r3<-ggplot(Dat_5, aes(x=Time, y=Theta.s, group=Track.n.)) +
  geom_line(aes(color=Track.n.))+
  geom_point(aes(color=Track.n.))
r3+scale_color_brewer(palette="Dark2")+theme(legend.position = "none")+
  labs(title = "Round Fiber Radial Growth", y = "angular velocity (deg/s)")

r4<-ggplot(Dat_6, aes(x=Time, y=Theta.s, group=Track.n.)) +
  geom_line(aes(color=Track.n.))+
  geom_point(aes(color=Track.n.))
r4+scale_color_brewer(palette="Dark2")+theme(legend.position = "none")+
  labs(title = "Round Fiber Radial Growth", y = "angular velocity (deg/s)")
```

##Transient Angular Position - Flat
```{r}

#flat fibers

f1<-ggplot(Dat, aes(x=Time, y=Theta, group=Track.n.)) +
  geom_line(aes(color=Track.n.))+
  geom_point(aes(color=Track.n.))
f1+scale_color_brewer(palette="Dark2")+theme(legend.position = "none")+
  labs(title = "Flat Fiber Angular Position", y = "angular position (deg)")

f2<-ggplot(Dat, aes(x=Time, y=Theta, group=Track.n.)) +
  geom_line(aes(color=Track.n.))+
  geom_point(aes(color=Track.n.))
f2+scale_color_brewer(palette="Dark2")+theme(legend.position = "none")+
  labs(title = "Flat Fiber Angular Position", y = "angular position (deg)")

f3<-ggplot(Dat_2, aes(x=Time, y=Theta, group=Track.n.)) +
  geom_line(aes(color=Track.n.))+
  geom_point(aes(color=Track.n.))
f3+scale_color_brewer(palette="Dark2")+theme(legend.position = "none")+
  labs(title = "Flat Fiber Angular Position", y = "angular position (deg)")


```

##Transient Angular Position - Round
```{r}

#round fibers

r1<-ggplot(Dat_3, aes(x=Time, y=Theta, group=Track.n.)) +
  geom_line(aes(color=Track.n.))+
  geom_point(aes(color=Track.n.))
r1+scale_color_brewer(palette="Dark2")+theme(legend.position = "none")+
  labs(title = "Round Fiber Angular Position", y = "angular position (deg)")

r2<-ggplot(Dat_4, aes(x=Time, y=Theta, group=Track.n.)) +
  geom_line(aes(color=Track.n.))+
  geom_point(aes(color=Track.n.))
r2+scale_color_brewer(palette="Dark2")+theme(legend.position = "none")+
  labs(title = "Round Fiber Angular Position", y = "angular position (deg)")

```

##Transient MSD - ALL
```{r}


m1<-ggplot(ss, aes(x=TimeM, y=MSD, group=case, color=Fiber)) +
  geom_line(aes(color=Fiber))+
  geom_point(aes(color=Fiber))
m1+scale_color_brewer(palette="Dark2")+theme(legend.position = "none")+
  labs(title = "Transient MSD", y = "Angular Mean Square Displacement (Degrees^2/s)", x = "Time Lag (Delta s)")+
  theme_classic()+
  scale_y_continuous(trans='log10')+
  scale_x_continuous(trans='log10')


m2<-ggplot(ss, aes(x=TimeM, y=OutTheta, group=case, color=Fiber)) +
  geom_line(aes(color=Fiber))+
  geom_point(aes(color=Fiber))
m2+scale_color_brewer(palette="Dark2")+theme(legend.position = "none")+
  labs(title = "Transient Cumulative Angular Displacement", 
       y = "Normalised Angular Displacement (Degrees)", 
       x = "Time (s)")+
  theme_classic()+
  geom_hline(yintercept = 0, linetype = 2)

```

#Kymographs

## Plots Flat and Round
```{r}
k1<-ggplot(kym, aes(x=Time, y=Width..um., group=case, shape=Fiber, color=case)) +
  geom_line()+
  geom_point()
k1+scale_color_brewer(palette="Dark2")+
  labs(title = "Coiling Width", y = "Coiling width (um)")+
  labs(shape ="Fiber Type")

k1<-ggplot(kym, aes(x=Time, y=Upper.Bound, group=case, shape=Fiber, color=Fiber)) +
  geom_line()+
  geom_point()+
  geom_line(aes(x=Time, y=Lower.Bound, group=case, shape=Fiber, color=Fiber))+
  geom_point(aes(x=Time, y=Lower.Bound, group=case, shape=Fiber, color=Fiber))
k1+scale_color_brewer(palette="Dark2")+
  labs(title = "Coiling Width about Fiber position", y = "Coiling width (um)")+
  labs(colour ="Fiber Type")


```

#Statistics

##Box plots
```{r}
s1 <- ggboxplot(ss, x = "Fiber", y = "Rho",
          color = "Fiber", palette = "jco",
          add = "jitter")
# P value
s1 + stat_compare_means(method = "t.test")+
  labs(title = "Coiling Radii Statistical Comparison")+
  geom_hline(yintercept = mean(ss$Rho), linetype = 2)+
  ylab("Radii (um)")

ss$RMS<-ss$Theta.s^2

s2 <- ggboxplot(ss, x = "Fiber", y = "RMS",
          color = "Fiber", palette = "jco",
          add = "jitter")
# P value
s2 + stat_compare_means(method = "t.test")+
  labs(title = "Coiling RMS Statistical Comparison")+
  geom_hline(yintercept = mean(ss$Rho), linetype = 2)+
  ylab("Squared Angular Velocity (degrees/s)^2")+
  ylim(0,500)

ss$Time<-as.vector(ss$Time)

s3 <- ggline(ss, x = "Time", y = "Rho", add = "mean_se",
          color = "Fiber", palette = "jco")+
  labs(title = "Transient Coiling Radii")+
  theme(axis.text.x=element_blank(),
        axis.ticks.x=element_blank())
s3

s4 <- ggline(ss, x = "Time", y = "RMS", add = "mean_se",
          color = "Fiber", palette = "jco")+
  labs(title = "Transient Square Angular velocity")+
  theme(axis.text.x=element_blank(),
        axis.ticks.x=element_blank())
s4

s4 <- ggline(kym, x = "Time", y = "Width..um.", add = "mean_se",
          color = "Fiber", palette = "jco")+
  labs(title = "Transient Kymograph Coiling width")+
  theme(axis.text.x=element_blank(),
        axis.ticks.x=element_blank())+
  ylab("Kymograph Coiling Width (um)")
s4

s5 <- ggboxplot(kym, x = "Fiber", y = "Width..um.",
          color = "Fiber", palette = "jco",
          add = "jitter")
# P value
s5 + stat_compare_means(method = "t.test")+
  labs(title = "Kymograph Coiling Width Statistical Comparison")+
  geom_hline(yintercept = mean(ss$Rho), linetype = 2)+
  ylab("Kymograph Coiling Width (um)")
```

```{r}
s6 <- ggline(kym, x = "Time", y = "Upper.Bound", add = "mean_se",
          color = "Fiber", palette = "jco")+
  labs(title = "Transient Kymograph Coiling width")+
  theme(axis.text.x=element_blank(),
        axis.ticks.x=element_blank())+
  ylab("Kymograph Coiling Width (um)")
s6
```

## Data Grouping Summaries
```{r}
# Create a group-means data set
ssBycase <- ss %>% 
        group_by(case,Fiber) %>% 
        summarise(
          Rho = max(Rho),
          Rho.s = mean(abs(Rho.s)),
          Theta.s = mean(abs(Theta.s)),
          Velocity = mean(abs(Velocity)),
          Angular.Persistence = mean(Angular.Persistence),
          AngularDiff = mean(Kcorr),
          DiffusionC =mean(DiffCcorr))

ssByCell <- ss %>% 
        group_by(Protrusion,Fiber) %>% 
        summarise(
          Rho = max(Rho),
          Rho.s = mean(abs(Rho.s)),
          Theta.s = mean(abs(Theta.s)),
          Velocity = mean(abs(Velocity)),
          Angular.Persistence = mean(Angular.Persistence),
          AngularDiff = mean(Kcorr),
          DiffusionC =mean(DiffCcorr))

ssSUMbyFib <- ss %>%
  group_by(Time, Fiber) %>%
  summarise(mean = mean(Rho),
            sd   = sd(Rho),
            mean_p2sd = mean+1.96*sd,
            mean_m2sd = mean-1.96*sd) %>%
  ungroup()

ssSUMbyFibRMS <- ss %>%
  group_by(Time, Fiber) %>%
  summarise(mean = mean(Theta.s^2),
            sd   = sd(Theta.s^2),
            mean_p2sd = mean+1.96*sd,
            mean_m2sd = mean-1.96*sd) %>%
  ungroup()

ssSUMbyFibThetas <- ss %>%
  group_by(Time, Fiber) %>%
  summarise(mean = mean(Theta.s),
            sd   = sd(Theta.s),
            mean_p2sd = mean+1.96*sd,
            mean_m2sd = mean-1.96*sd) %>%
  ungroup()

ssSUMbyFibMSD <- ss %>%
  group_by(Time, Fiber) %>%
  summarise(mean = mean(MSD),
            sd   = sd(MSD),
            mean_p2sd = mean+1.96*sd,
            mean_m2sd = mean-1.96*sd) %>%
  ungroup()

kymByCase <- kym %>% 
        group_by(case,Fiber) %>% 
        summarise(
          Width = mean(Width..um.))

kymTime <- kym %>%
  group_by(Time, Fiber) %>%
  summarise(mean = mean(Width..um.),
            sd   = sd(Width..um.),
            mean_p2sd = mean+1*sd,
            mean_m2sd = mean-1*sd) %>%
  ungroup()

```

##Transient Summaries
```{r}
TransientRad <- ggplot(ssSUMbyFib, aes(x = Time,  color = Fiber, fill = Fiber, palette = "jco")) + 
  geom_ribbon(aes(ymin = mean_m2sd, ymax = mean_p2sd), alpha = 0.1, palette = "jco") +
  geom_line(aes(y= mean))+
  labs(title = "Transient Coiling Radii",x="Time (s)",y="Coiling Radii - Rho (um)")+
  theme_classic()+
  xlim(0,420)
TransientRad

TransientThetas <- ggplot(ssSUMbyFibThetas, aes(x = Time,  color = Fiber, fill = Fiber, palette = "jco")) + 
  geom_ribbon(aes(ymin = mean_m2sd, ymax = mean_p2sd), alpha = 0.1, palette = "jco") +
  geom_line(aes(y= mean))+
  labs(title = "Transient Coiling Angular Velocity",x="Time (s)",y="Angular Velocity (deg/s)")+
  theme_classic()+
  xlim(0,420)
TransientThetas

TransientRMS <- ggplot(ssSUMbyFibRMS, aes(x = Time,  color = Fiber, fill = Fiber, palette = "jco")) + 
  geom_ribbon(aes(ymin = 0, ymax = mean_p2sd), alpha = 0.1, palette = "jco") +
  geom_line(aes(y= mean))+
  labs(title = "Transient Coiling Angular RMS",x="Time (s)",y="Squared Angular Velocity (deg^2/s^2)")+
  theme_classic()+
  xlim(0,420)
TransientRMS

TransientMSD <- ggplot(ssSUMbyFibMSD, aes(x = Time,  color = Fiber, fill = Fiber, palette = "jco")) + 
  geom_ribbon(aes(ymin = 0, ymax = mean_p2sd), alpha = 0.1, palette = "jco") +
  geom_line(aes(y= mean))+
  labs(title = "Transient MSD",x="Time Lag (delta s)",y="Squared Angular Velocity (deg^2/s^2)")+
  theme_classic()+
  xlim(0,420)
TransientRMS

```

##Transient Summaries - Kymographs
```{r}
TransientKym <- ggplot(kymTime, aes(x = Time,  color = Fiber, fill = Fiber, palette = "jco")) + 
  geom_ribbon(aes(ymin = mean_m2sd, ymax = mean_p2sd), alpha = 0.1, palette = "jco") +
  geom_line(aes(y= mean))+
  labs(title = "Transient Kymograph",x="Time (s)",y="Membrane Width Around Fiber (um)")+
  xlim(0,420)
TransientKym

ks1 <- ggboxplot(kymByCase, x = "Fiber", y = "Width",
          color = "Fiber", palette = "jco",
          add = "jitter")
# P value
ks1 + stat_compare_means(method = "t.test")+
  labs(title = "Coiling Radii Statistical Comparison - Grouping by Coiling events")+
  geom_hline(yintercept = mean(ssBycase$Rho), linetype = 2)+
  ylab("Membrane Width Around Fiber (um)")

```

## BoxPlots - By grouping Approaches

```{r}
##############Coiling Radii
ss1 <- ggboxplot(ssBycase, x = "Fiber", y = "Rho",
          color = "Fiber", palette = "jco",
          add = "jitter")
# P value
ss1 + 
  #stat_compare_means(method = "t.test")+
  labs(title = "Peak Coiling Radii Comparison")+
  geom_hline(yintercept = mean(ssBycase$Rho), linetype = 2)+
  ylab("Radial Length of Coil (um)")

ss2 <- ggboxplot(ssByCell, x = "Fiber", y = "Rho",
          color = "Fiber", palette = "jco",
          add = "jitter")
# P value
ss2 + 
  #stat_compare_means(method = "t.test")+
  labs(title = "Coiling Radii Statistical Comparison - Grouping by Cells")+
  geom_hline(yintercept = mean(ssBycase$Rho), linetype = 2)+
  ylab("Radii (um)")

#############Angular Persistence

ss3 <- ggboxplot(ssBycase, x = "Fiber", y = "Angular.Persistence",
          color = "Fiber", palette = "jco",
          add = "jitter")
# P value
ss3 + 
  #stat_compare_means(method = "t.test")+
  labs(title = "Angular Persistence")+
  geom_hline(yintercept = mean(ssBycase$Angular.Persistence), linetype = 2)+
  ylab("Persistence (Dim)")

ss4 <- ggboxplot(ssByCell, x = "Fiber", y = "Angular.Persistence",
          color = "Fiber", palette = "jco",
          add = "jitter")
# P value
ss4 + 
  #stat_compare_means(method = "t.test")+
  labs(title = "Angular Persistence - Grouping by Cells")+
  geom_hline(yintercept = mean(ssByCell$Angular.Persistence), linetype = 2)+
  ylab("Persistence (Dim)")

##############Angular Diffusion

ss5 <- ggboxplot(ssBycase, x = "Fiber", y = "AngularDiff",
          color = "Fiber", palette = "jco",
          add = "jitter")
# P value
ss5 + 
  #stat_compare_means(method = "t.test")+
  labs(title = "Angular Diffusion Exponent Comparison")+
  geom_hline(yintercept = mean(ssBycase$AngularDiff), linetype = 2)+
  ylab("Diffusion Coefficient")

ss6 <- ggboxplot(ssBycase, x = "Fiber", y = "DiffusionC",
          color = "Fiber", palette = "jco",
          add = "jitter")
# P value
ss6 +
  #stat_compare_means(method = "t.test")+
  labs(title = "Angular Diffusion Scaling Exponent Comparison")+
  geom_hline(yintercept = mean(ssBycase$DiffusionC), linetype = 2)+
  ylab("Power Law Scaling Exponent")


##############Radial Growth Rate
ss7 <- ggboxplot(ssBycase, x = "Fiber", y = "Rho.s",
          color = "Fiber", palette = "jco",
          add = "jitter")
# P value
ss7 + 
  #stat_compare_means(method = "t.test")+
  labs(title = "Coiling Radial Growth")+
  #geom_hline(yintercept = mean(ssBycase$Rho), linetype = 2)+
  ylab("Radial velocity (um/s)")

ss8 <- ggboxplot(ssByCell, x = "Fiber", y = "Rho.s",
          color = "Fiber", palette = "jco",
          add = "jitter")
# P value
ss8 + 
  #stat_compare_means(method = "t.test")+
  labs(title = "Coiling Radial Growth - Grouping by Cells")+
  #geom_hline(yintercept = mean(ssBycase$Rho), linetype = 2)+
  ylab("Radial velocity (um/s)")

##############Angular Velocity
ss9 <- ggboxplot(ssBycase, x = "Fiber", y = "Theta.s",
          color = "Fiber", palette = "jco",
          add = "jitter")
# P value
ss9 + 
  #stat_compare_means(method = "t.test")+
  labs(title = "Coiling Angular Velocity")+
  #geom_hline(yintercept = mean(ssBycase$Rho), linetype = 2)+
  ylab("Angular Velocity (rad/s)")

ss10 <- ggboxplot(ssByCell, x = "Fiber", y = "Rho.s",
          color = "Fiber", palette = "jco",
          add = "jitter")
# P value
ss10 + 
  #stat_compare_means(method = "t.test")+
  labs(title = "Coiling Angular Velocity - Grouping by Cells")+
  #geom_hline(yintercept = mean(ssBycase$Rho), linetype = 2)+
  ylab("Angular Velocity (rad/s)")

```

## 2D Heatmaps
```{r}

ssFlat<-ss%>%
  group_by(Fiber) %>%
  filter(Fiber == "Flat", .preserve = TRUE) %>%
  group_trim()

ssRound<-ss%>%
  group_by(Fiber) %>%
  filter(Fiber == "500nm", .preserve = TRUE) %>%
  group_trim()

ssRound2<-ss%>%
  group_by(Fiber) %>%
  filter(Fiber == "200nm", .preserve = TRUE) %>%
  group_trim()

ggplot(ssFlat, aes(x=X_a, y=Y_a) ) +
  geom_bin2d(bins = 45) +
  scale_fill_continuous(type ="viridis") +
  scale_fill_distiller(palette = "Spectral")+
  theme_classic()+
  labs(title = "Flat Fiber 2D Heatmap - 1735 Total Observations", 
       x = "Position With respect to Fiber Centroid (um)",
       y = "Position With respect to Fiber Centroid (um)")

ggplot(ssRound, aes(x=X_a, y=Y_a) ) +
  geom_bin2d(bins = 45) +
  scale_fill_continuous(type = "viridis") +
  scale_fill_distiller(palette = "Spectral")+
  theme_classic()+
  labs(title = "500nm Fiber 2D Heatmap - 1233 Total Observations", 
       x = "Position With respect to Fiber Centroid (um)",
       y = "Position With respect to Fiber Centroid (um)")

ggplot(ssRound2, aes(x=X_a, y=Y_a) ) +
  geom_bin2d(bins = 45) +
  scale_fill_continuous(type = "viridis") +
  scale_fill_distiller(palette = "Spectral")+
  theme_classic()+
  labs(title = "200nm Fiber 2D Heatmap - 2279 Total Observations", 
       x = "Position With respect to Fiber Centroid (um)",
       y = "Position With respect to Fiber Centroid (um)")

```

## Log Heatmap
```{r}
ggplot(ssFlat, aes(x=Theta, y=LogPD) ) +
  geom_bin2d(bins = 45) +
  scale_fill_continuous(type = "viridis") +
  theme_classic()+
  labs(title = "Flat Fiber 2D Heatmap - 1735 Total Observations", 
       x = "Position With respect to Fiber Centroid (um)",
       y = "Position With respect to Fiber Centroid (um)")

ggplot(ssRound, aes(x=Theta, y=LogPD) ) +
  geom_bin2d(bins = 45) +
  scale_fill_continuous(type = "viridis") +
  theme_classic()+
  labs(title = "Round Fiber 2D Heatmap - 2279 Total Observations", 
       x = "Position With respect to Fiber Centroid (um)",
       y = "Position With respect to Fiber Centroid (um)")

```
