# Supplementary material for: Experimental and theoretical model for the origin of coiling of cellular protrusions around fibers
Source: Nat Commun. 2023 Sep 12;14:5612. doi: 10.1038/s41467-023-41273-y (PMC10497540; doi:10.1038/s41467-023-41273-y)
Supplement: Supplementary file 29 — Source Data [file 41467_2023_41273_MOESM29_ESM.zip › Source Data/experimental-data/figure_summaries_for_paper.R]

library(readr)
library(ggpubr)
library(MASS) # to access Animals data sets
library(scales) # to access break formatting functions
library(dplyr)
library(ggfx)
library(stringr)
library(ggplot2)
library(tidyr)
library(extrafont)
library(latex2exp)
library(ggalt)
library(rJava)
library(rChoiceDialogs)
library(psych)
library(celltrackR)
library(gganimate)
library(gapminder)
library(forcats)
library(RColorBrewer)

WD <- jchoose.dir(caption = 'Select Database of files')

setwd(WD)

Coiling<-read.csv("dispim_database.csv")
Coiling$case_id<-as.character(Coiling$case_id)
Coiling$MSAD[Coiling$MSAD == 0] <- NA
Coiling$K[Coiling$K == 0]<- NA
Coiling$DiffC[Coiling$DiffC == 0]<- NA
Coiling$Diameter<- as.character(Coiling$Diameter)

Coiling$Diameter[Coiling$Diameter == 'Flat'] <- "Flat Ribbon"

DiameterOrder <- c("200nm", "Flat Ribbon", "500nm", "1500nm", "3000nm")
fn_order <- c("1 ug-ml", "4 ug-ml", "16 ug-ml")
Coiling$Diameter <- fct_relevel(Coiling$Diameter, DiameterOrder)
Coiling$fn <- fct_relevel(Coiling$fn, fn_order)

HexCols <- c('#c685d6', '#a2ffed', '#ffa2b4', '#c5f6b9')
shapes = c(21,22,23,24,25)

Coiling <- subset(Coiling, Diameter != "500nm")

theme_set(theme_classic(base_size = 22, base_family = 'serif'))
loadfonts(device = "win")

#Data subsets
RNGSubset<-subset(Coiling, case_id == '10'| case_id == '6'| case_id == '1'|
                    case_id == '79'| case_id == '60'| case_id == '113'|
                    case_id == '175'| case_id == '181'| case_id == '180'|
                    case_id == '200'| case_id == '193'| case_id == '195')


coiling_by_case <- Coiling %>% 
  group_by(case_id, Diameter, cell_line, cell_type, fn) %>% 
  summarise(
    Rho = max(Rho),
    Rho.s = mean(abs(Rho.s)),
    Theta.s = mean(abs(Theta.s)),
    Angular.Persistence = mean(Angular.Persistence),
    AngularDiff = mean(K),
    DiffusionC =mean(DiffC))

#Figure 5D cumulative angular displacements
ggplot(data = subset(RNGSubset,
                     Diameter!="500nm"),
       aes(x = Time,
           y = OutTheta*3.1415/180,
           group = case_id)) + 
  with_shadow(geom_line(size = 1, aes(color = Diameter)), x_offset = 0.1, y_offset = 0.1, sigma = 0.1)+
  with_shadow(geom_point(size =2, aes(shape=Diameter, fill = Diameter)), x_offset = 0.1, y_offset = 0.1, sigma = 0.1)+
  geom_hline(yintercept = 0,linetype=2)+
  scale_color_manual(values=HexCols)+
  scale_fill_manual(values=HexCols)+
  scale_shape_manual( values = shapes)+
  labs(x=TeX("Time (s)"),
       y=TeX("Angle $(\\theta$)"))+
  scale_y_continuous(breaks  = c(seq(-pi, pi, pi/2)), 
                     labels = c("-\u03c0", "-\u03c0/2", "0", "\u03c0/2", "\u03c0"))+
  facet_wrap(vars(reorder(Diameter, Rho, na.rm = TRUE)), nrow = 1 )+
  theme(legend.position = 'none')

# angular persistence figure 5 e
ggplot(subset(coiling_by_case, coiling_by_case$Diameter != '500nm' & coiling_by_case$fn == "4 ug-ml"),
       aes(x=Diameter, 
           y = Angular.Persistence,
           fill = Diameter,
           add = "jitter"))+
  geom_boxplot()+
  geom_jitter()+
  scale_fill_manual(values=HexCols)+
  labs(title = NULL, x = NULL)+
  ylab(TeX("Angular Persistence  $( \\frac{\\theta_f-\\theta_i}{\\sum_{n=1}^{N} \\Delta\\theta_n} )$"))+
  theme(legend.position = 'none')

# angular diffusion coefficients figure 5h
ggplot(subset(coiling_by_case, coiling_by_case$Diameter != '500nm' & coiling_by_case$fn == "4 ug-ml"),
       aes(x=Diameter, 
           y = AngularDiff,
           fill = Diameter,
           add = "jitter"))+
  geom_boxplot()+
  geom_jitter()+
  scale_fill_manual(values=HexCols)+
  labs(title = NULL, x = NULL)+
  ylab(TeX("MSAD Scaling Exponent  $( x^\\alpha )$"))+
  theme(legend.position = 'none')

# SI figure 9 e
ggplot(subset(coiling_by_case, coiling_by_case$Diameter != '500nm' & coiling_by_case$fn == "4 ug-ml"),
       aes(x=Diameter, 
           y = Rho,
           fill = Diameter,
           add = "jitter"))+
  geom_boxplot()+
  geom_jitter()+
  scale_fill_manual(values=HexCols)+
  theme_classic(base_size = 16, base_family = 'serif')+
  labs(title = "Maximum Coiling Radii", x = NULL)+
  ylab(TeX("Radial Length of Coil ( $\\mu m$ )"))+
  theme(legend.position = 'none')

# SI figure 9 f
ggplot(subset(coiling_by_case, coiling_by_case$Diameter != '500nm' & coiling_by_case$fn == "4 ug-ml"),
       aes(x=Diameter, 
           y = Rho.s,
           fill = Diameter,
           add = "jitter"))+
  geom_boxplot()+
  geom_jitter()+
  scale_fill_manual(values=HexCols)+
  theme_classic(base_size = 16, base_family = 'serif')+
  labs(title = "Average Coiling Velocity", x = NULL)+
  ylab(TeX("Coiling Velocity ( $\\frac{\\mu m}{s}$ )"))+
  ylim(0,1.5)+
  theme(legend.position = 'none')

#MSAD pre plot prep
t<-seq(3,300,by = 3)

Alpha1<-1*t^(1)
Alpha2<-1*t^(2)

Diameter <-replicate(length(t),'200nm')
case_id <-replicate(length(t),1)

MSADDF1<-cbind.data.frame(t,Alpha1,Alpha2, Diameter, case_id)

Diameter <-replicate(length(t),'Flat Ribbon')
case_id <-replicate(length(t),2)

MSADDF2<-cbind.data.frame(t,Alpha1,Alpha2, Diameter, case_id)

Diameter <-replicate(length(t),'1500nm')
case_id <-replicate(length(t),3)

MSADDF3<-cbind.data.frame(t,Alpha1,Alpha2, Diameter, case_id)

Diameter <-replicate(length(t),'3000nm')
case_id <-replicate(length(t),4)

MSADDF4<-cbind.data.frame(t,Alpha1,Alpha2, Diameter, case_id)

#sorting and final data set

MSADDF<-rbind(MSADDF1,MSADDF2,MSADDF3,MSADDF4)

# MSD plot for figure 5G
ggplot() + 
  with_shadow(geom_line(data = subset(RNGSubset,
                                      Diameter!="500nm"), 
                        aes(x = TimeM,
                            y = MSAD,
                            color = Diameter,
                            group = case_id), size = 1), 
              x_offset = 0.1, y_offset = 0.1, sigma = 0.1)+
  with_shadow(geom_point(data = subset(RNGSubset,
                                       Diameter!="500nm"), 
                         aes(x = TimeM,
                             y = MSAD,
                             group = case_id,
                             shape = Diameter,
                             fill = Diameter), size =2), 
              x_offset = 0.1, y_offset = 0.1, sigma = 0.1)+
  geom_line(data = MSADDF, aes(x = t, y = Alpha1, group = case_id), linetype = 5)+
  geom_line(data = MSADDF, aes(x = t, y = Alpha2, group = case_id))+
  scale_color_manual(values=HexCols)+
  scale_shape_manual(values = shapes)+
  scale_fill_manual(values=HexCols)+
  labs(x=TeX("Time Lag ($\\delta s$)"),
       y=TeX("MSAD$ = Dt^{\\alpha} \\ (deg^2)$"))+
  scale_y_continuous(trans='log10')+
  scale_x_continuous(trans='log10', limits = c(1,150,10))+
  facet_wrap(vars(reorder(Diameter, Rho, na.rm = TRUE)), ncol = 4, nrow = 1 )+
  theme(legend.position = 'none')

#Angular displacement SI fig C
ggplot(data = subset(Coiling, (Diameter == "3000nm" | Diameter == "200nm") & cell_line == "C2C12"), 
       aes(x=TimeM, y=OutTheta, group=case_id))+
  scale_color_manual(values=HexCols[c(1,4)])+
  with_shadow(geom_path(size = 0.3, aes(color=Diameter)), 
              x_offset = 0.1, y_offset = 0.1, sigma = 0.1)+
  #with_shadow(geom_point(size =2), 
  #            x_offset = 0.1, y_offset = 0.1, sigma = 0.1)+
  facet_grid(Diameter~fn)+
  theme(legend.position ="none")+
  xlim(0,200)+
  ylim(-200,200)+
  labs(title = NULL, x=TeX('Time (s)'), y=TeX('Angle ( $\\degree$ )'))

#MSD plot for SI fig 10 D
ggplot() + 
  with_shadow(geom_line(data = subset(Coiling, 
                                      (Diameter == "3000nm" | Diameter == "200nm") & 
                                        cell_line == "C2C12" & 
                                        TimeM <= 20 & 
                                        case_id != "227" & 
                                        case_id != "184"), 
                        aes(x = TimeM,
                            y = MSAD,
                            color = Diameter,
                            group = case_id), size = 0.3), 
              x_offset = 0.1, y_offset = 0.1, sigma = 0.1)+
  #with_shadow(geom_point(data = subset(Coiling, Diameter = "200nm"), 
  #                       aes(x = TimeM,
  #                           y = MSAD,
  #                           group = case_id,
  #                           shape = Diameter,
  #                           fill = Diameter), size =2), 
  #            x_offset = 0.1, y_offset = 0.1, sigma = 0.1)+
  geom_line(data = MSADDF, aes(x = t, y = Alpha1, group = case_id), linetype = 5)+
  geom_line(data = MSADDF, aes(x = t, y = Alpha2, group = case_id))+
  scale_color_manual(values=HexCols[c(1,4)])+
  scale_shape_manual(values = shapes)+
  scale_fill_manual(values=HexCols)+
  labs(x=TeX("Time Lag ($\\delta s$)"), y=TeX("MSAD$ = Dt^{\\alpha} \\ (deg^2)$"))+
  scale_y_continuous(trans='log10')+
  scale_x_continuous(trans='log10', limits = c(1,50,10))+
  facet_grid(Diameter~fn)+
  theme(legend.position = 'none')


#Alpha Plots for SI Fig 10 e
ggplot(data = subset(Coiling, (Diameter == "3000nm" | Diameter == "200nm") & cell_line == "C2C12" & K > 0), 
       aes(x=Diameter, y=K, fill=Diameter))+
  geom_boxplot()+
  scale_fill_manual(values=HexCols[c(1,4)])+
  theme_classic(base_size=22, base_family = 'serif')+
  theme(axis.text.x = element_text(angle = 30, vjust = 1, hjust = 0.8),
        axis.title.x = element_blank(),
        legend.position = "none")+
  facet_grid(~fn)+
  labs(title = NULL, x="Fiber Diameter", y=TeX("Scaling exponent ($\\alpha$)"))
