# Supplementary material for: Experimental and theoretical model for the origin of coiling of cellular protrusions around fibers
Source: Nat Commun. 2023 Sep 12;14:5612. doi: 10.1038/s41467-023-41273-y (PMC10497540; doi:10.1038/s41467-023-41273-y)
Supplement: Supplementary file 29 — Source Data [file 41467_2023_41273_MOESM29_ESM.zip › Source Data/experimental-data/READ_ME.txt]

The following files contain the database used for NCOMMS 2023 RAJ et al

R code titled figure summaries for paper contains the GGPLOTs
as generated for the paper and organized by figure name in sequence. 
Please credit and cite the authors for the reproduction of this data.
