# Supplementary material for: Experimental and theoretical model for the origin of coiling of cellular protrusions around fibers
Source: Nat Commun. 2023 Sep 12;14:5612. doi: 10.1038/s41467-023-41273-y (PMC10497540; doi:10.1038/s41467-023-41273-y)
Supplement: Supplementary file 29 — Source Data [file 41467_2023_41273_MOESM29_ESM.zip › Source Data/experimental-data/review_analysis.R]

library(readr)
library(ggpubr)
library(MASS) # to access Animals data sets
library(scales) # to access break formatting functions
library(dplyr)
library(ggfx)
library(stringr)
library(ggplot2)
library(tidyr)
library(extrafont)
library(latex2exp)
library(ggalt)
library(rJava)
library(rChoiceDialogs)
library(psych)
library(celltrackR)
library(gganimate)
library(gapminder)
library(forcats)
library(RColorBrewer)


WD <- jchoose.dir(caption = 'Select Database of files')

setwd(WD)

Coiling<-read.csv("dispim_database.csv")
Coiling$case_id<-as.character(Coiling$case_id)
Coiling$MSAD[Coiling$MSAD == 0] <- NA
Coiling$K[Coiling$K == 0]<- NA
Coiling$DiffC[Coiling$DiffC == 0]<- NA
Coiling$Diameter<- as.character(Coiling$Diameter)

Coiling$Diameter[Coiling$Diameter == 'Flat'] <- "Flat Ribbon"

DiameterOrder <- c("200nm","Flat Ribbon","500nm","1500nm","3000nm")
fn_order <- c("1 ug-ml", "4 ug-ml", "16 ug-ml")
Coiling$Diameter <- fct_relevel(Coiling$Diameter, DiameterOrder)
Coiling$fn <- fct_relevel(Coiling$fn, fn_order)

HexCols <- c('#c685d6', '#a2ffed', '#ffa2b4', '#c5f6b9')
shapes = c(21,22,23,24,25)

Coiling <- subset(Coiling, Diameter != "500nm")

theme_set(theme_classic(base_size = 22, base_family = 'serif'))
loadfonts(device = "win")

coiling_by_case <- Coiling %>% 
  group_by(case_id, Diameter, cell_line, cell_type, fn) %>% 
  summarise(
    Rho = max(Rho),
    Rho.s = mean(abs(Rho.s)),
    Theta.s = mean(abs(Theta.s)),
    Angular.Persistence = mean(Angular.Persistence),
    AngularDiff = mean(K),
    DiffusionC =mean(DiffC))

coiling_summary <- coiling_by_case %>% 
  group_by(Diameter, cell_line, cell_type, fn) %>%
  filter(!is.na(AngularDiff) | !is.na(DiffusionC))%>%
  summarise(
    N = length(case_id),
    
    max_rho = max(Rho),
    mean_rho = mean(Rho),
    min_rho = min(Rho),
    sd_rho = sd(Rho),
    SEM_rho = sd(Rho)/sqrt(length(case_id)),
    
    max_rho.s = max(Rho.s),
    mean_rho.s = mean(abs(Rho.s)),
    min_rho.s = min(Rho.s),
    max_rho.s = max(Rho.s),
    sd_rho.s = sd(Rho.s),
    SEM_rho.s = sd(Rho.s)/sqrt(length(case_id)),
    
    max_theta.s = max(abs(Theta.s)),
    mean_theta.s = mean(abs(Theta.s)),
    min_theta.s = min(abs(Theta.s)),
    sd_theta.s = sd(Theta.s),
    SEM_theta.s = sd(Theta.s)/sqrt(length(case_id)),
    
    max_angular.persistence = max(Angular.Persistence),
    mean_Angular.Persistence = mean(Angular.Persistence),
    min_angular.persistence = min(Angular.Persistence),
    sd_angular.persistence = sd(Angular.Persistence),
    SEM_angular.persistence = sd(Angular.Persistence)/sqrt(length(case_id)),
    
    max_angular.diff = max(AngularDiff),
    mean_AngularDiff = mean(AngularDiff),
    min_angular.diff = min(AngularDiff),
    sd_angular.diff = sd(AngularDiff),
    SEM_angular.diff = sd(AngularDiff)/sqrt(length(case_id)),
    
    max_diffusion.c = max(DiffusionC),
    mean_DiffusionC =mean(DiffusionC),
    min_diffusion.c = min(DiffusionC),
    sd_diffusion.c = sd(DiffusionC),
    SEM_diffusion.c = sd(DiffusionC))

write.csv(coiling_summary, file = "summary_statistics.csv")
#XY plots
ggplot(data = Coiling, 
       aes(x=x_a, y=y_a, group=case_id, shape=Diameter, fill=Diameter))+
  scale_color_manual(values=HexCols)+
  scale_fill_manual(values=HexCols)+
  scale_shape_manual(values=shapes)+
  with_shadow(geom_path(size = 0.3, aes(color=Diameter)), 
              x_offset = 0.1, y_offset = 0.1, sigma = 0.1)+
  #with_shadow(geom_point(size =2), 
  #            x_offset = 0.1, y_offset = 0.1, sigma = 0.1)+
  facet_grid(cell_line~fn)+
  theme(legend.position ="top")+
  labs(title = NULL, x=TeX('Location ($\\mu m$)'), y=TeX('Location ($\\mu m$)'))

ggplot(data = subset(Coiling, fn == "16 ug-ml" & cell_line!="U251"), 
       aes(x=x_a, y=y_a, group=case_id, shape=Diameter, fill=Diameter))+
  scale_color_manual(values=HexCols[c(1,4)])+
  scale_fill_manual(values=HexCols[c(1,4)])+
  scale_shape_manual(values=shapes[c(1,4)])+
  with_shadow(geom_path(size = 1, aes(color=Diameter)), 
              x_offset = 0.1, y_offset = 0.1, sigma = 0.1)+
  with_shadow(geom_point(size =2), 
              x_offset = 0.1, y_offset = 0.1, sigma = 0.1)+
  facet_grid(cell_line~Diameter)+
  theme(legend.position ="none")+
  labs(title = NULL, x=TeX('Location ($\\mu m$)'), y=TeX('Location ($\\mu m$)'))

#Time plots
ggplot(data = subset(Coiling, (Diameter == "3000nm" | Diameter == "200nm") & cell_line == "C2C12"), 
       aes(x=TimeM, y=OutTheta, group=case_id))+
  scale_color_manual(values=HexCols[c(1,4)])+
  with_shadow(geom_path(size = 0.3, aes(color=Diameter)), 
              x_offset = 0.1, y_offset = 0.1, sigma = 0.1)+
  #with_shadow(geom_point(size =2), 
  #            x_offset = 0.1, y_offset = 0.1, sigma = 0.1)+
  facet_grid(Diameter~fn)+
  theme(legend.position ="none")+
  xlim(0,200)+
  ylim(-200,200)+
  labs(title = NULL, x=TeX('Time (s)'), y=TeX('Angle ( $\\degree$ )'))

ggplot(data = subset(Coiling, fn == "4 ug-ml" & cell_line!="U251"), 
       aes(x=TimeM, y=OutTheta, group=case_id, shape=Diameter, fill=Diameter))+
  scale_color_manual(values=HexCols)+
  scale_fill_manual(values=HexCols)+
  scale_shape_manual(values=shapes)+
  with_shadow(geom_path(size = 1, aes(color=Diameter)), 
              x_offset = 0.1, y_offset = 0.1, sigma = 0.1)+
  with_shadow(geom_point(size =2), 
              x_offset = 0.1, y_offset = 0.1, sigma = 0.1)+
  facet_grid(cell_line~Diameter)+
  theme(legend.position ="none")+
  ylim(-130,130)+
  labs(title = NULL, x=TeX('Time (s)'), y=TeX('Angle ( $\\degree$ )'))

#Persistence Plots
ggplot(data = Coiling, 
       aes(x=Diameter, y=Angular.Persistence, fill=Diameter))+
  geom_boxplot()+
  scale_fill_manual(values=HexCols)+
  theme_classic(base_size=22, base_family = 'serif')+
  theme(axis.text.x = element_text(angle = 30, vjust = 1, hjust = 0.8),
        axis.title.x = element_blank(),
        legend.position = "none")+
  facet_grid(cell_line~fn)+
  labs(title = NULL, x="Fiber Diameter", y="Persistence")

#Alpha Plots
ggplot(data = subset(Coiling, (Diameter == "3000nm" | Diameter == "200nm") & cell_line == "C2C12" & K > 0), 
       aes(x=Diameter, y=K, fill=Diameter))+
  geom_boxplot()+
  scale_fill_manual(values=HexCols[c(1,4)])+
  theme_classic(base_size=22, base_family = 'serif')+
  theme(axis.text.x = element_text(angle = 30, vjust = 1, hjust = 0.8),
        axis.title.x = element_blank(),
        legend.position = "none")+
  facet_grid(~fn)+
  labs(title = NULL, x="Fiber Diameter", y=TeX("Scaling exponent ($\\alpha$)"))

#Speed Plots
ggplot(data = coiling_by_case, 
       aes(x=Diameter, y=Theta.s, fill=Diameter))+
  geom_boxplot()+
  scale_fill_manual(values=HexCols)+
  theme_classic(base_size=22, base_family = 'serif')+
  theme(axis.text.x = element_text(angle = 30, vjust = 1, hjust = 0.8),
        axis.title.x = element_blank(),
        legend.position = "none")+
  ylim(0,7.5)+
  facet_grid(cell_line~fn)+
  labs(title = NULL, x="Fiber Diameter", y=TeX("Average Angular Speed ( $\\frac{\\degree}{s}$ )"))

ggplot(data = coiling_by_case, 
       aes(x=Diameter, y=Rho.s, fill=Diameter))+
  geom_boxplot()+
  scale_fill_manual(values=HexCols)+
  theme_classic(base_size=22, base_family = 'serif')+
  theme(axis.text.x = element_text(angle = 30, vjust = 1, hjust = 0.8),
        axis.title.x = element_blank(),
        legend.position = "none")+
  ylim(0,0.5)+
  facet_grid(cell_line~fn)+
  labs(title = NULL, x="Fiber Diameter", y=TeX("Average Radial Speed ( $\\frac{\\mu m}{s}$ )"))

#Average Coil radii
ggplot(data = coiling_by_case, 
       aes(x=Diameter, y=Rho.s, fill=Diameter))+
  geom_boxplot()+
  scale_fill_manual(values=HexCols)+
  theme_classic(base_size=22, base_family = 'serif')+
  theme(axis.text.x = element_text(angle = 30, vjust = 1, hjust = 0.8),
        axis.title.x = element_blank(),
        legend.position = "none")+
  facet_grid(cell_line~fn)+
  labs(title = NULL, x="Fiber Diameter", y=TeX("Average Coil Radii ( $\\mu m$ )"))


#MSD plot
ggplot() + 
  with_shadow(geom_line(data = subset(Coiling, 
                                      (Diameter == "3000nm" | Diameter == "200nm") & 
                                        cell_line == "C2C12" & 
                                        TimeM <= 20 & 
                                        case_id != "227" & 
                                        case_id != "184"), 
                        aes(x = TimeM,
                            y = MSAD,
                            color = Diameter,
                            group = case_id), size = 0.3), 
              x_offset = 0.1, y_offset = 0.1, sigma = 0.1)+
  #with_shadow(geom_point(data = subset(Coiling, Diameter = "200nm"), 
  #                       aes(x = TimeM,
  #                           y = MSAD,
  #                           group = case_id,
  #                           shape = Diameter,
  #                           fill = Diameter), size =2), 
  #            x_offset = 0.1, y_offset = 0.1, sigma = 0.1)+
  geom_line(data = MSADDF, aes(x = t, y = Alpha1, group = case), linetype = 5)+
  geom_line(data = MSADDF, aes(x = t, y = Alpha2, group = case))+
  scale_color_manual(values=HexCols[c(1,4)])+
  scale_shape_manual(values = shapes)+
  scale_fill_manual(values=HexCols)+
  labs(x=TeX("Time Lag ($\\delta s$)"), y=TeX("MSAD$ = Dt^{\\alpha} \\ (deg^2)$"))+
  scale_y_continuous(trans='log10')+
  scale_x_continuous(trans='log10', limits = c(1,50,10))+
  facet_grid(Diameter~fn)+
  theme(legend.position = 'none')
