# Supplementary material for: Experimental and theoretical model for the origin of coiling of cellular protrusions around fibers
Source: Nat Commun. 2023 Sep 12;14:5612. doi: 10.1038/s41467-023-41273-y (PMC10497540; doi:10.1038/s41467-023-41273-y)
Supplement: Supplementary file 29 — Source Data [file 41467_2023_41273_MOESM29_ESM.zip › Source Data/experimental-data/summary_statistics.xlsx]

## Sheet: summary_statistics
Indpendent Experimental Replicates (big N)							3
	Rho/Coiling Radii/coil lengths
	Diameter	cell_line	cell_type	fn	N	max_rho	mean_rho	min_rho	sd_rho	SEM_rho	Fig. 9 C
1	200nm	C2C12	NULL	1 ug-ml	11	5.88848	4.4275	2.76301	1.11185	0.335235
2	200nm	C2C12	NULL	4 ug-ml	65	8.9042	5.12805	2.69717	1.41165	0.175094
3	200nm	C2C12	NULL	16 ug-ml	15	7.9626	5.15782	3.18195	1.42172	0.367086
4	200nm	U251	KO	4 ug-ml	12	4.97167	4.13185	3.12941	0.673994	0.224665
5	Flat Ribbon	C2C12	NULL	4 ug-ml	29	10.1605	5.7038	2.94554	1.49973	0.278494
6	1500nm	C2C12	NULL	4 ug-ml	10	12.3756	9.01682	6.7862	1.51732	0.47982
7	3000nm	C2C12	NULL	1 ug-ml	13	5.92182	3.97625	3.11574	0.823761	0.274587
8	3000nm	C2C12	NULL	4 ug-ml	16	13.1635	9.38321	6.18782	1.70239	0.425597
9	3000nm	C2C12	NULL	16 ug-ml	22	9.30107	5.7651	3.15242	1.96629	0.419214
	coiling rate/ growth of rho/coiling velocity
	Diameter	cell_line	cell_type	fn	N	max_theta.s	mean_theta.s	min_theta.s	sd_theta.s	SEM_theta.s	Fig. 9 D
1	200nm	C2C12	NULL	1 ug-ml	11	2.72448	1.85187	0.88075	0.541722	0.163335
2	200nm	C2C12	NULL	4 ug-ml	65	3.71495	2.02644	1.05778	0.614163	0.0761775
3	200nm	C2C12	NULL	16 ug-ml	15	2.12525	1.48662	0.888285	0.368062	0.0950332
4	200nm	U251	KO	4 ug-ml	12	1.91416	1.2712	0.798952	0.403358	0.134453
5	Flat Ribbon	C2C12	NULL	4 ug-ml	29	3.05879	1.60854	0.481351	0.688873	0.127921
6	1500nm	C2C12	NULL	4 ug-ml	10	1.11931	0.608548	0.298868	0.269828	0.0853271
7	3000nm	C2C12	NULL	1 ug-ml	13	4.75927	1.94352	0.909977	1.18537	0.395122
8	3000nm	C2C12	NULL	4 ug-ml	16	28.4406	4.86966	0.146378	8.78461	2.19615
9	3000nm	C2C12	NULL	16 ug-ml	22	2.58325	1.28544	0.41803	0.662809	0.141311
	angular persistence
	Diameter	cell_line	cell_type	fn	N	max_angular.persistence	mean_Angular.Persistence	min_angular.persistence	sd_angular.persistence	SEM_angular.persistence	Fig. 5 E
1	200nm	C2C12	NULL	1 ug-ml	11	0.856105	0.383072	0.019684	0.242101	0.0729963
2	200nm	C2C12	NULL	4 ug-ml	65	0.938201	0.37666	0.00508993	0.252107	0.03127
3	200nm	C2C12	NULL	16 ug-ml	15	0.679356	0.242589	0.00852401	0.180602	0.0466312
4	200nm	U251	KO	4 ug-ml	12	0.754472	0.339237	0.0825397	0.241783	0.0805944
5	Flat Ribbon	C2C12	NULL	4 ug-ml	29	0.702956	0.174451	0.0011488	0.196719	0.0365298
6	1500nm	C2C12	NULL	4 ug-ml	10	0.899624	0.375515	0.105408	0.264577	0.0836667
7	3000nm	C2C12	NULL	1 ug-ml	13	0.598953	0.344831	0.047582	0.175044	0.0583482
8	3000nm	C2C12	NULL	4 ug-ml	16	0.888624	0.419642	0.0158322	0.30431	0.0760776
9	3000nm	C2C12	NULL	16 ug-ml	22	0.811145	0.275726	0.0489458	0.199131	0.0424549
	scaling exponents
	Diameter	cell_line	cell_type	fn	N	max_angular.diff	mean_AngularDiff	min_angular.diff	sd_angular.diff	SEM_angular.diff	Fig. 5 H
1	200nm	C2C12	NULL	1 ug-ml	11	1.9439	1.18252	0.304544	0.522565	0.157559
2	200nm	C2C12	NULL	4 ug-ml	65	1.9101	1.06573	-0.890916	0.682127	0.0846074
3	200nm	C2C12	NULL	16 ug-ml	15	1.88951	0.744895	-0.529744	0.697754	0.180159
4	200nm	U251	KO	4 ug-ml	12	1.80311	0.23256	-1.36525	1.07839	0.359464
5	Flat Ribbon	C2C12	NULL	4 ug-ml	29	1.7967	0.740876	-1.81731	0.740791	0.137561
6	1500nm	C2C12	NULL	4 ug-ml	10	1.68673	1.01903	-0.0392336	0.690559	0.218374
7	3000nm	C2C12	NULL	1 ug-ml	13	1.38735	0.704411	-0.517031	0.676522	0.225507
8	3000nm	C2C12	NULL	4 ug-ml	16	1.83549	1.10071	-0.038607	0.58639	0.146597
9	3000nm	C2C12	NULL	16 ug-ml	22	1.76725	0.7311	-0.946563	0.692945	0.147736
