# Supplementary material for: Experimental and theoretical model for the origin of coiling of cellular protrusions around fibers
Source: Nat Commun. 2023 Sep 12;14:5612. doi: 10.1038/s41467-023-41273-y (PMC10497540; doi:10.1038/s41467-023-41273-y)
Supplement: Supplementary file 29 — Source Data [file 41467_2023_41273_MOESM29_ESM.zip › Source Data/simulation-data/Fig4/A/R_rho_area_fraction_cylinder_active_E_1_F_2.dat]

3.0	0.01598976654940838	564.7246774369613	0.11780620402942117	25.273259298325414	0.005288680006303788
4.0	0.01598976654940838	564.7246774369613	0.11780620402942117	25.273259298325414	0.005288680006303788
5.0	0.01598976654940838	657.1482333125742	0.13704828909497918	25.739474781808493	0.0052935304898671515
6.0	0.01598976654940838	657.1482333125742	0.13704828909497918	25.739474781808493	0.0052935304898671515
7.0	0.01598976654940838	722.0137907030347	0.15058842340901826	24.063836157563212	0.004954845534569657
8.0	0.01598976654940838	781.6380929008549	0.16306363927086673	34.99400880580466	0.007352441710533915
9.0	0.01598976654940838	845.5824533765311	0.1762272145826671	23.628901622719717	0.004875002588028988
10.0	0.01598976654940838	862.2967032509381	0.18014070994563477	61.36614832920221	0.012912539252281424
11.0	0.01598976654940838	862.2967032509381	0.18014070994563477	61.36614832920221	0.012912539252281424
3.0	0.03197953309881676	603.7606903285614	0.12467220978573716	14.144800216381682	0.0029600940610460496
4.0	0.03197953309881676	615.211298786967	0.1270866645346978	7.513626579249497	0.0016690743013362869
5.0	0.03197953309881676	794.2742371519249	0.16413175567636717	28.37046656580446	0.0058767767430438714
6.0	0.03197953309881676	794.2742371519249	0.16413175567636717	28.37046656580446	0.0058767767430438714
7.0	0.03197953309881676	1606.3895412919435	0.33079948832747036	29.277295698365993	0.006148574851952903
8.0	0.03197953309881676	1706.909876950944	0.35082507195394963	28.784144631575575	0.0058200035430383155
9.0	0.03197953309881676	2004.9160968277142	0.41056923568915904	30.555506862460152	0.006322350458470743
10.0	0.03197953309881676	2092.326714333527	0.427815797889351	26.526766910303692	0.0053085215817090525
11.0	0.03197953309881676	2099.743826707696	0.4293709168988989	26.2039461968429	0.005058729442302628
3.0	0.04796929964822513	587.9698526155404	0.12060441317556764	24.762114427182535	0.005110656578569879
4.0	0.04796929964822513	727.4953027766898	0.14916533418612085	17.776976492086167	0.0036720303055171205
5.0	0.04796929964822513	1946.1375152162361	0.39581392546451416	34.869501500828214	0.007045202727242633
6.0	0.04796929964822513	1946.1375152162361	0.39581392546451416	34.869501500828214	0.007045202727242633
7.0	0.04796929964822513	2136.7222497507555	0.4338417615624551	32.456394556308254	0.006650187722308924
8.0	0.04796929964822513	2239.722194992468	0.4543742005116725	15.929722355086046	0.0032141790796572593
9.0	0.04796929964822513	2281.343866268907	0.4622458769244829	18.236063446129368	0.003778319132402124
10.0	0.04796929964822513	2316.28307801929	0.46862713745555784	17.56169938170779	0.003057615884742509
11.0	0.04796929964822513	2294.0631213074244	0.4642011969482391	17.046327222874503	0.002826235950662737
3.0	0.06395906619763352	649.2640943906615	0.13236008954269268	20.558952684801632	0.004225631552183911
4.0	0.06395906619763352	729.9733808841	0.14705468500159896	48.33335160038493	0.009697206927282037
5.0	0.06395906619763352	1486.9722073013122	0.30031688810070645	47.933860161742324	0.009764947551269018
6.0	0.06395906619763352	2024.3046714085701	0.4094435561240807	32.09042480386587	0.006309466249035684
7.0	0.06395906619763352	2191.121103991289	0.4425556215450682	28.032722163341866	0.005961030416408208
8.0	0.06395906619763352	2268.7517379598708	0.4576686920370963	21.207351574908866	0.004011017561059802
9.0	0.06395906619763352	2301.9373131800326	0.4642605875097082	18.560221687499116	0.0035494547586892703
10.0	0.06395906619763352	2314.1742235420093	0.46578829549088596	16.3118653211922	0.0030861425866890464
11.0	0.06395906619763352	2348.2378034816934	0.4724382109735484	17.27711948641218	0.003088984936777018
3.0	0.0799488327470419	481.1848701526251	0.09627522596064834	23.69828383602288	0.004787165728229531
4.0	0.0799488327470419	606.7533819337549	0.12148978277091065	31.240551332635253	0.006220902860845857
5.0	0.0799488327470419	1561.7039542336286	0.3142975729575625	72.8044177862314	0.014630884693641814
6.0	0.0799488327470419	2044.5490015071696	0.4116991791919838	38.234268738661	0.0074144007062399995
7.0	0.0799488327470419	2223.0395761387263	0.4470525530327256	20.021538310415103	0.004147843930939127
8.0	0.0799488327470419	2280.1146433479016	0.45779767615392825	16.57518690479092	0.0032973915846334976
9.0	0.0799488327470419	2312.983975150179	0.46403901503038064	17.43593860565197	0.0030419383959610167
10.0	0.0799488327470419	2329.558042795957	0.46683189425434385	18.302265652370124	0.0031556155267744752
11.0	0.0799488327470419	2354.373154248426	0.4715542053086023	16.9583666528157	0.0028046281470109026
3.0	0.09593859929645027	463.1653821819038	0.0922961304764951	44.03403376429239	0.008800230045650696
4.0	0.09593859929645027	721.0982861856817	0.1438887112248161	83.159709007681	0.016607191692409817
5.0	0.09593859929645027	1768.298915522218	0.3551934761752481	37.657883530988755	0.007591175307535606
6.0	0.09593859929645027	2105.5334961873696	0.4229581068116404	32.77864564016478	0.006517879964174376
7.0	0.09593859929645027	2219.6233492729543	0.4448225135913015	20.37382137737506	0.003815875291279507
8.0	0.09593859929645027	2274.53651953781	0.45488967061080915	17.262424100381235	0.0032879314926403456
9.0	0.09593859929645027	2298.9482870503984	0.4591237607930924	13.642631742860837	0.002480375138194923
10.0	0.09593859929645027	2315.1560531614186	0.46206907579149326	16.203945182894497	0.003194400008692707
11.0	0.09593859929645027	2343.703309025712	0.46773584905660387	16.177118558341512	0.0029793856913793524
3.0	0.11192836584585865	531.7701078566844	0.1060121522225776	24.57357678373482	0.004962601215768142
4.0	0.11192836584585865	780.252091537272	0.1554109370003198	49.62991509533903	0.009902554726888767
5.0	0.11192836584585865	1833.349385580043	0.36746402302526393	60.85262989473025	0.012419330629045865
6.0	0.11192836584585865	2117.954207768497	0.42399104573073226	26.237482250997274	0.005324449167436838
7.0	0.11192836584585865	2210.2619235618513	0.44148385033578486	25.45171524828613	0.00482212337434091
8.0	0.11192836584585865	2251.9816660644588	0.44905340582027486	17.25462937113589	0.003270583920078641
9.0	0.11192836584585865	2282.9645940995288	0.4547425647585546	16.001251295959744	0.002834108426220809
10.0	0.11192836584585865	2294.7132782907574	0.45670930604413185	16.0251279029488	0.0029544848568144612
11.0	0.11192836584585865	2311.882656991855	0.4599840102334508	15.734289651777045	0.0031740890844540095
