# Supplementary material for: Experimental and theoretical model for the origin of coiling of cellular protrusions around fibers
Source: Nat Commun. 2023 Sep 12;14:5612. doi: 10.1038/s41467-023-41273-y (PMC10497540; doi:10.1038/s41467-023-41273-y)
Supplement: Supplementary file 29 — Source Data [file 41467_2023_41273_MOESM29_ESM.zip › Source Data/simulation-data/Fig4/B/R_rho_mean_var_y_E_1_F_2.dat]

3.0	0.0159897665494	-4.00923836612	1015.31354949
4.0	0.0159897665494	12.8853601734	918.763442925
5.0	0.0159897665494	-14.4804733373	1136.78846742
6.0	0.0159897665494	-11.3443367838	984.720735976
7.0	0.0159897665494	-1.00969106945	1008.02633999
8.0	0.0159897665494	27.9530853523	1194.53433878
9.0	0.0159897665494	4.84294807987	1151.79168951
10.0	0.0159897665494	-22.5950974902	910.720451907
11.0	0.0159897665494	-9.25335528888	1195.50497503
3.0	0.0319795330988	30.9487988003	1424.663167
4.0	0.0319795330988	-1.93258227397	1256.68930355
5.0	0.0319795330988	-12.4812239551	1505.05425435
6.0	0.0319795330988	3.04179287194	1357.23917415
7.0	0.0319795330988	34.6674526264	194.027987356
8.0	0.0319795330988	-9.78614987782	226.440484589
9.0	0.0319795330988	1.35882493119e-16	201.738266256
10.0	0.0319795330988	7.33151946572e-17	195.113920321
11.0	0.0319795330988	1.87463305725e-17	162.006655914
3.0	0.0479692996482	-3.52595162355	1132.13409412
4.0	0.0479692996482	5.45119350788	1333.13681111
5.0	0.0479692996482	-31.6606086194	1504.44074163
6.0	0.0479692996482	4.60041366854	224.154233243
7.0	0.0479692996482	3.4259697989	212.673628643
8.0	0.0479692996482	14.3672619991	179.697238381
9.0	0.0479692996482	-33.0303129238	173.765429781
10.0	0.0479692996482	2.81237541111	183.72304809
11.0	0.0479692996482	-12.3425425112	181.418987208
3.0	0.0639590661976	-6.44695212957	1512.73970223
4.0	0.0639590661976	-0.339983570992	294.55827531
5.0	0.0639590661976	2.52715732999	291.323602133
6.0	0.0639590661976	-3.83573272254	249.352425357
7.0	0.0639590661976	-2.82499660883	222.220093815
8.0	0.0639590661976	-8.58929654865	191.343538163
9.0	0.0639590661976	-4.85924543646	173.379249631
10.0	0.0639590661976	7.51217638509	178.285459361
11.0	0.0639590661976	-7.48149552411	169.149182758
3.0	0.079948832747	11.7250141007	272.171694113
4.0	0.079948832747	9.80568062326	343.368771399
5.0	0.079948832747	-23.1068804139	287.283415569
6.0	0.079948832747	10.5776287752	256.637202351
7.0	0.079948832747	4.57321295984	225.488429773
8.0	0.079948832747	3.9118848285	193.023563721
9.0	0.079948832747	-2.10674546973	191.752179312
10.0	0.079948832747	-0.0934170877492	188.269817829
11.0	0.079948832747	-2.84335686407	186.368780222
3.0	0.0959385992965	6.27516184458	420.598665539
4.0	0.0959385992965	-1.16843996784	297.87935233
5.0	0.0959385992965	-0.399989905635	286.860235311
6.0	0.0959385992965	-3.69451673643	268.269603139
7.0	0.0959385992965	-3.1984594273	221.871103614
8.0	0.0959385992965	5.38552237771	192.708535306
9.0	0.0959385992965	1.51302872233	188.691054812
10.0	0.0959385992965	0.206385187116	195.35179307
11.0	0.0959385992965	2.79226395469	195.461054127
3.0	0.111928365846	-12.9237723615	417.867662956
4.0	0.111928365846	-6.92253378699	409.391113718
5.0	0.111928365846	-0.225094291138	293.941677474
6.0	0.111928365846	13.1166682195	276.38045309
7.0	0.111928365846	5.06460176262	227.863274526
8.0	0.111928365846	10.5774696707	203.505803097
9.0	0.111928365846	7.62889300117	209.344577011
10.0	0.111928365846	-1.13238607307	194.091263154
11.0	0.111928365846	-2.39765604423	197.708778661
