# Supplementary material for: Experimental and theoretical model for the origin of coiling of cellular protrusions around fibers
Source: Nat Commun. 2023 Sep 12;14:5612. doi: 10.1038/s41467-023-41273-y (PMC10497540; doi:10.1038/s41467-023-41273-y)
Supplement: Supplementary file 29 — Source Data [file 41467_2023_41273_MOESM29_ESM.zip › Source Data/simulation-data/Fig4/B/y_alignment_contour_active.gnu]

#gnuplot << TOEND
set terminal postscript eps color enhanced 'Helvetica,20'
set output 'y_alignment_cylinder_active.eps'

#set ytics 0.25
#set format y "%.2f"

set multiplot

set pointsize 1.5

#####################################################################

set size 1,1
set origin 0,0
set title ''
set label 1 '' at graph 0.35,0.97
#set style histogram 
set pm3d map
set xrange [3:11]
set yrange [1.58:11.20]
set ylabel "{/Symbol r} (%)" offset 0,0
set xlabel "{R ({l_{min}})}" 
#set key at 0.5,350
set key spacing 1.3
#set xtics 0.2
#set xtics (1,2,3,4,5,6,7,8,9,10)
set xtics 2
#set ytics (0.001,0.006,0.015,0.025)
#set ytics 0.01
#set cbrange [0:0.50]
#set cbtics 0.1
#set log y
#set xtics mirror
set cblabel "{Axial Alignment}"
set lmargin at screen 0.1
set rmargin at screen 0.8

splot 'R_rho_mean_var_y_E_1_F_2.dat' u 1:($2*100):($4/1000) with pm3d  notitle


# It's important to close the multiplot environment!!!
unset multiplot


#TOEND
