# Supplementary material for: Experimental and theoretical model for the origin of coiling of cellular protrusions around fibers
Source: Nat Commun. 2023 Sep 12;14:5612. doi: 10.1038/s41467-023-41273-y (PMC10497540; doi:10.1038/s41467-023-41273-y)
Supplement: Supplementary file 29 — Source Data [file 41467_2023_41273_MOESM29_ESM.zip › Source Data/simulation-data/Fig4/C/R_rho_mean_var_angle_E_1_F_2.dat]

3.0	0.0159897665494	0.0145371905508	0.349158026258
4.0	0.0159897665494	1.66350038243	0.766426895166
5.0	0.0159897665494	0.526367192207	0.215964006709
6.0	0.0159897665494	-0.0447819830816	0.215463836896
7.0	0.0159897665494	1.37814903779	0.233278285506
8.0	0.0159897665494	0.809638832528	0.205461052632
9.0	0.0159897665494	-0.348744397813	0.289778245243
10.0	0.0159897665494	2.12535829161	0.290168084199
11.0	0.0159897665494	0.677948256577	0.103424415062
3.0	0.0239846498241	-0.365306354444	0.63058881713
4.0	0.0239846498241	0.962891990493	0.368136138078
5.0	0.0239846498241	-0.3948523708	0.219447973815
6.0	0.0239846498241	0.508168649618	0.212699847636
7.0	0.0239846498241	-1.42169357992	0.267354456642
8.0	0.0239846498241	-0.0753854038766	9.3692283146
9.0	0.0239846498241	-0.330119386289	9.27040549008
10.0	0.0239846498241	0.753526045137	10.2601564993
11.0	0.0239846498241	0.358721050602	8.24707170704
3.0	0.0319795330988	0.847403825415	0.601879081067
4.0	0.0319795330988	0.129804595476	0.418756215601
5.0	0.0319795330988	0.395556548181	0.435608828538
6.0	0.0319795330988	-1.27007531452	1.7471076034
7.0	0.0319795330988	0.113236790867	2.36178004115
8.0	0.0319795330988	-0.366552817245	8.62701923966
9.0	0.0319795330988	-0.325662713013	8.5266250801
10.0	0.0319795330988	-0.344522553332	7.31374208086
11.0	0.0319795330988	-0.546317491818	3.45252823241
3.0	0.0479692996482	1.19489480176	0.481344200547
4.0	0.0479692996482	0.745822715996	0.890336277179
5.0	0.0479692996482	0.148370067151	1.17953319023
6.0	0.0479692996482	-0.0694002060716	3.44992467872
7.0	0.0479692996482	-0.019607825867	3.83210357143
8.0	0.0479692996482	0.140222272773	2.44530433308
9.0	0.0479692996482	-0.285057202222	3.95398431102
10.0	0.0479692996482	-0.715929973477	2.92750296925
11.0	0.0479692996482	-0.951531443566	1.94489990264
3.0	0.0639590661976	0.609583953039	0.474701736358
4.0	0.0639590661976	0.14647390561	0.711488818615
5.0	0.0639590661976	0.509213779359	2.6612515841
6.0	0.0639590661976	0.143659337698	2.97162731975
7.0	0.0639590661976	-0.261535888032	3.410002064
8.0	0.0639590661976	-0.0790971428262	2.39472664698
9.0	0.0639590661976	-0.493355681697	2.97118417042
10.0	0.0639590661976	0.236063660356	1.73804761905
11.0	0.0639590661976	-0.069411342348	1.5339348187
3.0	0.079948832747	-0.536894572322	1.29527944529
4.0	0.079948832747	-1.12978070745	0.981194101295
5.0	0.079948832747	-0.0444022734446	3.37050665769
6.0	0.079948832747	-0.0637894100797	3.59652897813
7.0	0.079948832747	0.233311243458	2.68510621314
8.0	0.079948832747	0.358271797726	2.61365767515
9.0	0.079948832747	-0.115648166766	1.9749021145
10.0	0.079948832747	-0.750529702128	2.21233436406
11.0	0.079948832747	-0.230304610499	1.40883013052
3.0	0.0959385992965	0.616367824519	1.44681511869
4.0	0.0959385992965	-1.07289604996	2.42375948497
5.0	0.0959385992965	-0.0537555313496	3.2381289758
6.0	0.0959385992965	-0.104942748724	2.80975586999
7.0	0.0959385992965	-0.273864642275	2.85854799649
8.0	0.0959385992965	-0.327038775723	3.38172622432
9.0	0.0959385992965	-0.567527712866	2.58765282227
10.0	0.0959385992965	0.61027046173	1.65102985902
11.0	0.0959385992965	0.821945602325	1.3805213279
3.0	0.111928365846	-0.0384734559714	1.22988364086
4.0	0.111928365846	0.766639891219	1.26666525583
5.0	0.111928365846	-0.019193027546	3.39629939073
6.0	0.111928365846	0.051031002879	2.71527725559
7.0	0.111928365846	-0.0809891369897	2.58257941181
8.0	0.111928365846	-0.323510756371	2.3867314101
9.0	0.111928365846	0.262508947354	1.83369367682
10.0	0.111928365846	0.755712292661	2.01638016965
11.0	0.111928365846	0.361149583804	1.35446229
