# Supplementary material for: Experimental and theoretical model for the origin of coiling of cellular protrusions around fibers
Source: Nat Commun. 2023 Sep 12;14:5612. doi: 10.1038/s41467-023-41273-y (PMC10497540; doi:10.1038/s41467-023-41273-y)
Supplement: Supplementary file 29 — Source Data [file 41467_2023_41273_MOESM29_ESM.zip › Source Data/simulation-data/Fig4/D/analytical_coiling_transition_R_rho.dat]

0.6956780393877947	0.04157339302846178
0.8155863873663831	0.03837543971858011
0.9691057634412852	0.03517748640869843
1.1699322325217298	0.03197953309881676
1.294329849002969	0.030380556443875918
1.4394128721453512	0.028781579788935082
1.6099631961609477	0.027182603133994242
1.8122023975507988	0.025583626479053406
2.0543324579661193	0.023984649824112567
2.347321592152262	0.02238567316917173
2.706065186819718	0.02078669651423089
3.151129520680909	0.019187719859290055
3.71141240859506	0.017588743204349215
4.428256471288895	0.01598976654940838
4.771480992161115	0.015350175887432043
5.154039408641554	0.014710585225455708
5.581750242604688	0.014070994563479372
6.061435864550664	0.013431403901503039
6.601098884592771	0.012791813239526703
7.210118286434315	0.012152222577550368
7.899456690664628	0.011512631915574032
8.681859106406474	0.010873041253597697
9.57200393375996	0.010233450591621363
10.586533229198896	0.009593859929645027
11.146133856741342	0.00927406459865686
11.743833006200894	0.008954269267668692
12.38208963665587	0.008634473936680525
13.063344563472207	0.008314678605692356
13.78994675030737	0.00799488327470419
14.564053722467644	0.007675087943716022
15.38750005680883	0.007355292612727854
16.261627508874227	0.007035497281739686
17.187070612284206	0.006715701950751519
18.163493071520165	0.0063959066197633516
19.189273749742352	0.006076111288775184
20.26114756381536	0.005756315957787016
