# Supplementary material for: Experimental and theoretical model for the origin of coiling of cellular protrusions around fibers
Source: Nat Commun. 2023 Sep 12;14:5612. doi: 10.1038/s41467-023-41273-y (PMC10497540; doi:10.1038/s41467-023-41273-y)
Supplement: Supplementary file 29 — Source Data [file 41467_2023_41273_MOESM29_ESM.zip › Source Data/simulation-data/Fig4/D/transition_coiling.dat]

6.0, 3.9974
6.5, 3.1979
7.5, 2.3984
9.0, 1.918
13.0, 1.7588
18.0, 1.535
#16.0, 1.439
#12, 1.5989
