# Supplementary material for: Experimental and theoretical model for the origin of coiling of cellular protrusions around fibers
Source: Nat Commun. 2023 Sep 12;14:5612. doi: 10.1038/s41467-023-41273-y (PMC10497540; doi:10.1038/s41467-023-41273-y)
Supplement: Supplementary file 29 — Source Data [file 41467_2023_41273_MOESM29_ESM.zip › Source Data/simulation-data/Fig4/D/transition_pancake.dat]

11, 3.9974
10, 3.9974
9, 3.9974
8, 3.9974
7, 3.9974
6, 3.9974
4, 5.5964
3, 7.1953
