# Supplementary material for: Experimental and theoretical model for the origin of coiling of cellular protrusions around fibers
Source: Nat Commun. 2023 Sep 12;14:5612. doi: 10.1038/s41467-023-41273-y (PMC10497540; doi:10.1038/s41467-023-41273-y)
Supplement: Supplementary file 29 — Source Data [file 41467_2023_41273_MOESM29_ESM.zip › Source Data/simulation-data/Fig4/dashed-lines/transition.gnu]

#gnuplot << TOEND
set terminal postscript eps color enhanced 'Helvetica,20'
set output 'transiton.eps'

#set ytics 0.25
#set format y "%.2f"

set multiplot

set pointsize 1.5

#####################################################################

set size 1,1
set origin 0,0
set title ''
set label 1 '' at graph 0.35,0.97
#set style histogram 
set xrange [3:11]
set yrange [1.5989:11.1929]
#set xlabel "{/Symbol r} (%)" offset 1,0.5
#set ylabel "{E_{ad}}" offset 2.3,0
#set key at 0.5,350
set key spacing 1.3
#set xtics 0.2
#set xtics (1,2,3,4,5,6,7,8,9,10)
#set xtics 5
#set ytics (0.0001,0.001,0.01,0.1,1)
#set cbrange [0:0.5]
#set arrow from 3,1.5989 to 11,1.5989 nohead lt 2 dashtype '--' lw 1 linecolor rgb "black"
#set arrow from 3,1.5989 to 3,11.1929 nohead lt 2 dashtype '--' lw 1 linecolor rgb "black"
#set arrow from 11.19,0.8 to 11.19,1.2 nohead lt 2 dashtype '--' lw 2 linecolor rgb "yellow"
#set arrow from 6.4,0.8 to 11.19,0.8 nohead lt 2 dashtype '--' lw 2 linecolor rgb "yellow"
#set arrow from 0,0.5 to 27.644,0.5 nohead lt 2 dashtype '--' lw 1 linecolor rgb "black"
#set arrow from 7.878, graph 0 to 7.878, graph 1 nohead lt 2 dashtype '--' linecolor rgb "red"
#set arrow from 7.878, graph 0 to 7.878, graph 1 nohead lt 2 dashtype '--' linecolor rgb "red"
#set log y
unset xlabel
unset ylabel
unset xtics
unset ytics
unset border
#set grid
# And finally let's plot the same set of data, but in the smaller plot
plot 'transition_adhered_pancake.dat' u 1:2 w l lt 2 linecolor rgb "magenta" dashtype '..' lw 2 title "",'transition_pancake.dat' u 1:2 w l lt 2 linecolor rgb "black" dashtype '..' lw 2 title "",'transition_coiling.dat' u 1:2 w l lt 2 linecolor rgb "green" dashtype '..' lw 2 title ""


# It's important to close the multiplot environment!!!
unset multiplot


#TOEND
