# Supplementary material for: Experimental and theoretical model for the origin of coiling of cellular protrusions around fibers
Source: Nat Commun. 2023 Sep 12;14:5612. doi: 10.1038/s41467-023-41273-y (PMC10497540; doi:10.1038/s41467-023-41273-y)
Supplement: Supplementary file 29 — Source Data [file 41467_2023_41273_MOESM29_ESM.zip › Source Data/simulation-data/Fig5/B/avg_t_ad_area_Wad_Wb_wbp_Wd_E_2_F_2_c_75_cylinder_two_arc.dat]

           0  -2435.60010       17.4642487       3039.54224       43.6921043       249.663162       13.2666464      -71.5999985      0.490137100    
          25  -2391.84009       27.6043472       3050.02930       53.9258766       248.859573       14.2472582      -71.9599991      0.195156187    
          50  -2323.04004       21.8403301       3053.98975       72.7323837       248.991638       12.4770098      -71.1600037      0.462457776    
          75  -2278.39990       23.1516743       3069.89038       49.3761063       243.162964       12.0862780      -69.1999969       1.02006245    
         100  -2280.56006       28.8617401       3132.77832       53.5817146       244.179764       15.0632782      -69.1999969      0.490137100    
         125  -2282.08008       25.4361954       3194.55884       40.8166618       252.547363       14.2001600      -70.8399963      0.924651563    
         150  -2237.28003       23.0542831       3183.91943       54.3231087       259.904205       15.9667625      -71.8000031      0.399584740    
         175  -2229.36011       15.4596252       3229.62378       39.6736679       255.617538       12.2536669      -71.1200027      0.587549865    
         200  -2222.00000       24.5153008       3254.24365       48.8876266       256.457642       12.5137424      -70.9599991      0.445791960    
         225  -2210.71997       20.3100967       3276.61182       35.8747826       254.190445       15.5341110      -70.6399994      0.975030065    
         250  -2250.71997       26.3533688       3341.22070       59.8080254       258.762512       15.7755251      -71.8799973      0.863767207    
         275  -2276.87988       21.4476109       3416.02368       49.0000000       260.679688       11.5491476      -70.5199966      0.500000000    
         300  -2277.84009       31.6069622       3427.24561       48.7954903       257.105988       17.9408760      -71.5999985      0.748696804    
         325  -2258.23999       24.1557446       3452.41333       47.6340218       258.462097       10.1569710      -71.7600021      0.426765621    
         350  -2290.32007       18.4526424       3504.92212       40.0249939       264.283966       11.2392311      -72.0400009      0.445243955    
         375  -2286.71997       19.8242283       3492.62427       57.9482536       257.968597       14.4822092      -72.7200012      0.664384127    
         400  -2316.39990       24.6880531       3573.22852       51.7300682       256.451263       11.0679722      -73.7200012      0.664384127    
         425  -2320.95996       18.8414440       3607.64136       38.7943306       264.357117       14.6495523      -73.0000000       0.00000000    
         450  -2332.63989       20.8446636       3655.39355       52.9055748       267.512268       13.9070578      -72.1600037      0.366438717    
         475  -2354.00000       27.8478012       3655.51562       49.2239761       264.869537       16.5127792      -71.2799988      0.449065864    
         500  -2366.08008       18.3575592       3662.65723       35.2136345       271.755829       13.7676020      -72.4800034      0.639289796    
         525  -2356.00000       21.4009342       3658.28662       50.1597443       267.147217       13.1781664      -73.0000000       0.00000000    
         550  -2356.95996       17.7341480       3709.06152       45.4532738       268.258942       12.2500000      -72.5599976      0.497061670    
         575  -2368.00000       21.4242859       3721.46118       46.3357315       270.780273       13.0999765      -73.0000000       0.00000000    
         600  -2360.15991       25.9518776       3706.75342       53.5256958       271.342499       16.9048347      -72.8799973      0.325510412    
         625  -2358.95996       21.5406590       3742.72534       41.3763199       264.259918       15.1616297      -72.9199982      0.271533549    
         650  -2363.04004       18.5202599       3765.06738       35.5387115       267.330536       13.2588415      -72.9199982      0.271533549    
         675  -2370.71997       19.9499378       3727.56323       37.0540161       266.972778       11.9902306      -72.5999985      0.490137100    
         700  -2341.43994       21.4242859       3710.32617       41.2674217       265.915375       10.1203690      -72.7600021      0.426765621    
         725  -2357.60010       22.0794029       3730.99292       41.3642349       268.107300       13.6410456      -72.8799973      0.325510412    
         750  -2351.19995       19.6341534       3729.08008       42.3320198       261.612671       10.4545145      -72.8399963      0.367104381    
         775  -2354.87988       21.4709110       3745.80127       43.4281006       265.050812       10.9854307      -72.5599976      0.497061670    
