# Supplementary material for: Experimental and theoretical model for the origin of coiling of cellular protrusions around fibers
Source: Nat Commun. 2023 Sep 12;14:5612. doi: 10.1038/s41467-023-41273-y (PMC10497540; doi:10.1038/s41467-023-41273-y)
Supplement: Supplementary file 29 — Source Data [file 41467_2023_41273_MOESM29_ESM.zip › Source Data/simulation-data/Fig5/B/t_vs_wad_avg_error_cylinder_two_arc.gnu]

#gnuplot << TOEND
set terminal postscript eps color enhanced 'Helvetica,40'
set output 't_vs_wad_avg_error_cylinder_two_arc.eps'

#set ytics 0.25
#set format y "%.2f"

set multiplot


# Now we set the options for the smaller plot
set pointsize 1.0


set size 1,1
set origin 0,0
set title ''
set label 1 '(b)' at graph 0.05,0.94
#set label 1 '{Z_{c}=1}' at graph 0.45,0.94
#set xrange [*:*]
set yrange [*:-2150]
set xlabel "{Time}" offset 0,0
set ylabel "{ W_A (k_B T)}" offset 1,0
set key top right
#set xtics 0.01
#set ytics 40
shadecolor="#80E0A080"
#unset arrow
#set grid
#set polar
#unset key
#unset rtics
#unset raxis
set ytics 100
set xtics 200
# And finally let's plot the same set of data, but in the smaller plot
plot 'avg_t_ad_area_Wad_Wb_wbp_Wd_E_2_F_2_c_75_cylinder_two_arc.dat' using ($1):($2+$3):($2-$3) with filledcurve fc rgb shadecolor title "",'avg_t_ad_area_Wad_Wb_wbp_Wd_E_2_F_2_c_75_cylinder_two_arc.dat' u ($1):($2) w p pt 7 linecolor rgb "blue" title ""

# Now we set the options for the second smaller plot


# It's important to close the multiplot environment!!!
unset multiplot


#TOEND
