# Supplementary material for: Experimental and theoretical model for the origin of coiling of cellular protrusions around fibers
Source: Nat Commun. 2023 Sep 12;14:5612. doi: 10.1038/s41467-023-41273-y (PMC10497540; doi:10.1038/s41467-023-41273-y)
Supplement: Supplementary file 29 — Source Data [file 41467_2023_41273_MOESM29_ESM.zip › Source Data/simulation-data/Fig5/D/avg_timestep_vs_length_of_helix_W_F_using_com_proteins.dat]

           0   74.3972702      0.640434444      -43.7889175       24.0847683    
          25   77.3113632       1.26147079      -153.862976       47.5909691    
          50   80.9803925       1.55858886      -290.619751       57.4069901    
          75   85.1624527      0.594571829      -444.231964       21.1741295    
         100   87.4695129       1.01742625      -529.807678       36.8650398    
         125   90.2505112      0.940879345      -631.970886       36.5782547    
         150   94.3117676       1.16088593      -783.155334       42.3571129    
         175   96.2349777      0.540363014      -853.224915       18.8381271    
         200   98.5855255      0.889390588      -937.490723       32.5701180    
         225   100.835625      0.801609695      -1020.74170       29.3193626    
         250   101.649612      0.478033066      -1052.04639       18.5472374    
         275   102.597282      0.377595186      -1090.46179       15.0291386    
         300   103.740341       1.54616463      -1133.41418       56.7791786    
         325   105.682655      0.437500000      -1204.75012       16.0701580    
         350   105.353004      0.542167246      -1194.16138       19.8336830    
         375   105.796356      0.912692606      -1212.25623       35.0517464    
         400   106.967064      0.502921164      -1257.72620       19.5895386    
         425   108.286552      0.637377441      -1309.56079       23.2808933    
         450   109.539314      0.496078372      -1359.07068       18.4187412    
         475   109.497208      0.639671564      -1359.16638       22.0369015    
         500   109.630157      0.556390405      -1366.99500       19.3132076    
         525   109.989090      0.566823661      -1380.22974       18.8547077    
         550   111.685730      0.467707187      -1438.10925       16.0895920    
         575   112.402008      0.365771860      -1466.29517       12.2882061    
         600   111.950996      0.693158507      -1456.08521       22.1472340    
         625   113.448059      0.888291895      -1508.54333       30.0124969    
         650   113.991608      0.466662019      -1527.27527       16.0390148    
         675   112.627190      0.624218285      -1484.94812       19.6723156    
         700   113.687988      0.590451360      -1524.81421       19.7989902    
         725   114.317169      0.470828712      -1548.43213       16.0234203    
         750   115.091835      0.507752419      -1575.38843       16.1245155    
         775   114.934219      0.387802303      -1572.41089       12.5797453    
