# Supplementary material for: Experimental and theoretical model for the origin of coiling of cellular protrusions around fibers
Source: Nat Commun. 2023 Sep 12;14:5612. doi: 10.1038/s41467-023-41273-y (PMC10497540; doi:10.1038/s41467-023-41273-y)
Supplement: Supplementary file 29 — Source Data [file 41467_2023_41273_MOESM29_ESM.zip › Source Data/simulation-data/Fig5/E/avg_t_vs_total_energy_cylinder_coiling.dat]

           0   560.153259       44.0879784    
          25   504.326630       52.9582672    
          50   440.329926       58.9387932    
          75   347.258514       44.0068359    
         100   322.410797       54.0256729    
         125   280.508179       52.3155975    
         150   163.484360       59.2519608    
         175   147.039154       39.5452156    
         200   94.7527237       50.0699692    
         225   45.1504021       47.1990013    
         250   38.4543839       43.1827507    
         275   48.6819344       40.9974823    
         300   15.9918699       62.7529449    
         325  -10.5771141       46.0513992    
         350   20.4412155       42.1094818    
         375  -6.35167980       68.4348145    
         400 -0.898256838       50.3482666    
         425  -22.8794289       39.5325890    
         450  -36.3172951       53.7373390    
         475  -57.6505661       46.2176514    
         500  -70.4180069       33.8836060    
         525  -77.9430695       49.8136559    
         550  -86.0074158       48.7279816    
         575  -112.834015       41.6954155    
         600  -109.491463       52.7421608    
         625  -124.778313       46.2178955    
         650  -125.247467       36.6653214    
         675  -128.105209       36.5940552    
         700  -155.927856       40.9509277    
         725  -175.039505       46.9773064    
         750  -197.508347       44.2393188    
         775  -181.490219       48.0878105    
