# Supplementary material for: Experimental and theoretical model for the origin of coiling of cellular protrusions around fibers
Source: Nat Commun. 2023 Sep 12;14:5612. doi: 10.1038/s41467-023-41273-y (PMC10497540; doi:10.1038/s41467-023-41273-y)
Supplement: Supplementary file 29 — Source Data [file 41467_2023_41273_MOESM29_ESM.zip › Source Data/simulation-data/Fig5/G/avg_t_vs_angle_axial_to_coiling_E_1_F_2_c_75_arc1.dat]

           0   5.80685660E-02   3.81455831E-02
          20   9.83542427E-02   7.13251159E-02
          40  0.112536572       7.30743930E-02
          60  0.259644508       8.76010805E-02
          80   8.49865228E-02   5.25700971E-02
         100   8.36818218E-02   6.71220943E-02
         120  0.221150041      0.100048482    
         140  0.360026062       8.81691650E-02
         160  0.249256447      0.107774675    
         180  0.546032071       7.66084343E-02
         200  0.787610173       6.20919243E-02
         220  0.877465248       6.64945990E-02
         240   1.01290441       2.72935685E-02
         260   1.02234077       5.01374751E-02
         280   1.11645675       3.71061638E-02
         300   1.15070963       5.70506006E-02
         320   1.09649074       5.26019670E-02
         340   1.12529778       4.76380847E-02
         360   1.25346661       6.73580393E-02
         380   1.30555415       2.75067519E-02
         400   1.50494838       7.28325099E-02
         420   1.57504034       3.47538292E-02
         440   1.53138912       7.13642687E-02
         460   1.48388207       6.71417788E-02
         480   1.64250946       3.46232392E-02
