# Supplementary material for: Experimental and theoretical model for the origin of coiling of cellular protrusions around fibers
Source: Nat Commun. 2023 Sep 12;14:5612. doi: 10.1038/s41467-023-41273-y (PMC10497540; doi:10.1038/s41467-023-41273-y)
Supplement: Supplementary file 29 — Source Data [file 41467_2023_41273_MOESM29_ESM.zip › Source Data/simulation-data/Fig5/G/avg_t_vs_wad_wb_wbd_wd_axial_to_coiling_E_2_F_2_c_75_arc1.dat]

           0   298.799988       33.6789780      -342.299988       34.8901176       312.394409       38.4835587    
          20   290.649994       21.9391918      -333.000000       20.0349312       311.808868       20.5523338    
          40   270.850006       14.6876326      -314.100006       13.2435122       286.595978       16.6845741    
          60   283.799988       18.0186539      -330.100006       17.0582638       300.885468       22.4342785    
          80   294.399994       27.6539726      -338.799988       28.7432060       305.064636       25.7925930    
         100   298.200012       28.5613384      -343.200012       25.6076164       306.412445       26.6022491    
         120   318.149994       24.8943081      -363.899994       25.4518547       330.220001       22.7111626    
         140   312.950012       15.0179577      -362.100006       17.0930367       323.678345       20.1943684    
         160   313.899994       21.0594406      -364.799988       19.0935192       322.577118       17.4968739    
         180   363.250000       34.6017532      -408.000000       30.0533371       375.801483       33.5072289    
         200   415.700012       17.6267738      -458.799988       19.7630501       423.566498       22.9639664    
         220   452.950012       18.4780273      -491.500000       14.4064875       456.530182       31.0921001    
         240   473.450012       18.7228966      -518.400024       18.0164852       477.742340       22.1235867    
         260   492.250000       26.0690193      -540.900024       22.7190723       505.474792       27.1805305    
         280   513.599976       22.7238865      -566.000000       25.9458580       526.194153       24.2982769    
         300   537.799988       17.0376415      -597.200012       17.4059982       538.243774       22.8698769    
         320   507.100006       20.3784504      -558.299988       17.3241158       510.701721       22.5055542    
         340   495.000000       29.8244858      -545.900024       30.8053360       519.859863       40.6943626    
         360   510.899994       29.5262070      -581.200012       19.8730354       524.051331       31.4250107    
         380   512.650024       23.5073128      -597.299988       23.7848434       511.599548       26.4994106    
         400   505.299988       18.2075710      -644.200012       31.2014618       486.275726       25.4337368    
         420   488.100006       26.6006336      -645.400024       35.2366982       465.939453       32.2027283    
         440   496.700012       22.8295307      -643.599976       28.2040558       481.601166       32.5708351    
         460   515.049988       32.1505241      -649.299988       25.6776905       516.954041       40.6935959    
         480   512.150024       23.1192570      -674.400024       26.7470798       494.110840       42.1780090    
