# Supplementary material for: Experimental and theoretical model for the origin of coiling of cellular protrusions around fibers
Source: Nat Commun. 2023 Sep 12;14:5612. doi: 10.1038/s41467-023-41273-y (PMC10497540; doi:10.1038/s41467-023-41273-y)
Supplement: Supplementary file 29 — Source Data [file 41467_2023_41273_MOESM29_ESM.zip › Source Data/simulation-data/Fig5/G/t_vs_angle_no_of_vertices_arc1_reorientation.gnu]

#gnuplot << TOEND
set terminal postscript eps color enhanced 'Helvetica,20'
set output 't_vs_angle_no_of_vertices_arc1_reorientation.eps'

#set ytics 0.25
#set format y "%.2f"

set multiplot


# Now we set the options for the smaller plot
set pointsize 1.0


set size 0.66,0.66
set origin 0,0
set title ''
set label 1 '(g)' at graph 0.5,0.94
#set label 1 '{Z_{c}=1}' at graph 0.45,0.94
#set xrange [*:*]
#set yrange [*:-1950]
set xlabel "{Time}" offset 0,0
set ylabel "{Angle ({/Symbol q})}" offset 1,0
set key top right
#set xtics 0.01
#set ytics 40
shadecolor="#80E0A080"
#unset arrow
#set grid
#set polar
#unset key
#unset rtics
#unset raxis
set ytics ('{/Symbol p}/2' 1.57,'0' 0,'{/Symbol p}/4' 0.785)
set xtics 100
# And finally let's plot the same set of data, but in the smaller plot
plot 'avg_t_vs_angle_axial_to_coiling_E_1_F_2_c_75_arc1.dat' using ($1):($2+$3):($2-$3) with filledcurve fc rgb shadecolor title "",'avg_t_vs_angle_axial_to_coiling_E_1_F_2_c_75_arc1.dat' u ($1):($2) w p pt 7 linecolor rgb "blue" title ""

# Now we set the options for the second smaller plot

#########################################################
set size 0.325,0.325
set origin 0.325,0.125
set title ''
set label 1 '' at graph 0.05,0.94
#set label 1 '{Z_{c}=1}' at graph 0.45,0.94
set xrange [*:500]
#set yrange [*:-1950]
set xlabel "{Time}" offset 0,0.4
set ylabel "{N_v}" offset 2,0
#unset ylabel
set key top right
#set xtics 0.01
#set ytics 40
shadecolor="#80E0A080"
#unset arrow
#set grid
#set polar
#unset key
#unset rtics
#unset raxis
set ytics 200
set xtics 200
# And finally let's plot the same set of data, but in the smaller plot
plot 'avg_t_vs_wad_wb_wbd_wd_axial_to_coiling_E_2_F_2_c_75_arc1.dat' using ($1):($2+$3):($2-$3)  with filledcurve fc rgb shadecolor title "",'avg_t_vs_wad_wb_wbd_wd_axial_to_coiling_E_2_F_2_c_75_arc1.dat' u ($1):($2)  w p pt 7 linecolor rgb "blue" title ""


# It's important to close the multiplot environment!!!
unset multiplot


#TOEND
