# Supplementary material for: Experimental and theoretical model for the origin of coiling of cellular protrusions around fibers
Source: Nat Commun. 2023 Sep 12;14:5612. doi: 10.1038/s41467-023-41273-y (PMC10497540; doi:10.1038/s41467-023-41273-y)
Supplement: Supplementary file 29 — Source Data [file 41467_2023_41273_MOESM29_ESM.zip › Source Data/simulation-data/Fig5/H/avg_t_vs_wad_wb_wbd_wd_axial_to_coiling_E_2_F_2_c_75_arc1_per_vertex.dat]

           0  -1.14717162       2.85508856E-02   1.04563892       5.03036343E-02
          20  -1.14722252       2.79815402E-02   1.07450247       4.48940024E-02
          40  -1.16058111       2.42228843E-02   1.05893910       4.77518104E-02
          60  -1.16425335       2.76774075E-02   1.06139636       6.69363961E-02
          80  -1.15205479       3.04540358E-02   1.03862107       5.79544790E-02
         100  -1.15320325       2.89283469E-02   1.02916265       4.48249094E-02
         120  -1.14477551       2.79751495E-02   1.03995323       5.30813597E-02
         140  -1.15717757       1.34077445E-02   1.03492868       5.48920222E-02
         160  -1.16356885       3.12385540E-02   1.02943599       4.69613858E-02
         180  -1.12571001       3.18769515E-02   1.03678560       5.79544790E-02
         200  -1.10378766       1.74487978E-02   1.01908863       3.84597033E-02
         220  -1.08581948       2.45309696E-02   1.00749731       4.64111269E-02
         240  -1.09526384       1.64428297E-02   1.00961506       4.07765992E-02
         260  -1.09955955       1.86923090E-02   1.02752376       3.85077186E-02
         280  -1.10218453       2.24635918E-02   1.02488267       3.00778877E-02
         300  -1.11063790       1.45299574E-02   1.00148606       4.62941080E-02
         320  -1.10163319       2.55217459E-02   1.00738120       2.99129561E-02
         340  -1.10333037       2.20322534E-02   1.04982436       4.32384014E-02
         360  -1.13953710       3.95673551E-02   1.02619863       3.39820608E-02
         380  -1.16565835       2.46642455E-02  0.998096287       2.91612670E-02
         400  -1.27549529       5.76151200E-02  0.962352455       3.64669599E-02
         420  -1.32318795       5.02834879E-02  0.954280496       3.24468315E-02
         440  -1.29665685       4.56640869E-02  0.969139934       3.80875021E-02
         460  -1.26327884       5.37453294E-02   1.00328028       3.72152328E-02
         480  -1.31783557       4.47250716E-02  0.963273644       4.38917056E-02
