# Supplementary material for: Experimental and theoretical model for the origin of coiling of cellular protrusions around fibers
Source: Nat Commun. 2023 Sep 12;14:5612. doi: 10.1038/s41467-023-41273-y (PMC10497540; doi:10.1038/s41467-023-41273-y)
Supplement: Supplementary file 29 — Source Data [file 41467_2023_41273_MOESM29_ESM.zip › Source Data/simulation-data/Fig6/A/t_vs_angle_E_1_F_2_c_75_cylinder_two_arc_set1.dat]

0	0.0
1	0.0458961178942
2	-0.16171098599
3	-0.233805652464
4	-0.367895185826
5	-0.61268465055
6	-0.687842877124
7	-0.801847443953
8	-0.998047390824
9	-1.17767336878
10	-1.16986545567
11	-1.29065916098
12	-1.26089968943
13	-1.31849265769
14	-1.30500295949
15	-1.40453529352
33	-2.58398173457
34	-2.74001824922
35	-2.76689454803
36	-2.74902155005
37	-2.76211812848
38	-2.75928490602
39	-2.77405154557
16	-1.49899324912
17	-1.47529996749
18	-1.60973080724
19	-1.66053351774
20	-1.89767993397
21	-1.8310674212
22	-1.82298627527
23	-1.91195060635
24	-1.98593128213
25	-2.08890602329
26	-2.06120069092
27	-2.08061528751
28	-2.10727597466
29	-2.33640252718
30	-2.31972566356
31	-2.44731664854
32	-2.52439422434
54	-4.21943662121
75	-5.40043647821
76	-5.47746143533
77	-5.57799166571
78	-5.70448887636
79	-5.67012422577
40	-2.75976847285
41	-2.99506056384
42	-2.91496633734
43	-2.96646991033
44	-3.14588007053
45	-3.28605394841
46	-3.3692294773
47	-3.44964072298
48	-3.55468482758
49	-3.51837232127
50	-3.70370955552
51	-3.86769055514
52	-4.02414138145
53	-4.05553923522
55	-4.2631300454
56	-4.39201701195
57	-4.41620046776
58	-4.45288357916
59	-4.52728301251
60	-4.69829367288
61	-4.61907951665
62	-4.72543795074
63	-4.70163809419
64	-4.80859694619
65	-4.89177479031
66	-4.93469287936
67	-4.96953068359
68	-4.92364299158
69	-5.0440713983
70	-5.05978018029
71	-5.18267831914
72	-5.25040709936
73	-5.32765968577
74	-5.39101555449
80	-5.68102993213
81	-5.71198638459
82	-5.74277838203
83	-5.70749806445
84	-5.80460050199
85	-5.83283742866
86	-5.92623732709
87	-5.85057387543
88	-5.77633952802
89	-5.80631189619
90	-5.87667234434
91	-5.86124784863
92	-5.93830348029
93	-6.01096817105
94	-6.11780316115
95	-6.12425428187
96	-6.39607960921
97	-6.37403436954
98	-6.45916462805
99	-6.48375460408
108	-7.12391779296
100	-6.57524416279
101	-6.61835146111
102	-6.70521825294
103	-6.7973172968
104	-6.91193292714
105	-7.00136567426
106	-7.03943554934
107	-6.93572267888
109	-7.16934644194
110	-7.18509692922
111	-7.21787660314
112	-7.20113036509
113	-7.11264902452
114	-7.13374115985
115	-7.21747989286
116	-7.40869528391
117	-7.40822967985
118	-7.46093452578
119	-7.46300792564
120	-7.50876810009
121	-7.55176851416
122	-7.65677095708
123	-7.5986577273
124	-7.75343254718
125	-7.75112391648
126	-7.68063077874
127	-7.61557361149
128	-7.65553452252
129	-7.80201064353
131	-7.85979536574
159	-8.52785535246
132	-7.87192321656
133	-7.90104692025
134	-7.8771791794
135	-7.92098841087
136	-8.03073958171
137	-8.10704561721
138	-8.16540054503
139	-8.09877683913
140	-8.12733322999
141	-8.23131274291
142	-8.31076407961
143	-8.36256590539
144	-8.43064212244
145	-8.44896441041
146	-8.45149112767
147	-8.36634786431
148	-8.46569317222
149	-8.38239269026
150	-8.5124083124
151	-8.41880765968
152	-8.35542713008
153	-8.38230499927
154	-8.50012059541
155	-8.45095389043
156	-8.48218859193
157	-8.4814152341
158	-8.48074342398
130	-7.84770481877
160	-8.53585444858
161	-8.49603071886
162	-8.47276499193
163	-8.53024890246
164	-8.61741554079
165	-8.67675883637
166	-8.71758437745
167	-8.73864389446
168	-8.8186750046
169	-8.82931182976
170	-8.82954756132
171	-8.99652986459
172	-9.02756464158
173	-9.0845182682
174	-9.0383952638
175	-9.03623401866
176	-8.97656945226
177	-9.03479000317
178	-8.99112275774
179	-9.16231535922
180	-9.16850069744
181	-9.34217631506
182	-9.31839691661
183	-9.35484582142
184	-9.25979074727
185	-9.35050052477
186	-9.35884925372
187	-9.31725244156
188	-9.37934728814
189	-9.39009362547
190	-9.28126863159
191	-9.24828255717
192	-9.17551115529
193	-9.25446414858
194	-9.24740161668
195	-9.22592366354
196	-9.24935046836
197	-9.22701616838
198	-9.08688204763
199	-9.0990584148
214	-9.33298793445
239	-9.74325545115
257	-9.80653768471
276	-10.3379592086
296	-10.4530608131
240	-9.66983701349
241	-9.7142079312
242	-9.69785127213
243	-9.76431474319
244	-9.8691236892
245	-9.78681895818
246	-9.81912676008
247	-9.87356172273
248	-9.93773487461
249	-9.84506523385
250	-9.8940643029
251	-9.85985678248
252	-9.87113711866
253	-9.91447527069
254	-9.78800022479
255	-9.85046260965
256	-9.95749534361
200	-9.19279211942
201	-9.24270080342
202	-9.12954066258
203	-9.23943984623
204	-9.35507221817
205	-9.31960493392
206	-9.49562848394
207	-9.37485671422
208	-9.33308189211
209	-9.34858632531
210	-9.32775573356
211	-9.26100230234
212	-9.26134212833
213	-9.34764479225
277	-10.3197814588
278	-10.4100646645
279	-10.3601943657
280	-10.3258405621
281	-10.3508195196
282	-10.3245389766
283	-10.382440348
284	-10.3585419624
285	-10.4382352768
286	-10.481811994
287	-10.582711079
288	-10.4830153741
289	-10.387625332
290	-10.4491045004
291	-10.4123007147
292	-10.3234833572
293	-10.4388188924
294	-10.4431765583
295	-10.445069043
215	-9.37942367772
216	-9.38710202554
217	-9.39474571802
218	-9.4000947519
219	-9.43646756408
220	-9.50392993068
221	-9.48743206167
222	-9.50706812681
223	-9.57223509166
224	-9.64932174139
225	-9.685033323
226	-9.60110054591
227	-9.47748907057
228	-9.50493847004
229	-9.4881882051
230	-9.55600968483
231	-9.52778825474
232	-9.56391917263
233	-9.6573298327
234	-9.69604647851
235	-9.64217067391
236	-9.71814866183
237	-9.7750851185
238	-9.8185007835
297	-10.4805572427
298	-10.4153162152
299	-10.4425579402
258	-9.91007395703
259	-9.8890704125
260	-9.90714454383
261	-9.91815404514
262	-9.98575160481
263	-10.0332501941
264	-9.95958432854
265	-9.95384161923
266	-10.0422079084
267	-10.1272097183
268	-10.144962265
269	-10.2553575174
270	-10.1991097051
271	-10.2596794303
272	-10.2893576176
273	-10.2522580298
274	-10.2434155006
275	-10.2088220585
