# Supplementary material for: Experimental and theoretical model for the origin of coiling of cellular protrusions around fibers
Source: Nat Commun. 2023 Sep 12;14:5612. doi: 10.1038/s41467-023-41273-y (PMC10497540; doi:10.1038/s41467-023-41273-y)
Supplement: Supplementary file 29 — Source Data [file 41467_2023_41273_MOESM29_ESM.zip › Source Data/simulation-data/Fig6/A/t_vs_angle_E_1_F_2_c_75_cylinder_two_arc_set2.dat]

0	0.0
1	-0.0572837328865
2	-0.169531722081
3	-0.158849996514
4	-0.163872553961
5	-0.0834958445594
6	-0.0729150748993
7	-0.076116243333
8	-0.189091898158
9	-0.213456274418
10	-0.33300624732
11	-0.375294260073
12	-0.397320832082
13	-0.424006215244
14	-0.600508444555
15	-0.678633953596
33	-1.73758892728
34	-1.77123651318
35	-1.71004274551
36	-1.75133119525
37	-1.7156700922
38	-1.74793137617
39	-1.70505283935
40	-1.75060915341
41	-1.91057963667
42	-2.01108438476
43	-2.00538204184
44	-2.07817726001
45	-2.13739201172
46	-2.18732268525
47	-2.35498472114
48	-2.42827725751
49	-2.45730155279
16	-0.611025002873
17	-0.801070798601
18	-0.822668819667
19	-0.92667186378
20	-1.03774649262
21	-1.12449836482
22	-1.08093987836
23	-0.960185286921
24	-0.990967617369
25	-1.12115826829
26	-1.17942189241
27	-1.31526592385
28	-1.25671958363
29	-1.27276066679
30	-1.44006236028
31	-1.51703142645
32	-1.5552729258
54	-2.97330902994
75	-3.9389317636
76	-3.89920260062
77	-3.9207992824
78	-4.11526651741
79	-4.27689549555
80	-4.27427933019
81	-4.37543634335
82	-4.46837808301
83	-4.52441709637
84	-4.51062328667
85	-4.56124216148
86	-4.62706023109
87	-4.67478309391
88	-4.82518023159
89	-4.83840056847
90	-4.91403720413
91	-4.92732555645
92	-4.94696641365
93	-5.10868832041
94	-5.23112859256
95	-5.20428854673
96	-5.28164145155
97	-5.32620793842
98	-5.30108843402
99	-5.27281280972
50	-2.4688964438
51	-2.62878460673
52	-2.80325106174
53	-2.8385241897
55	-3.11833917239
56	-3.10728723459
57	-3.184788428
58	-3.15852539162
59	-3.10926418564
60	-3.11847285983
61	-3.11054953988
62	-3.18004026355
63	-3.30770559683
64	-3.3124417314
65	-3.27290007775
66	-3.38278839554
67	-3.47517247162
68	-3.49765271817
69	-3.53783760331
70	-3.6274045905
71	-3.52487210517
72	-3.73259020955
73	-3.7432881511
74	-3.92511996619
108	-5.5331861397
131	-6.51254524471
100	-5.21543157405
101	-5.35711601819
102	-5.35122927476
103	-5.47638721369
104	-5.32754156672
105	-5.4898162702
106	-5.59185734865
107	-5.55246223317
132	-6.68792048588
133	-6.70739999127
134	-6.74709738851
135	-6.82098727678
136	-6.82817731024
137	-6.94709052689
138	-6.95182585945
139	-6.9860645159
140	-7.0200712362
141	-7.06919008462
142	-7.03816827141
143	-7.17383894285
144	-7.22543649797
145	-7.2870243678
146	-7.20455259448
147	-7.20928009198
148	-7.25564549868
149	-7.22229936234
109	-5.63559844883
110	-5.5426818125
111	-5.47554543489
112	-5.51731044296
113	-5.57576164116
114	-5.58559044605
115	-5.68664105234
116	-5.86178322312
117	-5.80930672901
118	-5.81988238506
119	-5.78989767142
120	-5.83635798433
121	-5.93022069189
122	-5.89848722377
123	-5.98503965418
124	-6.0126497123
125	-6.06433041607
126	-6.08126575699
127	-6.12479652815
128	-6.27699539781
129	-6.33723386668
130	-6.48102009227
160	-7.60004937412
161	-7.60576951182
162	-7.69205737185
163	-7.79403546285
164	-7.86121684335
165	-7.78843907115
166	-7.70884073647
167	-7.78307150815
168	-7.76093749364
169	-7.77646828116
170	-7.7679243082
171	-7.74760166412
172	-7.98280064383
173	-8.02135350491
174	-7.96668899683
175	-7.83698835959
176	-7.82349764173
177	-7.77126018277
178	-7.73197029105
179	-7.85304218369
180	-7.89060628789
181	-7.81177558369
182	-7.9738201667
183	-7.91654607304
184	-7.92838178797
185	-8.03954742818
186	-7.96697826926
187	-7.93888457266
188	-7.94173339222
189	-7.88782756884
190	-7.85009939709
191	-7.80124998727
192	-7.75817871063
159	-7.61645231904
193	-7.71626808538
194	-7.82019999751
195	-7.90341231734
196	-7.97971237204
197	-8.07084406344
198	-8.02036346746
199	-8.03135460839
150	-7.15113266382
151	-7.31962831939
152	-7.31968261987
153	-7.32013160664
154	-7.30777529743
155	-7.3693931685
156	-7.38064345916
157	-7.43257797318
158	-7.5519170884
214	-8.66667553487
240	-9.27863039772
264	-9.23445228953
283	-9.48078132733
241	-9.31135622788
242	-9.29074639904
243	-9.37374372733
244	-9.40217252576
245	-9.41987924457
246	-9.35234567651
247	-9.34630607176
248	-9.40240521956
249	-9.30441524084
250	-9.39330290661
251	-9.36288226024
252	-9.4191633147
253	-9.48319913998
254	-9.50118316899
255	-9.44700402982
256	-9.37375452269
257	-9.44992192487
258	-9.37262944065
259	-9.34780062334
260	-9.31979351192
261	-9.35488867305
262	-9.32138774354
263	-9.25495920589
200	-8.25237357759
201	-8.37157296173
202	-8.34537654862
203	-8.37278684005
204	-8.37054477184
205	-8.3887863599
206	-8.34967512193
207	-8.43233232385
208	-8.42108516999
209	-8.45104180932
210	-8.46856698613
211	-8.4431496635
212	-8.51186749141
213	-8.52634040245
284	-9.463646554
285	-9.60963200843
286	-9.57676480142
287	-9.53550227825
288	-9.56147726209
289	-9.66633448628
290	-9.6295945968
291	-9.52459232272
292	-9.64241914482
293	-9.62308047969
294	-9.70041258521
295	-9.69618839483
296	-9.85222017988
297	-9.8816138248
298	-9.85519143913
299	-9.77739429337
215	-8.60451271021
216	-8.58273096346
217	-8.75887617638
218	-8.78059310897
219	-8.77068212953
220	-8.94625880336
221	-8.97556088506
222	-9.04064814085
223	-9.10808850119
224	-9.08969677419
225	-8.99451817659
226	-9.12208154455
227	-9.1767899996
228	-9.25118695091
229	-9.20612959669
230	-9.17759861677
231	-9.28697633428
232	-9.26489761443
233	-9.35746189122
234	-9.35546704259
235	-9.36757760238
236	-9.33237152464
237	-9.38642475052
238	-9.40476880051
239	-9.35418839826
265	-9.20358612651
266	-9.28373643409
267	-9.21721169988
268	-9.35318284018
269	-9.407340912
270	-9.50434802398
271	-9.49647097654
272	-9.50741069982
273	-9.60787122834
274	-9.65478318123
275	-9.60458701619
276	-9.58387294183
277	-9.52761941751
278	-9.59414209373
279	-9.57419285987
280	-9.49706434404
281	-9.54345985332
282	-9.54899805922
324	-9.69902362613
325	-9.7505239972
326	-9.63961948019
327	-9.69330198612
328	-9.7268765171
329	-9.60322977385
330	-9.49126480095
331	-9.54565704704
332	-9.68717839378
333	-9.62502942067
334	-9.6165992211
335	-9.6515538209
336	-9.70031045301
337	-9.73991255545
338	-9.61475946441
339	-9.58598714246
340	-9.61349220356
341	-9.6509452411
342	-9.68170485334
343	-9.6472032831
344	-9.63417357725
345	-9.55536909556
346	-9.68932480254
304	-9.61788712692
323	-9.69929371075
347	-9.71395409698
374	-9.8513104504
375	-9.78552372966
376	-9.80108332631
377	-9.84249217876
378	-9.85979433129
379	-9.8603498916
380	-9.92253717424
381	-9.87883832407
382	-9.84921273167
383	-9.8538576427
384	-9.86986783421
385	-9.90524338655
386	-9.8605863838
387	-9.84196808198
388	-9.83866788428
389	-9.97809918509
390	-9.85361736964
391	-9.85533561822
392	-9.97522902426
393	-9.85989714929
394	-9.85648925189
395	-9.88624670929
396	-9.88631917604
397	-9.89637208559
398	-9.92754633224
399	-9.91822880225
300	-9.7386046368
301	-9.59583829945
302	-9.58723612515
303	-9.63088205347
348	-9.69385099198
349	-9.65017350064
350	-9.65201422525
351	-9.63055666663
352	-9.63503761848
353	-9.46242709648
354	-9.53837212065
355	-9.56996496925
356	-9.58229656652
357	-9.55627353427
358	-9.50575550566
359	-9.44010646147
360	-9.59426856669
361	-9.64082158966
362	-9.58976683163
363	-9.6842553325
364	-9.75470163974
365	-9.75377827304
366	-9.79809233683
367	-9.69462129013
368	-9.77499251131
369	-9.82985952407
370	-9.82002568291
371	-9.83822309623
372	-9.87129443552
373	-9.86975972372
305	-9.53515616142
306	-9.59938623567
307	-9.70723774624
308	-9.71018784899
309	-9.73963383291
310	-9.76801690804
311	-9.81728322345
312	-9.70410333643
313	-9.67824845526
314	-9.81402317586
315	-9.73703401903
316	-9.76807907418
317	-9.7116815844
318	-9.74044711201
319	-9.73239048783
320	-9.7031024237
321	-9.6489484198
322	-9.62127081214
