# Supplementary material for: Experimental and theoretical model for the origin of coiling of cellular protrusions around fibers
Source: Nat Commun. 2023 Sep 12;14:5612. doi: 10.1038/s41467-023-41273-y (PMC10497540; doi:10.1038/s41467-023-41273-y)
Supplement: Supplementary file 29 — Source Data [file 41467_2023_41273_MOESM29_ESM.zip › Source Data/simulation-data/Fig6/A/t_vs_angle_E_1_F_2_c_75_cylinder_two_arc_set4.dat]

0	0.0
1	0.038403941675
2	-0.100727570013
3	-0.0258928317567
4	-0.163560907227
5	-0.290801458841
6	-0.251312022829
7	-0.314092198883
8	-0.37278010679
9	-0.289071618325
10	-0.317524311406
11	-0.385035370958
12	-0.439423247435
13	-0.594110148549
14	-0.57597810225
15	-0.617769973267
33	-1.90915458344
34	-2.0775164223
35	-2.13656901938
36	-2.29724766939
37	-2.38766157628
38	-2.46370045888
39	-2.42598212623
40	-2.50221423057
41	-2.56995815309
42	-2.59399398632
43	-2.56376902489
44	-2.68358055389
45	-2.74070233597
46	-2.80295678227
47	-2.6665751244
48	-2.79700385981
49	-2.76164527349
16	-0.685088878031
17	-0.659307079245
18	-0.78950472659
19	-0.777369061986
20	-0.873733819323
21	-1.07039104619
22	-1.04205911479
23	-1.21627087953
24	-1.32205113543
25	-1.51205831219
26	-1.65505029662
27	-1.66442117054
28	-1.65224358132
29	-1.68806794609
30	-1.7891455225
31	-1.81506719638
32	-1.88945787533
54	-2.99116384295
75	-4.46602743953
76	-4.44471492113
77	-4.54098202421
78	-4.52888309077
79	-4.4147167767
80	-4.43293434052
81	-4.56672342635
82	-4.6625751625
83	-4.70015291912
84	-4.87033706913
85	-4.74776309551
86	-4.80728886848
87	-4.78920008389
88	-4.89819195745
89	-5.07975591154
90	-5.03991410644
91	-5.07047020024
92	-5.18815747598
93	-5.14578345596
94	-5.30209681846
95	-5.32579523732
96	-5.37366125823
97	-5.45316927434
98	-5.48944486694
99	-5.58330649173
50	-2.91753226913
51	-2.81769305686
52	-2.84796894666
53	-2.96389413261
55	-3.04742806919
56	-3.1941073229
57	-3.24755911765
58	-3.23601761798
59	-3.30387560825
60	-3.23153982274
61	-3.35586673616
62	-3.32568133174
63	-3.46086312068
64	-3.54445026372
65	-3.56887397926
66	-3.6209053551
67	-3.69820795704
68	-3.83237692694
69	-3.91233090642
70	-3.98587644041
71	-4.12699412138
72	-4.26902293052
73	-4.3778588357
74	-4.31634518143
160	-8.08055135295
161	-8.02524401476
162	-8.2306826959
163	-8.36428184868
164	-8.37996799144
165	-8.34077223126
166	-8.45663635339
167	-8.39222673495
168	-8.40370198946
169	-8.41014321663
170	-8.40193369484
171	-8.45254369895
172	-8.45375368314
173	-8.39800310487
174	-8.52967306246
175	-8.54156531778
176	-8.54133531999
177	-8.59843806284
178	-8.69339713752
179	-8.63700827486
180	-8.62772939629
181	-8.69131169331
182	-8.79938280637
183	-8.79074886886
184	-8.80951947234
185	-8.84862371758
186	-8.75430495667
187	-8.87945007759
188	-8.78987761717
189	-8.8339639951
190	-8.846114056
191	-8.90282517537
192	-8.99046749666
108	-6.02642435805
131	-7.23026159581
159	-8.17313230596
193	-9.07412375722
100	-5.49871422561
101	-5.68069579582
102	-5.73995347377
103	-5.80974102453
104	-5.80758550249
105	-5.73737829801
106	-5.92551496578
107	-6.04882674143
132	-7.2650281081
133	-7.25900723109
134	-7.34428365918
135	-7.31278585623
136	-7.36633063675
137	-7.28822895912
138	-7.25833391202
139	-7.26320389334
140	-7.4287097536
141	-7.54659751102
142	-7.69055209114
143	-7.79781118587
144	-7.74547072543
145	-7.74557270518
146	-7.70665163792
147	-7.77686486156
148	-7.74520823458
149	-7.72736191064
150	-7.88292360162
151	-7.89718528037
152	-7.90757953218
153	-7.91328084352
154	-7.80476489743
155	-7.99406175711
156	-7.9601302148
157	-8.0572198122
158	-7.92407295714
194	-9.10375959834
195	-9.23246362435
196	-9.09307554008
197	-9.20132670594
198	-9.26792591433
199	-9.1934691904
109	-6.14607922719
110	-6.21359101066
111	-6.32923449638
112	-6.27297230554
113	-6.25007316622
114	-6.38338846673
115	-6.41501199493
116	-6.38540554735
117	-6.53924678452
118	-6.60460405427
119	-6.66026777942
120	-6.60044169112
121	-6.61760691668
122	-6.73261054248
123	-6.675326669
124	-6.82487280903
125	-6.91394056271
126	-6.87167893267
127	-6.90949498879
128	-7.01048102744
129	-7.05411585759
130	-7.04264118943
214	-9.63656365659
239	-9.61902358941
257	-9.74862407223
276	-10.1698550507
296	-10.4873099929
240	-9.65711354669
241	-9.75783542533
242	-9.7602897328
243	-9.73648429885
244	-9.77552237917
245	-9.7023565831
246	-9.78815445165
247	-9.73836696766
248	-9.78079353894
249	-9.74494387612
250	-9.67434940817
251	-9.74050393324
252	-9.69725905838
253	-9.76671902556
254	-9.76249617188
255	-9.72068394066
256	-9.69435232075
200	-9.29521555797
201	-9.3738878334
202	-9.39045090098
203	-9.44834290337
204	-9.52333735112
205	-9.5092959766
206	-9.53646874448
207	-9.43915258491
208	-9.46317070068
209	-9.47249865152
210	-9.48834595014
211	-9.5122380433
212	-9.51182149474
213	-9.55879706623
277	-10.158232394
278	-10.2013666716
279	-10.1601083421
280	-10.0711817412
281	-10.0579355067
282	-10.0772140638
283	-10.0848145433
284	-10.1927472467
285	-10.2302907513
286	-10.159657928
287	-10.1675392846
288	-10.1668826539
289	-10.2606282478
290	-10.3269103589
291	-10.2929271045
292	-10.3487976087
293	-10.3499794358
294	-10.369062577
295	-10.4042820793
215	-9.64115441724
216	-9.61824035101
217	-9.69035682764
218	-9.73449312111
219	-9.66806166328
220	-9.78834893856
221	-9.70782809954
222	-9.66992006563
223	-9.66926164783
224	-9.71952507931
225	-9.71679328099
226	-9.65555841707
227	-9.68182828768
228	-9.79952458656
229	-9.64793158153
230	-9.7649280706
231	-9.74816762506
232	-9.68369762692
233	-9.73764773624
234	-9.78494504272
235	-9.66084990605
236	-9.65615693612
237	-9.66688793621
238	-9.68563808237
297	-10.5284876398
298	-10.5256690552
299	-10.4822709528
258	-9.71186228196
259	-9.64111332757
260	-9.60371045801
261	-9.67773836127
262	-9.64543763768
263	-9.81414775357
264	-9.71671167456
265	-9.67092875402
266	-9.64216553427
267	-9.77193228499
268	-9.83156897454
269	-9.8270664749
270	-9.87151923261
271	-9.93139559547
272	-9.91743713997
273	-9.95541791053
274	-10.0434497525
275	-10.113111406
