# Supplementary material for: Experimental and theoretical model for the origin of coiling of cellular protrusions around fibers
Source: Nat Commun. 2023 Sep 12;14:5612. doi: 10.1038/s41467-023-41273-y (PMC10497540; doi:10.1038/s41467-023-41273-y)
Supplement: Supplementary file 29 — Source Data [file 41467_2023_41273_MOESM29_ESM.zip › Source Data/simulation-data/Fig6/B/frame.gnu]

#gnuplot << TOEND
set terminal postscript eps color enhanced 'Helvetica,35'
set output 'frame.eps'

#set ytics 0.25
#set format y "%.2f"

set multiplot

set pointsize 2.5


#####################################################################

set size 1,0.98
set origin 0,0
set title ''
set label 1 '' at graph 0.35,0.97
set xrange [1.15:1.65]
set yrange [0.25:1.25]
set xlabel "{Aspect ratio (R_x/R_y)}" offset 0,0
set ylabel "{} " offset 0,0
#set key at 0.8,0.5
set key spacing 1.1
#set log y
set xtics 0.1
#set ytics 0.25
#unset xtics
unset ytics
set xtics nomirror
set x2tics ('7.3' 1.229, '6.1' 1.372,'5.0' 1.543)
set x2label "{Minimal radius of curvature (R^2_y/R_x)}" offset 0,0

# And finally let's plot the same set of data, but in the smaller plot
plot 'test-data.dat' u 1:2 w l lt 4 lw 2 linecolor rgb "blue" title ""
# It's important to close the multiplot environment!!!
unset multiplot


#TOEND
