# Supplementary material for: Experimental and theoretical model for the origin of coiling of cellular protrusions around fibers
Source: Nat Commun. 2023 Sep 12;14:5612. doi: 10.1038/s41467-023-41273-y (PMC10497540; doi:10.1038/s41467-023-41273-y)
Supplement: Supplementary file 29 — Source Data [file 41467_2023_41273_MOESM29_ESM.zip › Source Data/simulation-data/Fig6/B/test-data.dat]

  0.46209824689240264       0.33333222071701130        2.4474563001253280E-014   1.8269780967896047E-003
  0.46209887671151550       0.33332668423670581        2.1326586330250308E-012   4.4662388967138785E-003
  0.46209950993988408       0.33332112145129927        9.7497426798653919E-012   6.0527387274028023E-003
  0.46210014356498613       0.33331555885156078        2.4920238615722123E-011   7.3022904158627864E-003
  0.46210077456675180       0.33331002292472728        4.9086127523745304E-011   8.3624892118375847E-003
  0.46210140898349761       0.33330446069541309        8.3815447637913820E-011   9.3068745430816974E-003
  0.46210204379704273       0.33329889865173917        1.3020332728652662E-010   1.0163859738429213E-002
  0.46210267900740926       0.33329333679369622        1.8932663076176581E-010   1.0953977310154567E-002
  0.46210331158697782       0.33328780160498944        2.6179697645845046E-010   1.1687394278950589E-002
