# Supplementary material for: Experimental and theoretical model for the origin of coiling of cellular protrusions around fibers
Source: Nat Commun. 2023 Sep 12;14:5612. doi: 10.1038/s41467-023-41273-y (PMC10497540; doi:10.1038/s41467-023-41273-y)
Supplement: Supplementary file 29 — Source Data [file 41467_2023_41273_MOESM29_ESM.zip › Source Data/simulation-data/Fig6/C/t_vs_angle_E_1_F_2_c_75_elliptical_cylinder_two_arc_set1.dat]

0	0.0	0.0
1	0.0173775328923	-0.146025825542
2	0.0121230200917	-0.187497229554
3	0.00681538101148	-0.102577428808
4	-0.0572442270933	-0.0345968866545
5	0.0575322617077	-0.0986236006143
6	-0.0386831534795	-0.0707479286966
7	0.0641203410971	-0.0587871922642
8	-0.0440100876886	0.0557901887006
9	0.00117162833563	0.0396112485963
10	-0.106052576793	-0.0192721991315
11	0.00557320367376	0.120517361612
12	0.00206728062044	0.0986267766179
13	0.0443906724519	0.150961392476
14	0.121488003435	0.180523516069
15	0.0878657167884	0.00641021649725
16	-0.0192871090857	0.127355347898
17	-0.0686158350165	0.225131253034
18	0.0662377786369	0.140116322918
19	0.218634361906	0.0689536580117
20	0.0755241099125	-0.00943245580022
21	0.125446081953	-0.0463404121032
22	0.0753746246722	0.101678081227
23	0.108308833041	0.147402380977
46	-0.0452766284719	0.117356474838
70	-0.361541827334	-0.0648046097708
101	-0.580019800989	0.0230933709329
133	-0.0646041201875	-0.179736942586
150	-0.058976589079	-0.407427912779
168	-0.256334661953	-0.346992493608
134	-0.012697975973	-0.378605480417
135	-0.088085691511	-0.412482282761
136	-0.078544039845	-0.300636951754
137	-0.114085969128	-0.236338962989
138	-0.160860410565	-0.33920807174
139	-0.183368284915	-0.299534258103
140	-0.116092644429	-0.371552680455
141	-0.0895053377992	-0.356133755008
142	0.0340224932684	-0.417028543085
143	0.0103485131941	-0.257672090502
144	0.0139008316352	-0.310363175976
145	0.030357321221	-0.224360701493
146	0.0661466170647	-0.309873209399
147	0.0083909985507	-0.338110320942
148	-0.0023020788967	-0.49467537216
149	-0.0307353322883	-0.378153201517
71	-0.239984236553	-0.0242409832277
72	-0.285077946159	0.0881371199425
73	-0.254000028018	0.0226996732474
74	-0.398384756456	0.191795340637
75	-0.439471879262	0.130018695159
76	-0.485855272314	0.183681908699
77	-0.517160836672	0.127101149769
78	-0.53997114518	0.172592246412
79	-0.647389757867	0.213948102789
80	-0.62157148124	0.156006215985
81	-0.574696006634	0.177769611187
82	-0.669218933751	0.220248780361
83	-0.778365643545	0.164988400478
84	-0.805230483978	0.200994179082
85	-0.79755915684	0.191352083723
86	-0.756252924494	0.207233966919
87	-0.78989939836	0.201995676883
88	-0.698795406848	0.166072959748
89	-0.656219979956	0.0383598908603
90	-0.648145454405	0.159850074818
91	-0.597954824655	0.232524036107
92	-0.65264767278	0.0584380073013
93	-0.616842116336	0.127473277967
94	-0.703865754907	0.0215912178538
95	-0.73364708231	0.080596591032
96	-0.770693956313	0.173997598779
97	-0.811871882384	0.106869594695
98	-0.746275974025	0.193298506175
99	-0.663235723528	0.157040054155
100	-0.653839449047	0.0805420215955
169	-0.282819089753	-0.30005921604
170	-0.288446224381	-0.328044399208
171	-0.267943387115	-0.30855127454
172	-0.172700694738	-0.352347211472
173	-0.135368764368	-0.398329374617
174	-0.134986073588	-0.519415192261
175	-0.115589634447	-0.489452294758
176	-0.127332900979	-0.494733088839
177	-0.128719780533	-0.484940866065
178	-0.192140911678	-0.504341673526
179	-0.284656914632	-0.413144247673
180	-0.213271845489	-0.521930840484
181	-0.239199980821	-0.62089891285
182	-0.242196849078	-0.624279029943
183	-0.204662113537	-0.592657039659
184	-0.222748389211	-0.588817728623
185	-0.162213991665	-0.683148778195
186	-0.145983099536	-0.816110049568
187	-0.176030067854	-0.694628155745
188	-0.120828269119	-0.686401869155
189	-0.119963183721	-0.660078506176
190	-0.129639732509	-0.620269750491
191	-0.201532103644	-0.590200152247
192	-0.233454297077	-0.605895481718
193	-0.223547057951	-0.568221709763
194	-0.273542306796	-0.558766031756
195	-0.295344561563	-0.665393608344
196	-0.305314343439	-0.686905340424
197	-0.240993249934	-0.731208946161
198	-0.329445839132	-0.647412563385
199	-0.327037285639	-0.707086231858
24	0.0112898007621	0.204787325335
25	-0.0709391300003	0.312645070224
26	-0.0931792418713	0.194228075134
27	-0.0745449499937	0.27649159495
28	-0.127086018658	0.237125441222
29	-0.152402554608	0.272262227298
30	-0.121919596309	0.263159778953
31	-0.149663536289	0.156344847627
32	-0.247136160416	0.0882416812068
33	-0.140732872042	0.103512036686
34	-0.127325577108	-0.0276552666099
35	-0.11446284245	0.0275727123289
36	-0.0773496931558	-0.0528444047301
37	-0.116468230302	-0.0866660168042
38	-0.0735530438723	-0.0997559394847
39	-0.0823320379261	-0.0671885472562
40	-0.152705866071	-0.0790991457733
41	-0.158236431414	-0.0398337686009
42	-0.262247454259	-0.0763581052027
43	-0.203458381923	-0.126392333567
44	-0.229350002189	-0.0541614681385
45	-0.0620195153074	0.051160103241
102	-0.591383274955	0.00761642622797
103	-0.653794100415	-0.060855020989
104	-0.667864405602	-0.0886984588925
105	-0.735385674542	0.12558553081
106	-0.77108050765	0.0589222639552
107	-0.648550399684	-0.115147825201
108	-0.649222749685	-0.127174565359
109	-0.56071562659	-0.258016336655
110	-0.589160868963	-0.168400664965
111	-0.566538863217	-0.197963121546
112	-0.490452964034	-0.107200257379
113	-0.498006816667	-0.203859533679
114	-0.490233618971	-0.0907337700782
115	-0.403981487808	-0.222867368729
116	-0.394982858496	-0.254023419649
117	-0.437399594881	-0.20782581565
118	-0.425416772559	-0.174971700959
119	-0.365781746734	-0.320708772325
120	-0.361832576582	-0.267689400122
121	-0.255463342831	-0.293548424214
122	-0.271370779546	-0.225957935724
123	-0.247144066189	-0.184879657385
124	-0.257572364673	-0.241093978675
125	-0.156839495339	-0.200324767689
126	-0.180604909171	-0.295836684112
127	-0.124152949468	-0.275821956363
128	-0.219099406057	-0.358611564907
129	-0.176884356252	-0.344613524442
130	-0.168783934306	-0.341288648666
131	-0.108014469273	-0.334509371233
132	-0.15317458301	-0.259868721579
47	-0.0370009986671	0.039336057742
48	-0.00998514163509	0.0328784413776
49	-0.0734606894376	-0.0410822423912
50	-0.0388802827768	0.0202859201514
51	-0.0716674697844	0.103261123475
52	-0.138851912501	-0.0504200526916
53	-0.0300509858571	0.0963941544521
54	-0.0590862827316	0.00226912843134
55	-0.146813441346	0.00629769870004
56	-0.0973289518852	0.0356715121628
57	-0.215818600721	-0.0209658129465
58	-0.16098772749	-0.0401619645702
59	-0.126011266605	-0.104653746445
60	-0.169774505747	-0.132102918566
61	-0.23431589593	-0.18479868094
62	-0.204255137825	-0.266741643238
63	-0.222678117896	-0.346167737634
64	-0.110099626672	-0.301438197
65	-0.288046848974	-0.302088316061
66	-0.210079155088	-0.232186585653
67	-0.229327168799	-0.173674405969
68	-0.210960061217	0.039857043044
69	-0.270545114574	-0.0257945920132
151	-0.0350967535595	-0.381662178159
152	-0.178820409958	-0.391476065408
153	-0.196253567363	-0.481106358741
154	-0.157429194263	-0.42164797604
155	-0.187888084022	-0.411632170394
156	-0.126345290011	-0.41700638983
157	-0.127331153232	-0.380904031784
158	-0.158197026098	-0.403744899808
159	-0.246325975133	-0.344747888897
160	-0.216922636743	-0.30897191688
161	-0.246069797638	-0.369374974087
162	-0.293723066734	-0.371725486725
163	-0.35289798138	-0.403183483647
164	-0.278975497136	-0.376512940293
165	-0.301639057086	-0.201782662496
166	-0.306438141252	-0.25110213682
167	-0.242111799042	-0.301563342387
276	0.36210900032	-0.920090874151
277	0.353912869162	-0.761285366076
278	0.426464060228	-0.764903462183
279	0.364507092643	-0.990023804006
280	0.381165000006	-0.934356809497
281	0.301487460206	-0.941697220687
282	0.266658488814	-0.976141341785
283	0.267759262433	-0.963466302817
284	0.282319649927	-1.01100554971
285	0.319379461134	-1.01270612884
286	0.376386814662	-1.04056986585
287	0.458048724431	-1.01988957267
288	0.455792833886	-1.02771234086
289	0.430534259181	-0.98390537906
290	0.38244664994	-1.00802373794
291	0.314533132159	-0.974291100978
292	0.353562603059	-0.974004290756
293	0.339065142568	-0.930532538283
294	0.319680349605	-0.829579951413
295	0.353668512232	-0.947515134682
201	-0.256400436892	-0.752119302891
219	0.196090775713	-0.614391339008
239	0.0154064858658	-0.695770197427
257	0.399986394924	-0.7329458168
275	0.389490729929	-0.938789504399
296	0.348459689748	-0.893844738953
319	0.26206515692	0.0311784735728
340	0.525274419653	0.165703632999
364	0.467114900018	0.0208303249982
395	0.590376023272	-0.493358727885
365	0.473939299053	-0.00220843836264
366	0.50307501047	0.091867875748
367	0.516480090532	0.0923351688548
368	0.623313685473	-0.00271433745663
369	0.550022774848	-0.0843103640148
370	0.539556738029	-0.0788093504931
371	0.531275373122	-0.214409396723
372	0.509906693489	-0.237886507435
373	0.488138447104	-0.348983346823
374	0.541989399663	-0.353489754787
375	0.504507496679	-0.325072031192
376	0.465675589364	-0.335929929295
377	0.475374651807	-0.336199726886
378	0.432554685193	-0.393485549308
379	0.501167379745	-0.360868248682
380	0.511930810775	-0.378144217643
381	0.576293341088	-0.480489212131
382	0.587974930748	-0.572474165156
383	0.518206317592	-0.552451160081
384	0.487821601024	-0.476636393443
385	0.398988362984	-0.354092804353
386	0.431868739987	-0.316150179191
387	0.457324576722	-0.424550483137
388	0.537487308794	-0.404462734449
389	0.485957244759	-0.35627329734
390	0.507811704439	-0.341370140027
391	0.498238113013	-0.43347812978
392	0.584731825167	-0.518979230297
393	0.618359272372	-0.503720688841
394	0.553045047893	-0.496421896483
202	-0.227627423221	-0.76959121039
203	-0.219913356318	-0.855077962524
204	-0.0843093551483	-0.810940936763
205	-0.148681540819	-0.89299296293
206	-0.0904375497034	-0.916679228592
207	-0.0853614789752	-0.837319165434
208	-0.0179203974952	-0.834801882571
209	0.00415020858382	-0.717664245476
210	0.0817561035477	-0.773700488116
211	0.0228566831781	-0.898473378161
212	0.0996843825348	-0.830796888614
213	0.0828283895571	-0.732527970469
214	0.0921813190018	-0.635632069354
215	0.14642872429	-0.642816570933
216	0.102449359825	-0.689734384132
217	0.168596326807	-0.56016977173
218	0.110788652978	-0.565202354167
320	0.239371724179	-0.0919746535704
321	0.161457844284	-0.0956511193041
322	0.149050890928	-0.211583115339
323	0.133826736577	-0.161937464543
324	0.186701608554	-0.102568282581
325	0.18086385548	-0.117926045865
326	0.283878625356	-0.0721816936613
327	0.296810213674	0.0814424875675
328	0.234209981553	0.0655959076177
329	0.281305646967	0.133578860871
330	0.199193948496	0.235277522838
331	0.266966938577	0.249600951131
332	0.36017627703	0.19367760616
333	0.321491412138	0.392868802462
334	0.369732645132	0.291290522698
335	0.353737519935	0.286233075513
336	0.336050385668	0.345274676461
337	0.308217561665	0.30564876899
338	0.446340307291	0.232625943907
339	0.431717105319	0.204560959597
200	-0.319602585	-0.810889106032
240	0.125577636966	-0.626925579307
241	0.166404988694	-0.654814868339
242	0.177245808825	-0.652623138948
243	0.221699325628	-0.691842933161
244	0.227766685127	-0.666518851969
245	0.222781546365	-0.678279439927
246	0.324365197467	-0.805393995773
247	0.26775797393	-0.873402043431
248	0.333542454124	-0.782972182736
249	0.281895556713	-0.788594934253
250	0.333210478592	-0.662444454167
251	0.273810909399	-0.673708131293
252	0.36422631769	-0.711457755779
253	0.434120157038	-0.753803807861
254	0.358289516069	-0.698932885938
255	0.321982284031	-0.815725741375
256	0.326388267742	-0.808442320548
396	0.592053093538	-0.390596246042
397	0.580623627697	-0.505174283135
398	0.563623502431	-0.554311966052
399	0.552717181757	-0.506996263372
341	0.439249943914	0.125689499289
342	0.541055822141	0.178988155359
343	0.446632932623	0.201842452341
344	0.403130039533	0.111172413646
345	0.368805530878	0.156021570658
346	0.441614066745	0.194503031025
347	0.446578209866	0.0955399484139
348	0.447924353882	0.0771195708208
349	0.467019483022	0.027122150288
350	0.418924614136	0.170600737722
351	0.45253740429	0.241959859365
352	0.486167246202	0.249135230763
353	0.523901015202	0.250679538451
354	0.475423791012	0.147205352239
355	0.441658727261	0.192733507627
356	0.441698395651	0.225943206347
357	0.456476946481	0.18049389507
358	0.434508427634	0.175887663677
359	0.302660882739	0.00980501406352
360	0.420309806833	-0.0934803105696
361	0.509440226609	-0.196130421741
362	0.522644773196	-0.0877352966502
363	0.494652223551	0.0152965761686
297	0.197524394974	-0.890799083951
298	0.193165505803	-0.89070000336
299	0.138270908457	-0.897453287687
300	0.172466444042	-0.965002858973
301	0.0815283292389	-0.842179059342
302	0.125389520685	-0.782601988186
303	0.092065904781	-0.756322995332
304	0.111577580766	-0.602533410051
305	0.22492866356	-0.48860225512
306	0.144766032707	-0.410457509276
307	0.201657901948	-0.213146806638
308	0.187329695357	-0.261423166736
309	0.117494776123	-0.295147576953
310	0.296236650538	-0.247131459119
311	0.144733089477	-0.26506411221
312	0.23994822857	-0.169412061343
313	0.147251517365	-0.166816184248
314	0.244904950649	-0.180739996228
315	0.285639796205	-0.197900343414
316	0.271821720402	-0.171900818408
317	0.190318211877	-0.0810041146885
318	0.254977921641	-0.0956952101491
220	0.093612276204	-0.623288274953
221	0.18924132039	-0.671842184191
222	0.211108401464	-0.760230610832
223	0.214187809027	-0.749206127966
224	0.252548785111	-0.759553496026
225	0.227467739216	-0.63366004641
226	0.166451469973	-0.603969940338
227	0.126106625783	-0.604957973547
228	0.23648127825	-0.696823523125
229	0.196371707334	-0.74665180452
230	0.197155725097	-0.680735795877
231	0.132735227818	-0.644693604122
232	0.0748754650441	-0.531878900078
233	0.0578057366582	-0.552651737305
234	0.141722325661	-0.572975743375
235	0.0815094210472	-0.638387967521
236	0.0104142595516	-0.697820166161
237	0.0465015278665	-0.738674202386
238	0.000757399750136	-0.679128529269
258	0.370424285311	-0.839675327241
259	0.39662673334	-0.798859371541
260	0.45422861546	-0.756871654273
261	0.489724502206	-0.739758134629
262	0.411448298647	-0.87483262339
263	0.50188765394	-0.750571571848
264	0.474232350382	-0.941169859075
265	0.51633560894	-0.975769133481
266	0.557189837319	-0.906063852951
267	0.565148451067	-0.809812375201
268	0.53429911216	-0.794265357616
269	0.522055071328	-0.811915300052
270	0.451265372129	-0.926891615999
271	0.472369952406	-0.965493888181
272	0.453911660853	-1.02990917251
273	0.426160942064	-1.01453716024
274	0.361913842462	-0.898879771112
491	0.824597177779	-1.06210314815
492	0.789825049888	-1.00196704367
493	0.734420907661	-1.0490861702
494	0.688616537705	-1.14364786098
495	0.685963071612	-1.17060339684
496	0.696779914434	-1.16212370009
497	0.68208341194	-1.15114264338
498	0.686265015266	-1.14411848651
499	0.7152860596	-1.11935950127
500	0.747395823096	-1.21410235603
501	0.799475260795	-1.07589143842
502	0.768050936573	-1.13253090987
503	0.746304958383	-1.10415759387
504	0.779785478417	-1.1295069627
505	0.703709163859	-1.11370841438
506	0.700977809943	-1.11294408261
507	0.745364101744	-1.20373336672
508	0.747199091918	-1.16736717548
509	0.757154929345	-1.15895721656
420	0.601877709302	-0.722359441606
438	0.689390366663	-0.84401090262
456	0.717196052471	-0.815305692494
474	0.773119032761	-0.883462621211
421	0.621975049328	-0.789817821193
422	0.590820342307	-0.770515926052
423	0.635590550235	-0.797389544251
424	0.635977141201	-0.790715982234
425	0.618474906734	-0.799850122962
426	0.580589648441	-0.764020229846
427	0.617573468189	-0.745734558445
428	0.589035389782	-0.752423951921
429	0.663940066962	-0.74481451806
430	0.588851462973	-0.850930760589
431	0.59136558469	-0.857139088303
432	0.595176534059	-0.759902149728
433	0.634586985005	-0.860982024871
434	0.612164056514	-0.763237301754
435	0.732684818891	-0.708611430878
436	0.708017232885	-0.807862701395
437	0.696843917674	-0.870349076834
555	0.575314260949	0.118360726324
556	0.53951639672	0.197296293019
557	0.461141396474	0.164948317874
558	0.543427109364	0.0368922705605
559	0.60339037726	-0.0357692418181
560	0.696634067403	-0.0653379530364
561	0.738401471	0.031534270878
562	0.750286974687	0.0450220749761
563	0.782791506976	-0.04977789563
564	0.798127801765	-0.0609030863853
565	0.846558974108	-0.0508093231299
566	0.820056943789	-0.172732597164
567	0.830933789361	-0.0918350147823
568	0.844078076349	-0.180523126862
569	0.886174870838	-0.125184829746
570	0.805305656378	-0.0647474473669
571	0.905480347183	-0.0661245659023
572	0.856127206733	-0.0540789175336
573	0.84809247591	-0.0857996421847
574	0.842472843469	0.0281618260062
575	0.874550063945	-0.0107128827758
576	0.833859986212	-0.0304725583301
400	0.568186330937	-0.472936528851
401	0.527035462957	-0.480843189942
402	0.465371419311	-0.437753750159
403	0.553748672772	-0.493888937695
404	0.535335213482	-0.534242431048
405	0.577447907833	-0.630606650043
406	0.530236079223	-0.570405035688
407	0.520459416162	-0.661010622198
408	0.533800970157	-0.777414816743
409	0.488349698842	-0.825603329698
410	0.549288743877	-0.784308844125
411	0.594086889652	-0.778014902248
412	0.575148243171	-0.823007897709
413	0.548304669645	-0.861111133242
414	0.584661147255	-0.869437796733
415	0.552642311408	-0.908067267372
416	0.595884264106	-0.928188201417
417	0.594191505114	-0.851222261667
418	0.585975495539	-0.827177302021
419	0.564597814749	-0.829663429614
457	0.643177502744	-0.765121498916
458	0.73200575488	-0.744429532444
459	0.788313217968	-0.737256099872
460	0.762414602184	-0.744278448933
461	0.799766499464	-0.646993625159
462	0.759537024399	-0.706294577789
463	0.716560200198	-0.737632318097
464	0.704011980003	-0.774241408059
465	0.715980724239	-0.801980056825
466	0.709501396834	-0.865555718642
467	0.743099870541	-0.849650449496
468	0.723779548344	-0.838455801401
469	0.748510535501	-0.833342969
470	0.714822457526	-0.848541165966
471	0.747962620057	-0.893221169498
472	0.755807636877	-0.910131147816
473	0.733397619206	-0.882006187813
528	0.829099183737	-0.76529745938
529	0.779540751768	-0.844719559817
530	0.716739616711	-0.899080432679
531	0.728669003934	-0.737080259183
532	0.701198121201	-0.760514301908
533	0.767902007049	-0.654838898698
534	0.762507525319	-0.575516517538
535	0.742673342471	-0.498062403925
536	0.73671034302	-0.432596385107
537	0.708108663479	-0.370014660238
538	0.71586089756	-0.215009613784
539	0.66297290809	-0.155458751621
540	0.764910257216	-0.202068125269
541	0.716356573289	-0.207727514994
542	0.745890602573	-0.206372355435
543	0.723477577002	-0.257967848679
544	0.651714624098	-0.212840377881
545	0.69117261968	-0.239844560338
546	0.74973984476	-0.344491458344
547	0.69185569114	-0.261990351024
548	0.760613411035	-0.184918494323
549	0.81177500413	-0.3007440667
550	0.85180948953	-0.299594284081
551	0.854203650373	-0.214212865532
552	0.832511671328	-0.148565248129
553	0.70275923003	-0.0338384626916
578	0.844245495611	0.0376293847812
579	0.847829325168	0.050435181317
580	0.848417483192	0.01434569585
581	0.859056123708	0.0204090519404
582	0.843691119924	-0.0222543993789
583	0.82530623909	0.093843303962
584	0.87142529012	0.0502965058722
585	0.834972742784	-0.0289202251837
586	0.896002204214	0.0903949848041
587	0.841658509689	0.123814066359
588	0.731710901851	0.00868456027361
589	0.773969688157	0.0771333145831
590	0.780258046496	0.10971683177
591	0.770677878188	0.118951586206
592	0.655978131598	0.154712402174
593	0.736354925393	0.076721513616
594	0.715104444874	0.0526156846418
595	0.780599459104	-0.0216543599162
596	0.740559223006	-0.027136110381
597	0.783661472966	-0.0161639913799
598	0.799514230809	0.00940144706729
599	0.772900504726	-0.0730586116128
510	0.803583473918	-1.15802593548
527	0.888164409136	-0.879972017392
554	0.675839076143	0.169713549807
577	0.813204196191	0.0230744533282
511	0.855558329555	-1.2264075743
512	0.808051003614	-1.17358144149
513	0.800644291891	-1.18885540909
514	0.782463355153	-1.24866285175
515	0.826532258203	-1.16963079447
516	0.8725174132	-1.18441979036
517	0.833847988438	-1.16832771448
518	0.828831398832	-1.10851021249
519	0.87177979593	-1.14379736468
520	0.825378590521	-1.1301500319
521	0.817546289956	-1.12870896238
522	0.830957908356	-1.05251656984
523	0.888333987937	-1.0253122426
524	0.896427943086	-0.968197847729
525	0.877802597203	-0.954467280498
526	0.828239325106	-0.918539335991
439	0.723020920934	-0.871737613726
440	0.753770795303	-0.876119258278
441	0.755290554131	-0.938706644992
442	0.715265251861	-0.764223605583
443	0.663554315129	-0.656782787026
444	0.739260338546	-0.704666286989
445	0.721914358631	-0.713835982134
446	0.660247014743	-0.712333725984
447	0.627640450163	-0.770129312632
448	0.683834986776	-0.768582413098
449	0.620576740713	-0.758776158641
450	0.639462933657	-0.771566276945
451	0.668634811877	-0.752618366167
452	0.652323323394	-0.578017467659
453	0.669085386055	-0.767034382514
454	0.62708228411	-0.630775610637
455	0.652033081627	-0.667960968158
475	0.79029681087	-0.909112380732
476	0.780375484586	-0.902765850522
477	0.786386612429	-0.963712059887
478	0.794295841304	-0.914775834562
479	0.727622091858	-1.02504485009
480	0.687750330003	-0.976009535442
481	0.602553584836	-0.877164473734
482	0.618310835857	-0.941396456873
483	0.636500490656	-0.946314549594
484	0.637192253793	-0.939635956919
485	0.768467115342	-0.907825684789
486	0.774309669113	-0.995069303709
487	0.736809838219	-1.04888426539
488	0.773003295095	-1.116210916
489	0.821506222287	-1.06153487059
490	0.801892107896	-1.06904666147
698	0.963472048892	0.431617445166
699	0.977432669814	0.384942793859
700	0.896299558119	0.349158577537
701	0.895687368519	0.435557427698
702	0.951953411386	0.461497356432
703	0.9848935633	0.355377763083
704	0.931269575241	0.361714938539
705	0.975929642042	0.404752425006
706	0.983770043726	0.30467629845
707	0.90748844044	0.376375268978
708	0.93554958183	0.330075745165
709	0.945216425107	0.314266901283
710	0.911376708698	0.286959910152
711	0.895703028624	0.2995984259
712	0.879945756981	0.434936409345
713	0.89319712943	0.375448325955
714	0.961005384603	0.460699473075
715	0.994111360975	0.44309220706
716	1.03306891576	0.441310338498
717	0.964143033493	0.50267170537
718	0.98132402553	0.481599884828
719	1.05701000196	0.490966970085
602	0.796649770738	-0.0444442742752
603	0.775881480907	-0.000809085766787
604	0.766245940847	-0.0396984450512
605	0.814289443384	-0.0922050288188
606	0.782996642444	-0.00977452692466
607	0.761595921052	0.113520308111
608	0.811993102036	0.0789765700301
609	0.83973293872	0.106329908785
610	0.864776419191	0.0114701112998
611	0.805972850601	0.0757082232125
612	0.850395367848	0.0884134251886
613	0.770666422523	-0.0529296325866
614	0.837970773836	0.0172836010098
615	0.891495725825	-0.0210218465867
616	0.837542735543	0.0436584527382
617	0.849334879643	-0.000815878648095
618	0.824035289174	0.0109962380106
619	0.864974296645	0.00267453802976
620	0.816975224854	0.0094529160171
621	0.814025840631	0.0215011883501
622	0.823100801	0.214761013878
623	0.811296765072	0.282297051888
776	1.23505352257	-0.286740698335
777	1.23783907752	-0.404014986175
778	1.18092306695	-0.548929937872
779	1.24482579761	-0.515247295142
780	1.27208238855	-0.453161636593
781	1.16915627324	-0.61641911183
782	1.2078892347	-0.692286957161
783	1.27880203478	-0.728082206021
784	1.23902643016	-0.651176638839
785	1.26412490919	-0.781434781129
786	1.26088670947	-0.773030007242
787	1.28712517349	-0.798725853972
788	1.30801835839	-0.858434608683
789	1.24237870045	-0.870669967141
790	1.2771342445	-0.750047870112
791	1.28058471375	-0.611481645563
792	1.27333482271	-0.640229407231
793	1.30018454896	-0.662345632636
794	1.26429198579	-0.643025192576
795	1.27669576929	-0.731750055978
796	1.307225652	-0.716676441775
797	1.24120739047	-0.644012596119
798	1.24416905766	-0.581109017402
799	1.26617389887	-0.589532248263
648	0.850380334528	0.153993855093
649	0.75974918201	0.193627010358
650	0.808904336346	0.118153377327
651	0.862781045116	0.165228441197
652	0.848320835241	0.115983398907
653	0.924828492774	0.272989915859
654	0.79316002341	0.376543720565
655	0.873997815655	0.290456639394
656	0.872934060362	0.318085743112
657	0.761750385825	0.396485361022
658	0.84981784658	0.352909196117
659	0.777452795979	0.3085155723
660	0.8251406206	0.296979758963
661	0.841333663503	0.312183807938
662	0.810190156212	0.167497600092
663	0.808661007515	0.109887208931
664	0.832528748347	0.0798767231873
665	0.841353635229	0.150831204999
666	0.83952695541	0.186686737386
667	0.863258931162	0.173600322545
668	0.882959476842	0.203243043244
669	0.822595388404	0.221537216302
670	0.864475192349	0.214931710583
671	0.906156867086	0.157051727112
672	0.922636396887	0.23066081874
739	1.10370027112	0.13822546436
740	1.10712551578	0.201450283602
741	1.0604006465	0.215439711268
742	1.06141747093	0.182515710781
743	1.11069862783	0.10536728043
744	1.10840715632	0.0372669349717
745	1.09118772224	0.049710346487
746	1.11694378381	0.118779718566
747	1.13661723042	0.085776200075
748	1.12261890427	0.13149615536
749	1.14319069341	0.172841277544
750	1.11455497667	0.173112398665
751	1.11667500897	0.138992494436
752	1.14831430672	-0.0547637705683
753	1.17513618208	-0.0264697327917
754	1.14840493404	-0.0674388385754
755	1.16697073924	0.0679925410087
600	0.796120540324	-0.0864986217102
674	0.86570534818	0.3429233111
675	0.938625021731	0.327058378977
676	0.847654855084	0.273189292389
677	0.917747332173	0.140371992205
678	0.885872045719	0.0786818549091
679	0.872130185181	0.0681478047189
680	0.887845185294	-0.0249329412734
681	0.842712781319	0.120866090486
682	0.872137443661	0.105079759424
683	0.86062034743	0.203495902305
684	0.922219972378	0.0714372646883
685	0.900443561163	0.123851300089
686	0.866824992718	0.234251604993
687	0.844310057213	0.321147710656
688	0.848956775236	0.306537146443
689	0.8813223342	0.419772978631
690	0.922572110838	0.316474695423
691	0.905926242261	0.330758924726
692	0.886929401026	0.320678725479
693	0.906371321246	0.353780674603
694	0.937064575241	0.360198088487
695	0.880757703377	0.422526436508
696	0.888400530689	0.330344943388
601	0.793282539748	-0.137054148653
624	0.761823866684	0.234712111752
647	0.813702669466	0.162637633881
673	0.831888673239	0.315176698582
697	0.913548188881	0.414297701616
720	0.993956240791	0.492432414905
738	1.07952968521	0.0485713588629
756	1.13861174367	0.0265553135522
775	1.2482105527	-0.206142907816
625	0.81515528841	0.103090243145
626	0.749032561084	0.119811433957
627	0.770386455533	0.239752174977
628	0.689905087942	0.255234023808
629	0.717362160008	0.159702071602
630	0.678139850443	0.124280078749
631	0.737645148048	0.220119626217
632	0.78324109671	0.129124434963
633	0.734561594858	0.105163054441
634	0.764255216266	0.238571299067
635	0.774136609032	0.164272359964
636	0.825527048693	0.0168895147639
637	0.854823898139	0.054069179839
638	0.757654152409	0.123384430203
639	0.747157230218	0.134651738496
640	0.740150666828	0.100825830714
641	0.746771641916	0.0928561086817
642	0.792472505727	0.0591619507881
643	0.797080619995	0.00752790228666
644	0.793386172693	0.143358960282
645	0.793420226302	0.145263368857
646	0.808494257584	0.129846605232
721	1.03898465495	0.44559690459
722	1.05766421861	0.428578123573
723	1.07953815439	0.368487666654
724	1.06114513681	0.390024581519
725	1.05744113652	0.419603393139
726	1.07493505704	0.38230248586
727	1.10085389507	0.364690124875
728	1.06513068779	0.307594122324
729	1.06786941359	0.28048478278
730	1.08343262805	0.171911335325
731	1.08180067163	0.256994063802
732	1.07876813631	0.154175931389
733	1.15556058823	0.0912631767799
734	1.09312702273	0.173784879841
735	1.13465987162	0.23607078826
736	1.03298330234	0.100005334614
737	1.08954757172	0.0310791451053
757	1.1686503404	0.115925443151
758	1.20325037723	0.00350884436106
759	1.16882983655	-0.0165439936571
760	1.18207078171	-0.0758497581214
761	1.12515068375	-0.0974957931394
762	1.13387879831	-0.151660548544
763	1.19357216327	-0.160499240074
764	1.2400314926	-0.143506746524
765	1.21344510538	-0.124163596058
766	1.17289280108	-0.23940609358
767	1.26612095727	-0.459231954335
768	1.22538347516	-0.377366197247
769	1.23781687403	-0.336375650467
770	1.20486488683	-0.269163334924
771	1.20304679078	-0.23824782698
772	1.2324263271	-0.130972488964
773	1.13909307287	-0.125684093424
774	1.2163737267	-0.150324224501
847	1.32688444512	-0.789258178094
848	1.33545492108	-0.816477326261
849	1.38909576011	-0.944336102942
850	1.34742916283	-0.993662155524
851	1.36288016832	-0.955162090873
852	1.36467038325	-1.03596471263
853	1.35475157553	-1.13684864401
854	1.34630436931	-1.1072040522
855	1.37369580504	-1.02212401523
856	1.40655117768	-0.892398385021
857	1.39196866493	-0.90473159903
858	1.3869573168	-0.97539368753
859	1.36354246724	-0.879117815072
860	1.33682823853	-0.803744137944
861	1.37588165114	-0.847914021268
862	1.38793524275	-0.880243517081
863	1.38669518486	-1.00128274122
864	1.35833037414	-0.890002840055
865	1.40525075308	-0.873223931271
866	1.40512286343	-0.962654928117
867	1.39892918113	-1.06263246427
868	1.39405150933	-1.05849502021
937	1.51776575903	-1.48051506565
938	1.53168087129	-1.50603566084
939	1.49443907138	-1.47515297434
940	1.56529524334	-1.34363950775
941	1.54633600464	-1.3154607237
942	1.55137683814	-1.34872038492
943	1.55622077223	-1.34733894619
944	1.55139903524	-1.27430390127
945	1.5789146315	-1.33590005908
946	1.55328797862	-1.31776506705
947	1.59187816808	-1.32995396435
948	1.57589153038	-1.2621860821
949	1.59438975246	-1.29962225919
950	1.63580555807	-1.28858244981
951	1.62152260853	-1.33392477207
952	1.52872242515	-1.32998146663
953	1.50071116613	-1.34559826696
954	1.55892885401	-1.33599368247
955	1.52156064689	-1.29889942743
956	1.54516691588	-1.26991811663
957	1.59671443721	-1.32615618451
958	1.54488097332	-1.24479181306
959	1.53736005454	-1.25109276915
960	1.5521849313	-1.20203413562
961	1.60566128595	-1.1037069379
962	1.55104455661	-1.04200792041
963	1.61490065981	-1.01105350367
964	1.5799472057	-0.988243650752
800	1.24686054529	-0.596724029825
801	1.26501695536	-0.57956397499
802	1.2744117979	-0.649170683084
888	1.48233701104	-1.41252047873
889	1.4178264479	-1.38566021513
890	1.43986089466	-1.38968217827
891	1.46311496379	-1.40697577291
892	1.43911391632	-1.36469415824
893	1.52732666235	-1.31988404353
894	1.45964226839	-1.29935177748
895	1.50858245346	-1.34804860929
896	1.47720585681	-1.37032969021
897	1.50868512365	-1.33478385112
898	1.48484208147	-1.38555696625
899	1.47158005616	-1.32906890086
900	1.4856789371	-1.22665383426
901	1.50658380616	-1.21076160342
902	1.46056706169	-1.19261748172
903	1.49829120712	-1.30515828247
904	1.52462331131	-1.26141878081
905	1.59740580031	-1.27862539927
906	1.55295418928	-1.33394041025
907	1.51513123202	-1.30845341305
908	1.51332950393	-1.35897863298
909	1.56193725965	-1.39649468554
910	1.54389108601	-1.409992424
911	1.5626511277	-1.32693331065
912	1.59756899598	-1.32050240415
913	1.60861368445	-1.29000671247
966	1.53859159776	-1.12410990775
967	1.54761458883	-1.06413618525
968	1.5255530133	-1.06678576186
969	1.53215002068	-1.03480656776
970	1.45639333946	-1.07216204003
971	1.47813121946	-1.0556941284
972	1.52196616699	-1.02570398163
973	1.47647646265	-0.993271861536
974	1.47266563467	-1.06667786014
975	1.42200031826	-1.01533373365
976	1.43769501977	-0.960413247451
977	1.45015334537	-0.933282957434
978	1.41999286112	-0.913766480457
979	1.44850843769	-0.897187420932
980	1.47637401912	-0.929359598239
981	1.45513530481	-0.923218234955
982	1.45492510694	-0.692012665366
804	1.26183885824	-0.742949411815
805	1.24632436996	-0.707103446606
806	1.27293603625	-0.764475213847
807	1.3074232556	-0.7923573719
808	1.31262995249	-0.842220707414
809	1.26333895287	-0.879232339681
810	1.32408089915	-0.863816661882
811	1.32257535879	-0.921861737621
812	1.34139634851	-0.925643867787
813	1.33803742165	-0.933908573903
814	1.34395229271	-0.913994214878
815	1.37423030199	-0.987315069099
816	1.35815648471	-1.06958991805
817	1.35671383884	-1.09024326602
818	1.38261575835	-1.13855485524
819	1.4149010067	-1.13173668287
820	1.41663188766	-1.13209244333
821	1.32424992848	-1.14163456107
822	1.33157904657	-1.10004270376
823	1.32446737636	-1.10991964957
824	1.30522994338	-1.05950537612
825	1.30860227911	-1.11359609768
870	1.349487375	-1.11304943126
871	1.35237598479	-1.17012857662
872	1.44129231831	-1.27262282511
873	1.39389483806	-1.26915123585
874	1.40820357649	-1.3258326651
875	1.36519941074	-1.35672461029
876	1.31818853312	-1.2637289541
877	1.3635865568	-1.21958903087
878	1.34540067175	-1.30139528301
879	1.36982774213	-1.23021341814
880	1.38956802882	-1.25223215303
881	1.38688914721	-1.27710266085
882	1.39856109161	-1.35070565034
883	1.45181310233	-1.26675532453
884	1.47205830735	-1.26878424718
885	1.48544250708	-1.21555160612
886	1.49208726012	-1.36184006997
915	1.56353158842	-1.28386958244
916	1.56512881114	-1.25188620971
917	1.61482703335	-1.19657268346
918	1.56195305424	-1.14109971752
919	1.59226687427	-1.19884415349
920	1.53908747288	-1.22351464817
921	1.53808629527	-1.32682024847
922	1.61614072444	-1.26771614967
923	1.60249257739	-1.30226745217
924	1.59403464589	-1.32637765774
925	1.56685609922	-1.40485344363
926	1.59581348543	-1.34608542676
927	1.63163085552	-1.35916629514
928	1.5777946206	-1.26412402641
929	1.64382346521	-1.33010570349
930	1.66471485779	-1.28014985201
931	1.64854105177	-1.3591066923
932	1.57383574002	-1.36682114302
933	1.57158870416	-1.45008502978
934	1.55001427438	-1.48784947727
935	1.53140048784	-1.44909771313
803	1.22757594048	-0.671252854838
826	1.35228833451	-1.10957036027
846	1.31516689534	-0.879502833993
869	1.36250574575	-1.08415749479
887	1.51866861877	-1.38660472609
914	1.55750158712	-1.28725596448
936	1.537459339	-1.45285903327
965	1.54112485174	-0.978529642327
983	1.51073178487	-0.714930106235
827	1.29774400334	-1.10944475232
828	1.38633946876	-1.10090941943
829	1.34511794735	-1.07542007478
830	1.38926392663	-1.06314484016
831	1.30673355307	-1.02928241105
832	1.30805233946	-1.02327547511
833	1.31870222459	-0.931213077434
834	1.30912569097	-0.975753446337
835	1.38023717949	-0.955980388113
836	1.35346436087	-0.992671788515
837	1.36813793318	-1.07276408823
838	1.31008353376	-0.979507809975
839	1.33572714609	-1.05976174683
840	1.34653154933	-1.0781929189
841	1.34935679134	-1.06718979044
842	1.36827237984	-1.02687652732
843	1.36598953118	-0.985045003512
844	1.35770403882	-0.907944474451
845	1.34870560437	-0.855427464302
984	1.45346563705	-0.76237120249
985	1.36484836156	-0.875801042539
986	1.39932603653	-0.734789728922
987	1.45134535237	-0.740046778664
988	1.41906398795	-0.643905610857
989	1.41684820916	-0.526863106379
990	1.419068042	-0.692057566401
991	1.3597734778	-0.539298930151
992	1.32142828021	-0.526339424387
993	1.31562115045	-0.641347679764
994	1.29016460567	-0.643878900984
995	1.28722841218	-0.602399458215
996	1.23707481387	-0.60473318522
997	1.26324635186	-0.539937038369
998	1.2564647497	-0.51350072571
999	1.24640583025	-0.547730358723
