# Supplementary material for: Experimental and theoretical model for the origin of coiling of cellular protrusions around fibers
Source: Nat Commun. 2023 Sep 12;14:5612. doi: 10.1038/s41467-023-41273-y (PMC10497540; doi:10.1038/s41467-023-41273-y)
Supplement: Supplementary file 29 — Source Data [file 41467_2023_41273_MOESM29_ESM.zip › Source Data/simulation-data/Fig6/C/t_vs_angle_E_1_F_2_c_75_elliptical_cylinder_two_arc_set2.dat]

0	0.0	0.0
1	0.0692386188012	-0.0542414301215
2	-0.0513215004749	-0.0311399315084
3	0.0747564797537	-0.107366088382
4	0.0366541798111	-0.127436162976
5	0.105956321227	-0.06563292143
6	0.0645679492372	-0.1324226988
7	0.163080859807	-0.220977836473
8	0.136691526227	-0.0833366436526
9	0.0445408327503	-0.0767431290663
10	0.133197938034	-0.0482124860696
11	-0.00541838071522	-0.17683472682
12	-0.108193101323	-0.412350199452
13	0.0681837525906	-0.310963244275
14	-0.00613168186612	-0.326492318134
15	0.104085943258	-0.275727506057
16	-0.0817327727936	-0.322208750912
17	-0.0864108790717	-0.412730528837
18	-0.0267563170591	-0.271077772242
19	-0.00551539724407	-0.350047159765
20	-0.0528029005907	-0.210390674326
21	-0.137121022334	-0.356611666909
22	-0.143569518153	-0.461713606665
23	-0.137212477486	-0.37388829616
46	0.41319767578	0.145875389673
70	0.472722449518	-0.0554003541565
101	0.155149362648	0.118460711074
133	0.117134752963	-0.165479694821
150	0.197910401733	-0.233704478627
168	0.137143137939	-0.144970341707
134	0.0794894747559	-0.234093516129
135	0.0959176223945	-0.26044596007
136	-0.0398957383423	-0.104840284116
137	-0.083816098204	-0.0875996985608
138	0.0192670473241	-0.117152910428
139	-0.0345538070751	-0.0600443930899
140	0.0293973966124	-0.138438306114
141	0.0869212440607	-0.230258713551
142	0.0394771822623	-0.351009571723
143	0.119177045691	-0.356044025419
144	0.157627537011	-0.288896976254
145	0.234529894433	-0.382588385131
146	0.177815717076	-0.341077410538
147	0.212099653201	-0.236406685806
148	0.180199647279	-0.104623841501
149	0.167639429391	-0.266356540753
71	0.490870557188	-0.0577080819092
72	0.436986065985	-0.280832265625
73	0.437390766987	-0.0158033589548
74	0.494184267559	0.169769633709
75	0.514839002965	0.137505343725
76	0.511470857463	-0.00896714769305
77	0.52693835707	-0.0396798630113
78	0.482215187275	-0.0439977814572
79	0.45530404425	-0.190256502505
80	0.492412772066	-0.240414672217
81	0.447432159699	-0.0299106947999
82	0.385534614078	-0.0510251315177
83	0.382905720203	0.0435638515886
84	0.37204478246	0.0976166804259
85	0.297892637676	0.0883615860069
86	0.336120938249	0.0203317344798
87	0.279006807651	0.218064900336
88	0.32104683489	0.419967402575
89	0.279893543042	0.303780590094
90	0.260956134016	0.241360278482
91	0.326080549991	0.296226983364
92	0.324319557277	0.121836490852
93	0.332499167435	-0.0510150690553
94	0.372662439988	-0.214118096424
95	0.326339416794	0.0775459282306
96	0.285080240987	0.0789428135021
97	0.322754214947	0.0963417214643
98	0.33000459629	0.212246715125
99	0.213848145609	0.27574165825
100	0.161369841323	0.160887035276
169	0.0272666064568	-0.14379548971
170	0.105942550761	-0.147502242702
171	0.139409701068	-0.254456965414
172	0.0840420443172	-0.29929680056
173	0.0562351120791	-0.409271490268
174	-0.0269616453258	-0.328581805763
175	0.0520054750694	-0.331152932192
176	-0.00633035828688	-0.262767063118
177	0.031681676951	-0.348220340644
178	-0.0457486230304	-0.260061300631
179	-0.0858929058108	-0.2722538545
180	-0.0723457011121	-0.380366671184
181	-0.136312700285	-0.307900511254
182	-0.119103361448	-0.37188620269
183	-0.194340182768	-0.366059459846
184	-0.230566779827	-0.268290653171
185	-0.241358598117	-0.268079449012
186	-0.273770044619	-0.262705621814
187	-0.311582551973	-0.243826286479
188	-0.211623729173	-0.260198967278
189	-0.229339029986	-0.400210797677
190	-0.313350381786	-0.44372648894
191	-0.301344428591	-0.335422493418
192	-0.333939760592	-0.355519183527
193	-0.339163810632	-0.492030451845
194	-0.287014892892	-0.495296498468
195	-0.294349619766	-0.312260996607
196	-0.234791139066	-0.312221993475
197	-0.392965305078	-0.286227209361
198	-0.392409075118	-0.349338889143
199	-0.340319546707	-0.379745587471
24	-0.121487043044	-0.372913161376
25	-0.146516698018	-0.40908510348
26	-0.198249447638	-0.530123048464
27	-0.231169688284	-0.505015478071
28	-0.174017441919	-0.519475830302
29	-0.0558813691883	-0.469928158717
30	-0.0826514854627	-0.525912054146
31	-0.168136974543	-0.535574716364
32	-0.0808181731765	-0.428183117194
33	-0.0864821856089	-0.299719024029
34	-0.0136394244725	-0.357467645773
35	0.0194106643675	-0.290995253881
36	0.0901718462799	-0.244302506103
37	0.162856546493	-0.00744869030997
38	0.17810203399	-0.08878694298
39	0.185847577387	-0.0449476628055
40	0.273914364184	0.098535405985
41	0.359029256391	0.147130486318
42	0.353076081663	0.146865213083
43	0.377713035522	0.205945018136
44	0.441248410074	0.183426025174
45	0.421270402264	0.197297702234
102	0.19206564488	0.070109529939
103	0.107579104947	0.0145175457698
104	0.0515569748615	-0.0164712603482
105	0.0887484100759	-0.0784456812906
106	0.0750716081104	-0.0707441208606
107	0.0880242089584	-0.0817835453246
108	0.0752675749342	-0.111807693776
109	0.234807831206	-0.161024324818
110	0.172506852486	-0.118867411024
111	0.201854162366	-0.192693604574
112	0.265372489149	-0.228037261919
113	0.127468785201	-0.211377346314
114	0.148331636132	-0.206099231773
115	0.168162956169	-0.12616611477
116	0.0990840379271	-0.150763809609
117	0.0902698435395	-0.177839524716
118	0.138311063944	-0.236009922032
119	0.0950003605013	-0.110583202171
120	0.14625261401	-0.0681448837782
121	0.141069133507	-0.243997631633
122	0.170750466845	-0.305953827695
123	0.120249853351	-0.29168371769
124	0.0724357599493	-0.286199974644
125	0.111194915996	-0.207531577312
126	0.115962116459	-0.174623574535
127	0.156085354522	-0.251324463043
128	0.13094476429	-0.160261240679
129	0.194941946859	-0.105008881434
130	0.227266738586	-0.122541039405
131	0.132589985026	-0.112879293402
132	0.187359628192	-0.110905610529
47	0.447700095972	0.163045193797
48	0.469056578226	0.0500487175796
49	0.499517669706	-0.0375352258841
50	0.5250445539	-0.0401921611332
51	0.584506610558	0.0366709089011
52	0.592208054384	0.0965756465253
53	0.543277367969	0.0258304962496
54	0.57870955605	0.0890261093182
55	0.600433672873	0.0439225123366
56	0.552973719637	-0.0687549836906
57	0.603528207848	-0.160008362385
58	0.630926115376	-0.202248353279
59	0.553123965345	-0.220399481639
60	0.579658104594	-0.0312783376262
61	0.573212770086	-0.0574371370012
62	0.545154612851	-0.0770952675844
63	0.535034838441	-0.0590688504772
64	0.527582830684	-0.0657662367013
65	0.612763247519	-0.127360624456
66	0.571303190437	-0.0864562681819
67	0.552543668764	-0.0822073764808
68	0.530704164307	-0.00562139532353
69	0.495095733955	0.00870039730719
151	0.119565188021	-0.1503436772
152	0.187933834626	-0.162745951895
153	0.223229183627	-0.251599229919
154	0.172337113158	-0.0844253762123
155	0.166416157706	-0.0955987256524
156	0.206848441331	0.037706454353
157	0.227199906738	0.0198207202564
158	0.1772292668	-0.000429792915491
159	0.202363303938	-0.0905537854264
160	0.187269654629	-0.0865206708656
161	0.220744002264	-0.170237355247
162	0.270635303035	-0.171866868332
163	0.242044120146	-0.285103541591
164	0.16959798549	-0.236350440155
165	0.2305760678	-0.23147320393
166	0.129464365637	-0.331080694527
167	0.0911645810454	-0.224243321787
276	-0.0675355601249	-0.511363713915
277	0.0878104275108	-0.446878881584
278	0.0718381824775	-0.515502075946
279	0.202626936944	-0.387783881893
280	0.320861273065	-0.412413697896
281	0.307203693366	-0.514801975696
282	0.276793853849	-0.628381666528
283	0.216471257345	-0.600219598902
284	0.223387989445	-0.566330889637
285	0.277088377296	-0.695420129877
286	0.345405431854	-0.69368115704
287	0.323969779604	-0.661402766709
288	0.340592314081	-0.69276958325
289	0.363037358904	-0.693905946594
290	0.408250749587	-0.731814299487
291	0.42582701761	-0.783775712634
292	0.412945388228	-0.698505127072
293	0.450399195238	-0.718077109605
294	0.528800099797	-0.73934666916
295	0.516668042679	-0.757798991865
201	-0.357564602264	-0.328130749666
219	0.0482089682261	0.186657773483
239	-0.218646325692	-0.0686744669394
257	-0.130657554198	-0.646816333596
275	-0.0927429485105	-0.448078580824
296	0.484100605993	-0.79062818161
319	0.458810437566	-1.09520756778
340	0.507021353266	-1.20644516959
364	0.380685401174	-0.335129623454
395	0.841490059431	-0.287456850261
365	0.354984844561	-0.314452094999
366	0.349460456136	-0.258091245432
367	0.401013798372	-0.289250266213
368	0.446522471921	-0.284547862008
369	0.42723678381	-0.299674587939
370	0.376027367971	-0.289366487929
371	0.463612174432	-0.439543642667
372	0.494404333663	-0.370784235133
373	0.473012277813	-0.432672621786
374	0.509669416571	-0.466845285071
375	0.568786052087	-0.668584324422
376	0.569541445449	-0.547710554882
377	0.523959270798	-0.618986194289
378	0.6033658288	-0.504571654709
379	0.602990334688	-0.433727551482
380	0.564051606473	-0.543382595659
381	0.576344245788	-0.401090211834
382	0.708668069066	-0.49011592078
383	0.660686122635	-0.391390491603
384	0.687517907434	-0.439898646028
385	0.769889664482	-0.492076664367
386	0.717193193841	-0.498806082598
387	0.708000762304	-0.435706735869
388	0.777488607336	-0.574379761866
389	0.76080036779	-0.536034306099
390	0.739302786507	-0.462384064135
391	0.761127469846	-0.380018372209
392	0.772614035555	-0.369744333041
393	0.840384414641	-0.468053169402
394	0.786025040867	-0.38041533125
202	-0.391636183775	-0.254020935371
203	-0.416260366285	-0.330826487251
204	-0.358778644716	-0.255900137255
205	-0.314002583236	-0.286297334739
206	-0.220258462627	-0.151759157736
207	-0.285778854404	-0.0581614227484
208	-0.254097422772	-0.0370489067529
209	-0.345058344409	-0.141704653202
210	-0.328877761051	-0.0278200036902
211	-0.27604431226	-0.0299401448197
212	-0.118406705158	0.0390960771745
213	-0.103023826064	0.0822961442941
214	-0.107147580688	0.0454185259355
215	-0.110660728077	0.22667342121
216	-0.114193206654	0.225375200459
217	0.0555200852146	0.168821985952
218	0.0212215719591	0.201511030682
320	0.427146010447	-1.14365567899
321	0.369101564383	-1.03272647128
322	0.364793842996	-1.10617979861
323	0.407380055502	-1.07159612411
324	0.453600032331	-1.07025149568
325	0.437076618799	-0.947907436599
326	0.432778964111	-1.04915024393
327	0.482941772734	-0.955344304455
328	0.426201162579	-0.932332067766
329	0.370702192388	-0.908838947238
330	0.373855254442	-0.881172013524
331	0.373693521392	-1.01226783283
332	0.344504059773	-1.04042116714
333	0.427781805482	-1.0640704826
334	0.383147767188	-1.18198099157
335	0.387829335331	-1.13672439145
336	0.360977710269	-1.19416660696
337	0.425794884894	-1.20491153699
338	0.402193017254	-1.18441455172
339	0.424701339926	-1.2038213522
200	-0.372897659169	-0.293041709559
240	-0.174493687361	-0.218564420231
241	-0.123347222524	-0.207275832736
242	-0.0694716305582	-0.31022556031
243	-0.0893121982425	-0.459507380789
244	-0.0489171690625	-0.60906560004
245	-0.0306061189971	-0.595020914387
246	-0.0524935581861	-0.565327443775
247	-0.0482306216666	-0.577502749097
248	-0.119248744633	-0.658426234166
249	-0.113017423307	-0.644740522671
250	-0.08699906592	-0.611487159595
251	-0.0547761015148	-0.569127878491
252	0.00623262251147	-0.558651812872
253	-0.102858464779	-0.520363506959
254	-0.134245069801	-0.577367665691
255	-0.16479788946	-0.680001823369
256	-0.149328759753	-0.578076203409
396	0.842353105695	-0.381786079274
397	0.836402482637	-0.459562939444
398	0.824639254258	-0.413400529908
399	0.830640835096	-0.441928904178
341	0.519124444759	-1.10997625675
342	0.523669103354	-1.05063033768
343	0.504727213247	-0.892681225084
344	0.516796885195	-0.74063007568
345	0.504628329579	-0.621778829122
346	0.491039801643	-0.521472779918
347	0.364662225017	-0.566756924894
348	0.370004163051	-0.416667485117
349	0.328123722177	-0.415694240129
350	0.369954715759	-0.331901121507
351	0.38430206709	-0.409745392663
352	0.369562880491	-0.528349488838
353	0.395303924472	-0.521064635729
354	0.311471381592	-0.526147820042
355	0.347679398518	-0.502429023367
356	0.448676680127	-0.538529606011
357	0.401495862896	-0.514661524019
358	0.464381683716	-0.57068196196
359	0.430776394079	-0.595545507259
360	0.546844012718	-0.548656390271
361	0.445245953136	-0.620385824529
362	0.480082420414	-0.538222249348
363	0.420786092521	-0.499204176947
297	0.560167481978	-0.809881396692
298	0.483113417942	-0.789120073875
299	0.45176533999	-0.676612021955
300	0.408289589666	-0.721803179463
301	0.460988748518	-0.832941854315
302	0.513811239224	-0.882134066661
303	0.526657493099	-0.947653642421
304	0.477494801705	-0.995621248874
305	0.532477468974	-0.921792017202
306	0.510148575959	-1.01989411335
307	0.4696438806	-0.95993408371
308	0.440537554742	-1.05749587203
309	0.504819218252	-1.02443723611
310	0.51740158534	-1.10990425644
311	0.517238436854	-1.06473755233
312	0.51984115392	-1.0190580602
313	0.476967664281	-1.09332206068
314	0.514018795046	-1.12312371729
315	0.564541509692	-1.04462981539
316	0.55678205574	-1.06922875
317	0.496556835204	-1.10568080716
318	0.454199084269	-1.07751414079
220	-0.0546829934235	0.204294885738
221	-0.033787795256	0.208089301756
222	-0.0470233577004	0.137752653323
223	-0.0670065901556	0.100487592495
224	-0.0553905251209	0.0724947871101
225	-0.12580056804	0.0978775376651
226	-0.155997029432	0.0261708411335
227	-0.144097150858	0.0516318243371
228	-0.154376585533	0.0230299349592
229	-0.241580174494	0.0649582663978
230	-0.281509336024	-0.0282947342109
231	-0.295202868072	-0.0328143730506
232	-0.329512641434	0.0277653840594
233	-0.313468133639	-0.115581164139
234	-0.322429459498	-0.233137900522
235	-0.18297613417	-0.170292768123
236	-0.228515353023	-0.10950470942
237	-0.289009192022	-0.192188062669
238	-0.229415815931	-0.17372141459
258	-0.167486104476	-0.50448091646
259	-0.102266595252	-0.509355466878
260	-0.162272083892	-0.324968982867
261	-0.0701080247033	-0.241764458121
262	-0.0419254749057	-0.373070753391
263	-0.153157808436	-0.399627776664
264	-0.185209769418	-0.29145634879
265	-0.111951324861	-0.326635314125
266	-0.138519277802	-0.392178468535
267	-0.0802893836385	-0.507138004912
268	-0.103363705894	-0.497333915734
269	-0.110718230517	-0.465428056698
270	-0.123242133868	-0.542914159682
271	-0.078915930737	-0.448050314294
272	-0.0866201607534	-0.476073031037
273	-0.121732121526	-0.438923152257
274	-0.0761739343106	-0.527558484752
491	1.21329846175	-0.536386058801
492	1.2507780549	-0.468945558857
493	1.27729275246	-0.551104524727
494	1.2203774682	-0.519219007749
495	1.25132817537	-0.550839662454
496	1.23376452897	-0.483817397543
497	1.23305848045	-0.513048570278
498	1.20780301285	-0.457896181375
499	1.17102097682	-0.382276489517
500	1.20617141562	-0.207930832371
501	1.20758194921	-0.434594575655
502	1.1539859639	-0.38229203193
503	1.17787971969	-0.33556219506
504	1.19488804663	-0.333041208145
505	1.19545298863	-0.400304304037
506	1.19052459224	-0.317280525544
507	1.19695504719	-0.279716876614
508	1.19599158076	-0.34104812316
509	1.17608426431	-0.307679867682
420	0.940196203295	-0.415877274329
438	1.05452017621	-0.658117013308
456	1.12676185392	-0.640209255352
474	1.17700069273	-0.680546221504
421	0.968671179868	-0.533155417
422	0.925210787747	-0.454657119753
423	0.883303848693	-0.509903750716
424	0.931598087977	-0.640745019768
425	0.91335410647	-0.542374759761
426	0.879079887444	-0.495537276282
427	0.895239822987	-0.52859521526
428	0.885341114472	-0.568490159364
429	0.900311715309	-0.535043948047
430	0.984344685085	-0.57279245737
431	0.993056790305	-0.586889406065
432	0.980800618011	-0.546460930489
433	1.08714214716	-0.556436751963
434	1.06024665706	-0.614512017015
435	0.982433060844	-0.622867416035
436	0.998914482915	-0.699548098676
437	1.00453850434	-0.725455426262
555	1.04581811457	-0.904188742356
556	1.00060280894	-0.989704456113
557	0.976467250221	-0.874961834524
558	0.967839262771	-0.75149491869
559	0.948948218854	-0.649449583941
560	1.00525751404	-0.646057590064
561	0.986663158856	-0.54373291826
562	0.976996790354	-0.697819143534
563	1.00968601968	-0.60377237548
564	0.938433586911	-0.555633401279
565	0.924080666294	-0.480946194029
566	0.97436143811	-0.346669936592
567	0.87414108039	-0.245137285057
568	0.876583143356	-0.30593327996
569	0.851412064813	-0.110724261422
570	0.865857743974	-0.237662011527
571	0.8113983981	-0.137719868416
572	0.805340892867	-0.0935690702421
573	0.789389033411	-0.187092115364
574	0.74548506156	-0.300519974407
575	0.763741947631	-0.414372111182
576	0.689193284294	-0.318668522974
400	0.892009689068	-0.398946924325
401	0.868646238987	-0.35473612918
402	0.894947277405	-0.298538210448
403	0.945667461128	-0.352920745893
404	0.997283758793	-0.311651226965
405	0.904374291322	-0.285478940499
406	0.994456027549	-0.292658855746
407	0.96091811973	-0.211669524736
408	0.960191417697	-0.241845371474
409	0.961965038736	-0.199848367488
410	0.970877974857	-0.204165221523
411	0.984242775385	-0.205343398328
412	0.996538457634	-0.227887885312
413	0.940225665028	-0.234392606651
414	0.840985977031	-0.348174669098
415	0.932832768127	-0.350473796163
416	0.902291725198	-0.438035573616
417	0.933474318717	-0.314610131374
418	0.985147040482	-0.335115873006
419	0.97908940243	-0.321653682287
457	1.10290018823	-0.595523870454
458	1.13317981272	-0.701497914284
459	1.153687487	-0.721471229862
460	1.16609872171	-0.716729917309
461	1.1732010985	-0.735105291429
462	1.18256747544	-0.628700428124
463	1.25347076906	-0.589903109124
464	1.15259428926	-0.631653422471
465	1.20699651781	-0.512714112549
466	1.19685550383	-0.677358986641
467	1.09546477882	-0.691502323022
468	1.15494375043	-0.704680043405
469	1.14168602192	-0.707809312819
470	1.18790542328	-0.577605909492
471	1.18043543155	-0.707032718351
472	1.16983517816	-0.68511573672
473	1.22391847236	-0.715583527079
528	1.12367015375	-0.850584067623
529	1.08370897374	-0.854266975523
530	1.13338721753	-0.909944459936
531	1.1250256199	-0.837737691683
532	1.13440746446	-0.800433054923
533	1.14793058189	-0.727546872629
534	1.13237908813	-0.777673590979
535	1.12955111373	-0.73253238522
536	1.14525070927	-0.735937999147
537	1.12501021247	-0.716026927252
538	1.10531575358	-0.713326828292
539	1.14179979417	-0.749291303783
540	1.05966456717	-0.708410069592
541	1.05176968976	-0.752924025643
542	1.14060707842	-0.83338954212
543	1.02465540444	-0.826611556033
544	1.01885766001	-0.761311762321
545	1.05793387821	-0.717919767955
546	1.02789363518	-0.731585970904
547	0.949553045733	-0.776458856266
548	0.916827408194	-0.786403300464
549	0.942889665021	-0.707068251122
550	0.980506709488	-0.751487901081
551	0.981042434391	-0.777872757156
552	1.03005776077	-0.784410249018
553	1.06378039308	-0.720481327824
578	0.724000866891	-0.288565697753
579	0.779264604719	-0.173501341839
580	0.799367432007	-0.248560803049
581	0.739901824351	-0.266982530734
582	0.770256891599	-0.385306045982
583	0.75406542676	-0.32353522562
584	0.670920588684	-0.206788570135
585	0.709200471761	-0.172509151884
586	0.687822880357	-0.158624021778
587	0.646266789661	-0.222120744575
588	0.666910247675	-0.0511483374519
589	0.649957283315	0.0575833118079
590	0.585487823863	0.0405478490114
591	0.557511258078	0.175075608768
592	0.571933441474	0.0438038688142
593	0.547597047419	0.15538790522
594	0.530860138597	0.017493095506
595	0.566184480014	-0.101720083905
596	0.551170827095	-0.263297736967
597	0.531350631627	-0.273572207307
598	0.567660930897	-0.317153048258
599	0.531084738088	-0.364233598815
510	1.1806370628	-0.349326556314
527	1.12186563109	-0.891329740354
554	1.03145204622	-0.860389818593
577	0.687717124249	-0.270272688889
511	1.15900146014	-0.392510673625
512	1.14508805188	-0.482887551242
513	1.1731737543	-0.533104897164
514	1.14152305182	-0.544033919396
515	1.15466060719	-0.593421296179
516	1.17750962581	-0.712441661931
517	1.1612096425	-0.658230204692
518	1.16160486399	-0.605484146944
519	1.13278961636	-0.559462499872
520	1.11996826126	-0.615629403233
521	1.10487337507	-0.543437701248
522	1.11107070151	-0.603933795
523	1.13231209102	-0.512428838317
524	1.10383109343	-0.508740978492
525	1.10558187851	-0.582735777431
526	1.11432158818	-0.871344949468
439	1.08263801567	-0.69974880996
440	1.05919772662	-0.68826342542
441	1.07972851599	-0.658674218588
442	1.06603693645	-0.677243465119
443	1.04413571931	-0.762340673975
444	1.11533386193	-0.693037273655
445	1.11157732003	-0.765444243365
446	1.04503084563	-0.573610034348
447	1.05880657132	-0.471215989629
448	1.08668752936	-0.53213575639
449	1.02034036284	-0.565390235745
450	1.01101310518	-0.632695686165
451	1.05434881391	-0.552624647341
452	1.08352934971	-0.575235397341
453	1.07545890446	-0.530744152207
454	1.11170417029	-0.715559552996
455	1.12686765284	-0.75263886037
475	1.16863244421	-0.670456214648
476	1.15761535246	-0.709699020021
477	1.14819424746	-0.722492629102
478	1.18319886948	-0.694663148004
479	1.17846573301	-0.729564522664
480	1.23101215837	-0.668128152401
481	1.23085733888	-0.66266072964
482	1.22072992826	-0.692004544774
483	1.23773626669	-0.592036537277
484	1.25440789871	-0.563103522598
485	1.29823801798	-0.460282645118
486	1.2415808909	-0.498828416293
487	1.17678035697	-0.474324677155
488	1.24781307658	-0.523622700331
489	1.19156561514	-0.443504918358
490	1.212187782	-0.486317391614
698	-0.680588126052	-0.573811775604
699	-0.550497468549	-0.471429628827
700	-0.641427851425	-0.4952406971
701	-0.626632636361	-0.479320343099
702	-0.698854023081	-0.5770888715
703	-0.707553595424	-0.710771109109
704	-0.619698213658	-0.678191282144
705	-0.744167683841	-0.743696747074
706	-0.742198888163	-0.680820265451
707	-0.722346754861	-0.813374900113
708	-0.746496861526	-0.834840655851
709	-0.733599329731	-0.903403690943
710	-0.741777867213	-0.92491242057
711	-0.82831422983	-0.986920341406
712	-0.787623113913	-0.995075934391
713	-0.783493218715	-0.98276713986
714	-0.860517158422	-1.01151598975
715	-0.815946244983	-0.96888854876
716	-0.879193387025	-0.935067767298
717	-0.828932912462	-0.928262590509
718	-0.816366273281	-0.974590951733
719	-0.879527967243	-0.933926087928
602	0.512891698443	-0.195876082691
603	0.528178606769	-0.13067002944
604	0.451188411813	-0.0898158456077
605	0.386714244007	-0.0128241954996
606	0.467046104247	-0.035706213794
607	0.456848235387	-0.075918182513
608	0.374187365763	-0.00504087195276
609	0.282351880344	0.00654064180457
610	0.409436026774	0.0307057800946
611	0.358864150978	0.157162195818
612	0.295763674476	0.264512048177
613	0.307972605226	0.128370673301
614	0.180631179236	0.187414013408
615	0.138082085573	0.19623479606
616	0.152422359677	0.166282573732
617	0.324215997211	0.120990331897
618	0.131389942202	0.0529471515278
619	0.0853040440006	0.190345532136
620	0.000753617763157	0.0691814907377
621	0.0219089250896	0.113398830744
622	0.119468634545	0.0873017217612
623	0.14933070157	0.308086179533
776	-1.06775431971	-0.753122565311
777	-1.04935456435	-0.64522289221
778	-1.08023415588	-0.570527672056
779	-1.08381128802	-0.624757047032
780	-1.0891277238	-0.711024443979
781	-1.03349446551	-0.618597637179
782	-1.05166890984	-0.693257710738
783	-1.04989766048	-0.705164879588
784	-1.04880653306	-0.603039321528
785	-1.03623500774	-0.679590286127
786	-1.03342136194	-0.784734176654
787	-1.03004761089	-0.682254663055
788	-1.0397853261	-0.897605612827
789	-1.01136928965	-0.861278997044
790	-1.02594936097	-0.911968634657
791	-1.06051220297	-0.852159173677
792	-1.07117046001	-0.87645644887
793	-1.11179852273	-0.944131994406
794	-1.1012241087	-0.994850154977
795	-1.09226970337	-0.967064412309
796	-1.09900514596	-1.01158180903
797	-1.08232270754	-1.13438598679
798	-1.09345485205	-1.07158907083
799	-1.10705317129	-1.08201647375
648	-0.339957293803	-0.252101676194
649	-0.283807459649	-0.291751540425
650	-0.275890354737	-0.243887619668
651	-0.291775428398	-0.2410010305
652	-0.382194658822	-0.170094191901
653	-0.360449952657	-0.16361188815
654	-0.301793632301	-0.140802428301
655	-0.341846003572	-0.119730688953
656	-0.418987605997	-0.182875612587
657	-0.485997636587	-0.351527712158
658	-0.363406600791	-0.300091058471
659	-0.46735881431	-0.317402347542
660	-0.530735830137	-0.324341546223
661	-0.518372498786	-0.460505142211
662	-0.467455924859	-0.365616674114
663	-0.415243779409	-0.387275103664
664	-0.464765156961	-0.34983570037
665	-0.418637207895	-0.223891751811
666	-0.38805529999	-0.187403710228
667	-0.437581095907	-0.306567399641
668	-0.454914949908	-0.254699381783
669	-0.451464286807	-0.303292723954
670	-0.487601460341	-0.226206526212
671	-0.411774017354	-0.112692483111
672	-0.476611806434	-0.133453942277
739	-1.12589088736	-1.02661368973
740	-1.05912824517	-1.04320349473
741	-1.05289929421	-1.04162822928
742	-1.12327118072	-0.915670735859
743	-1.17293530731	-0.787358696914
744	-1.17188429421	-0.824682845995
745	-1.14811073409	-0.869046100473
746	-1.13765161084	-1.00388022905
747	-1.10432039658	-1.02518491294
748	-1.15427379635	-1.05347491978
749	-1.2180624802	-1.02531091381
750	-1.2633036834	-0.95738080928
751	-1.20334900877	-0.914430920987
752	-1.25669766331	-0.960909359615
753	-1.29225710584	-0.884449601354
754	-1.32185379396	-0.962705987334
755	-1.25572243288	-0.879026490318
600	0.548659019323	-0.359773986562
674	-0.49459022284	-0.146126140681
675	-0.487562312346	-0.134041236405
676	-0.575633944259	-0.200656764176
677	-0.587030007329	-0.255715347148
678	-0.525164231024	-0.351807428472
679	-0.510479460758	-0.199470864936
680	-0.487148559395	-0.125148070046
681	-0.590657738488	-0.0137159794158
682	-0.607218882641	-0.189245965439
683	-0.623979544764	-0.0763460816904
684	-0.689196699485	-0.119789346056
685	-0.648074583111	-0.0611710140788
686	-0.572416117524	-0.225055209937
687	-0.557435453062	-0.318864523155
688	-0.657711037785	-0.363488012642
689	-0.589055839458	-0.317912924186
690	-0.604674276973	-0.296593759124
691	-0.566598438713	-0.379073729507
692	-0.673543377855	-0.395321007001
693	-0.637615604866	-0.466832444119
694	-0.654847806276	-0.466718721973
695	-0.667524374144	-0.380036215716
696	-0.77824392335	-0.455323604046
601	0.531744954909	-0.268914088063
624	0.211951830877	0.204944904615
647	-0.311432958014	-0.17508010227
673	-0.497958477585	-0.100603912228
697	-0.73020817876	-0.561234669319
720	-0.87288049905	-0.897194080468
738	-1.09402231469	-0.913955572108
756	-1.27306378027	-0.900006227265
775	-1.14790348879	-0.756839678374
625	0.16345669906	0.162271122591
626	0.110581666795	0.0154078150527
627	0.13796188017	0.112214818104
628	0.0335488408652	0.011074374683
629	-0.0409277776808	0.0380286981751
630	-0.0135759073956	-0.0260865148582
631	0.0201612068589	-0.18448342869
632	-0.0257115028333	-0.18270458188
633	-0.00034069039447	-0.215449071167
634	-0.0605311317928	-0.203305055221
635	-0.159459817021	-0.110090911149
636	-0.111217589245	0.00146676682934
637	-0.144533847921	-0.123701722858
638	-0.216507592252	-0.0369056750572
639	-0.255038499236	-0.18961745193
640	-0.265356738154	-0.256587077111
641	-0.209403224496	-0.136910798114
642	-0.293844706627	-0.124010029453
643	-0.267361798443	-0.161620549077
644	-0.228261988391	-0.107794875347
645	-0.257576759659	-0.11756803861
646	-0.221505457798	-0.145806744682
721	-0.764648124276	-0.984704516513
722	-0.765174929853	-1.02354255415
723	-0.866293848303	-1.01937168955
724	-0.87535308148	-1.05097973641
725	-1.00538608083	-1.05180377268
726	-1.1070681269	-1.02963247198
727	-1.10616267405	-1.00732732284
728	-1.141578194	-0.882779379091
729	-1.06685218247	-0.873175718885
730	-1.04678654176	-0.912983160187
731	-1.01324351093	-0.941205255949
732	-0.960593930504	-0.868689574526
733	-1.05600444861	-0.958703023125
734	-1.11937392575	-0.904181105675
735	-1.05643372727	-0.861782197566
736	-0.992593783183	-0.882328016814
737	-1.05981487866	-0.862677054283
757	-1.27999970486	-0.885104982849
758	-1.28056922202	-0.785797499859
759	-1.28869252722	-0.715987988521
760	-1.29423147457	-0.753487279993
761	-1.33356344022	-0.746460707852
762	-1.31851380292	-0.803950308692
763	-1.33380782971	-0.60931923094
764	-1.27888117772	-0.638848204683
765	-1.23866325447	-0.658966120199
766	-1.21478542634	-0.574017896795
767	-1.25428601506	-0.547784028216
768	-1.17678606338	-0.473326176527
769	-1.17813315364	-0.77671351062
770	-1.22034605283	-0.848949619294
771	-1.17750686114	-0.812659624065
772	-1.14642460245	-0.792743696406
773	-1.16666864725	-0.845369879471
774	-1.09261726568	-0.743949651133
847	-0.722682623885	-1.34299521349
848	-0.587832734258	-1.38093117474
849	-0.555776452586	-1.49200068654
850	-0.617334583576	-1.39869306684
851	-0.644345733398	-1.43883808188
852	-0.566037783373	-1.40415551482
853	-0.638733540882	-1.462398666
854	-0.617289035862	-1.40139395411
855	-0.626320361981	-1.39985876115
856	-0.595538178718	-1.37515837809
857	-0.686849653218	-1.3702644912
858	-0.55332580576	-1.3683133326
859	-0.611634465946	-1.35088406751
860	-0.593842896119	-1.36032805942
861	-0.675902541076	-1.36256542751
862	-0.476520846872	-1.36371142023
863	-0.552897995596	-1.3801549505
864	-0.504773624478	-1.37303264641
865	-0.438374958958	-1.40537233657
866	-0.409880990172	-1.43502855685
867	-0.376152850341	-1.42735466986
868	-0.31256222756	-1.49337118113
937	0.556211991793	-1.3615368369
938	0.58716848959	-1.42570309064
939	0.605673099913	-1.41308292596
940	0.628952931112	-1.45458456926
941	0.700843152322	-1.49377324073
942	0.674909847903	-1.40162159529
943	0.648227686038	-1.37423385551
944	0.554897107565	-1.30693645538
945	0.527312780786	-1.36339675944
946	0.553498120809	-1.33671046974
947	0.600811750796	-1.39598183067
948	0.634762840628	-1.32904016088
949	0.623190817446	-1.40913218306
950	0.724154275714	-1.43515839729
951	0.755261790042	-1.41167152148
952	0.688359153372	-1.30475161394
953	0.674353315788	-1.3148806996
954	0.634046945615	-1.2926454176
955	0.6748566885	-1.23422517985
956	0.689942447994	-1.30112965365
957	0.73903503066	-1.28453777018
958	0.706433875648	-1.35216833052
959	0.779984009828	-1.2876436884
960	0.856619534055	-1.30319639438
961	0.712170538736	-1.30590384216
962	0.793253814678	-1.25770211271
963	0.754192101041	-1.36174900492
964	0.817542629517	-1.30925414629
800	-1.12699012189	-1.11546226215
801	-1.13456499381	-1.17677865365
802	-1.133437217	-1.04148387186
888	-0.0678316528757	-1.32307659822
889	0.0468259939097	-1.30326872932
890	0.0315780312447	-1.25292247804
891	-0.0291643523764	-1.12483339002
892	-0.0105978524285	-1.16284720449
893	-0.0355344701514	-1.1996513467
894	0.0446099189344	-1.1947628018
895	0.165647688321	-1.17859188222
896	0.198130947089	-1.22945000385
897	0.243623378106	-1.25467529518
898	0.248428616879	-1.21915897929
899	0.181743598075	-1.16731902815
900	0.186734743309	-1.24613453593
901	0.191384811372	-1.28477373368
902	0.246488165735	-1.33773331338
903	0.228246869562	-1.3579000133
904	0.177889193279	-1.38740765604
905	0.257860153211	-1.41228156628
906	0.320188263326	-1.40473528863
907	0.232898230052	-1.48254315175
908	0.327942954087	-1.51517221979
909	0.333169087249	-1.61348827383
910	0.305042247965	-1.62915132059
911	0.333061565141	-1.56279380181
912	0.366771341986	-1.58029848852
913	0.444766220476	-1.64940514758
966	0.776040549838	-1.23927538932
967	0.820029616135	-1.2491898437
968	0.763616088703	-1.14433844398
969	0.705061656341	-1.11152963611
970	0.61545157018	-1.1076193518
971	0.680544420119	-1.18741625779
972	0.629968696475	-1.07143565086
973	0.60552565249	-1.01554503294
974	0.492629258969	-0.917195046503
975	0.527167573638	-0.925679246886
976	0.537197426991	-0.750934570887
977	0.444335782359	-0.81382357836
978	0.58549989022	-0.709744814084
979	0.482486035211	-0.578658070171
980	0.520053016311	-0.5537984332
981	0.522741422789	-0.534248486184
982	0.554690533394	-0.471546181307
804	-1.04171156442	-1.0896575534
805	-1.09405037446	-1.13649828542
806	-1.08251489268	-1.17814954477
807	-1.16991246555	-1.25504038757
808	-1.10149020069	-1.25833524986
809	-1.16081755139	-1.28901350957
810	-1.1228426976	-1.28409089763
811	-1.06360607573	-1.26424812851
812	-1.02618725834	-1.30274188231
813	-1.02023049417	-1.34823177251
814	-1.00788263358	-1.33097598731
815	-0.991531494925	-1.2050770106
816	-1.01662435906	-1.32290557197
817	-1.0185251301	-1.3017731759
818	-1.03264505684	-1.29199839217
819	-1.08796696385	-1.26980879197
820	-1.05993046666	-1.206710387
821	-1.09642017831	-1.20182247566
822	-1.05077831527	-1.19544783442
823	-1.00074500572	-1.23636655659
824	-1.01383890326	-1.2731100036
825	-0.861732688216	-1.24400919272
870	-0.28027296951	-1.45734312569
871	-0.277311319639	-1.4352823736
872	-0.108734441811	-1.47575227792
873	-0.223533237043	-1.48029627455
874	-0.197368382807	-1.50153837071
875	-0.213856092617	-1.51636138777
876	-0.217816692614	-1.43030213594
877	-0.140354812159	-1.37751356764
878	-0.110306956323	-1.44523057977
879	-0.140920924894	-1.45272034836
880	-0.141124628682	-1.43284539165
881	-0.143871587799	-1.4035657652
882	-0.137136406323	-1.33089099035
883	-0.118114864863	-1.33025999573
884	-0.15502409372	-1.18214848721
885	-0.215358123059	-1.20455440927
886	-0.135983845948	-1.28099234079
915	0.443302587204	-1.62155290303
916	0.430737758037	-1.64829205718
917	0.482349843823	-1.62761895715
918	0.636350899266	-1.63500992079
919	0.572246625586	-1.595945451
920	0.547575430726	-1.61826122726
921	0.463114321609	-1.64522024974
922	0.534295014368	-1.65328970963
923	0.535681812529	-1.67050591767
924	0.586845503176	-1.6460404968
925	0.560834516679	-1.65265658398
926	0.622900306292	-1.63073763619
927	0.57638571424	-1.59663412702
928	0.605797466664	-1.47347596747
929	0.602473358679	-1.46808065642
930	0.496734919405	-1.54646516517
931	0.529166111434	-1.52210392327
932	0.575220232466	-1.50705067268
933	0.558138922797	-1.50031700766
934	0.527688880705	-1.48097959903
935	0.545286515842	-1.43082838577
803	-1.140630316	-1.06997542387
826	-0.817972777017	-1.20788800423
846	-0.642758209872	-1.33024455211
869	-0.345872737106	-1.51402768356
887	0.076421773633	-1.30364847806
914	0.539152928711	-1.65486234575
936	0.576608084355	-1.41520217942
965	0.769277918145	-1.32773663556
983	0.530871504843	-0.44679215676
827	-0.83614861815	-1.25678231077
828	-0.830763636345	-1.18812427729
829	-0.906664197664	-1.29574961844
830	-0.886293269866	-1.2147793586
831	-0.868029523259	-1.185370151
832	-0.880934341669	-1.2554717568
833	-0.872250099612	-1.12344357056
834	-0.79101586803	-1.23080151462
835	-0.711552964259	-1.25357497729
836	-0.667374881063	-1.21135605587
837	-0.649368158691	-1.23423972028
838	-0.624795260674	-1.1974621592
839	-0.71722478538	-1.22438556733
840	-0.66938104789	-1.1580610475
841	-0.703911961751	-1.24080835369
842	-0.636578263977	-1.286410833
843	-0.665338401504	-1.40135652222
844	-0.698705764161	-1.20955754545
845	-0.667168254042	-1.2599821133
984	0.57265509478	-0.53124025363
985	0.530689739532	-0.577147318169
986	0.596689501279	-0.662081013004
987	0.62327609074	-0.666537850464
988	0.617356552347	-0.810250370082
989	0.582403075554	-0.936594831507
990	0.56410055688	-0.902486850507
991	0.597782411489	-0.914790147587
992	0.533364527072	-0.920034917355
993	0.519716650986	-0.909582469521
994	0.472463747325	-0.961006092634
995	0.520132491251	-0.977780584123
996	0.498647742247	-1.01759727981
997	0.402823129161	-1.0421764874
998	0.431139662917	-1.10529029724
999	0.416168563274	-1.12778572061
