# Supplementary material for: Experimental and theoretical model for the origin of coiling of cellular protrusions around fibers
Source: Nat Commun. 2023 Sep 12;14:5612. doi: 10.1038/s41467-023-41273-y (PMC10497540; doi:10.1038/s41467-023-41273-y)
Supplement: Supplementary file 29 — Source Data [file 41467_2023_41273_MOESM29_ESM.zip › Source Data/simulation-data/Fig6/C/t_vs_angle_E_1_F_2_c_75_elliptical_cylinder_two_arc_set3.dat]

0	0.0	0.0
1	0.0540825103157	0.0322774791681
2	0.117220716674	-0.0711670731406
3	0.0581422252054	-0.204338990478
4	0.0258510855445	-0.123932672251
5	0.0192066645384	0.0387741294258
6	0.0958059674195	0.0682242930192
7	0.239173822696	0.0394532367659
8	0.189753121763	0.0268152216624
9	0.11117243335	0.0190163532432
10	0.271782251214	-0.00135412289297
11	0.270657934031	0.0147574884492
12	0.332626502826	-0.0617567340057
13	0.381526219843	-0.0020879489936
14	0.403763367611	-0.0879130632601
15	0.408511855098	-0.15018538745
16	0.38860260365	-0.0859282917862
17	0.404120807003	-0.0749596287466
18	0.345478735899	-0.0459961276017
19	0.341976382021	-0.0691507565767
20	0.389172780172	-0.102576686467
21	0.381171960356	-0.0486587864908
22	0.276256693359	-0.17725627883
23	0.289010389993	-0.264219761
46	0.476083806099	0.0380038469982
70	0.397548804827	0.194133148027
101	0.0350082294752	0.537228352869
133	0.709638271403	0.216279980514
150	0.656685040377	0.058583422834
168	0.666120285087	0.102686206324
134	0.67822697187	0.101006476212
135	0.693705542011	0.243348815706
136	0.651360136066	0.219218251891
137	0.69546927304	0.234889396251
138	0.743512149774	0.0977429519918
139	0.708816273565	0.215480471754
140	0.664834612772	0.159371674757
141	0.648038855146	0.0863906813466
142	0.672802069514	0.299421836472
143	0.690136915323	0.230519650703
144	0.627627247396	0.132591157646
145	0.666314808489	0.0543380653258
146	0.672502812	0.17267767731
147	0.678045216066	0.0650903481351
148	0.643666644706	0.0803161791346
149	0.63619611114	0.0500684760539
71	0.332283241834	0.272142703825
72	0.354454997107	0.294235925334
73	0.341768630745	0.169662486252
74	0.342606633065	0.140090987426
75	0.35881009097	0.160810026132
76	0.216939347673	0.251334226801
77	0.25020609178	0.161204522471
78	0.309571240285	0.194620903362
79	0.251988691209	0.228297780641
80	0.186984130691	0.18518624229
81	0.180308380536	0.185192280928
82	0.210506220701	0.152257743327
83	0.0955994625373	0.14378478553
84	0.160948891548	0.121253925938
85	0.054810084726	0.14758119675
86	0.123110965376	0.177739862509
87	0.109905608498	0.222298913577
88	0.0700579214347	0.227482578459
89	0.07433918937	0.297804449474
90	0.0426043322978	0.32109385003
91	0.0692530705665	0.369730362433
92	0.0840474754537	0.36731445637
93	0.00244899165265	0.321796266003
94	0.0582095631264	0.237463321995
95	0.0138798307417	0.341767271651
96	-0.0359799004901	0.367357824076
97	-0.0095926840957	0.361467595707
98	0.0345175728072	0.409637100542
99	0.124761708854	0.380258284078
100	0.0482919732612	0.432962857711
169	0.715520266398	0.119016622036
170	0.674034782221	0.279335103869
171	0.69520202838	0.242235343889
172	0.706840874964	0.132699535476
173	0.705501178846	0.229678780962
174	0.646553771292	0.128141977334
175	0.625381265557	0.0705322514848
176	0.630829141054	-0.0271346722959
177	0.697368783826	0.280651762486
178	0.729566952356	0.194155266381
179	0.66942339835	0.150699128072
180	0.615633874984	0.0552879334945
181	0.731825831183	0.0344570470605
182	0.755832999414	0.131325854763
183	0.748594353327	0.220175410383
184	0.762705632674	0.173688743424
185	0.695496556815	0.170057513815
186	0.49409912614	0.165703158708
187	0.584364017881	0.108514996036
188	0.676099021844	0.0141901834356
189	0.633077689432	0.0666351926025
190	0.645153556529	-0.0726078732844
191	0.79063566261	-0.0385234392352
192	0.844387012782	-0.0209404143522
193	0.84161712841	-0.110080412422
194	0.856035579512	-0.265428952799
195	0.862249718676	-0.25313176433
196	0.811711226714	-0.168577156335
197	0.823565894792	-0.340488211537
198	0.803254645438	-0.316103060784
199	0.76060262448	-0.330779534395
24	0.250668564311	-0.19560407915
25	0.166590486399	-0.159136078744
26	0.211006969189	-0.226579080287
27	0.173663203285	-0.266902923416
28	0.26814093693	-0.200440486176
29	0.259168450228	0.000736644580085
30	0.262791429172	-0.0689063151383
31	0.316184164279	-0.030605432625
32	0.2547565813	-0.0645121294034
33	0.246892096234	-0.0544810292605
34	0.199472550232	-0.0140675226719
35	0.254177431877	0.0139540312709
36	0.343678287217	0.0683294748884
37	0.340563877962	0.119036419396
38	0.351856836103	0.256128435674
39	0.361347913845	0.180918804866
40	0.312357285368	0.178390170255
41	0.397047161806	0.194252496898
42	0.283705050219	0.126557014491
43	0.278664381191	0.12269308182
44	0.304404891469	0.0313969272622
45	0.358282956572	0.100578195354
102	0.196109122443	0.551314632798
103	0.179498179059	0.609500800888
104	0.243402847932	0.522206508475
105	0.28176956061	0.579649214534
106	0.448119273666	0.516170552554
107	0.414914634122	0.569051542059
108	0.446757928668	0.645142032572
109	0.527875867312	0.562578534987
110	0.607130930212	0.487441729864
111	0.615740132703	0.660927916009
112	0.641645554845	0.595866882201
113	0.613361086002	0.325473434641
114	0.520219413433	0.289869732925
115	0.594229840207	0.240513554356
116	0.611415543892	0.215534785433
117	0.660736474884	0.0675880922277
118	0.565141289792	0.0901423144045
119	0.542604475379	0.0348972303864
120	0.550042218408	0.113828114425
121	0.458167403302	0.0779298750364
122	0.458593536709	0.112717438836
123	0.467102190035	-0.00550120186029
124	0.555269413391	0.0171284052607
125	0.61575520144	-0.00869902420471
126	0.515056697347	-0.0363786567819
127	0.532555445007	-0.0772459006474
128	0.544048868229	-0.0637768103042
129	0.557053856066	-0.0305858481876
130	0.637268060414	0.041712154542
131	0.659306461692	0.104836286289
132	0.680822719248	0.200061001309
47	0.45307937107	0.0227930541084
48	0.460859248527	0.00934030942479
49	0.39996349591	0.035905190412
50	0.445810185395	0.0640404004709
51	0.347822928802	0.0647261904932
52	0.378048884402	0.0147340607294
53	0.385180873243	0.0195261204353
54	0.364748257784	0.0467450078708
55	0.434171003827	0.10688892781
56	0.319179755255	0.0717738774024
57	0.337131355139	0.118902626097
58	0.373216111765	0.087532338432
59	0.325090746145	0.0701087869416
60	0.347492565615	0.201762677998
61	0.372965053311	0.222799099962
62	0.381964515542	0.152500237582
63	0.354197229399	0.143866057316
64	0.302023977001	0.159221340341
65	0.286057149381	0.251662198871
66	0.215894842353	0.309635388862
67	0.300932504704	0.257264699649
68	0.280572912272	0.228275520611
69	0.272397768096	0.265335357143
151	0.70362712226	0.0761881502813
152	0.673678780635	0.0139089989602
153	0.703767626966	0.0404074549972
154	0.727379806915	-0.00697812068116
155	0.779340849762	-0.0112043458432
156	0.733731658546	0.017847836947
157	0.749853563239	-0.0647188232447
158	0.741279884084	-0.0604234420004
159	0.744153418005	0.0230070167967
160	0.649165738241	0.0303976662386
161	0.613231036002	0.083832832327
162	0.56792666504	0.0693588766305
163	0.570796719643	0.122292552672
164	0.587047174057	0.124475574764
165	0.612608402454	0.178354992211
166	0.565341748738	0.200918037391
167	0.613889093712	0.0489400474401
276	0.750344615823	-0.498857958216
277	0.68698173352	-0.493073964174
278	0.741767694829	-0.405416673137
279	0.679286051138	-0.509785347236
280	0.684090016355	-0.520520256319
281	0.688186920963	-0.553952415814
282	0.724086467477	-0.426162917252
283	0.734720432501	-0.531137995532
284	0.796837011117	-0.382234036993
285	0.787421045655	-0.433645152395
286	0.778484651359	-0.44982595094
287	0.831185681006	-0.46179535199
288	0.870515928951	-0.529010520623
289	0.887259444526	-0.490073700657
290	0.803646585147	-0.571441827603
291	0.812760666879	-0.451130498855
292	0.796863444559	-0.508298812522
293	0.803946989234	-0.47324141585
294	0.744986692805	-0.458540208153
295	0.757314403464	-0.452700455399
201	0.713955954879	-0.367007253759
219	0.860087772475	-0.396717273532
239	0.84640719404	-0.383203243117
257	0.742325947599	-0.578108833291
275	0.757147139051	-0.615573879923
296	0.739504392991	-0.430170583086
319	0.869311276849	-0.76021558267
340	0.784144546901	-0.806700579924
276	0.750344615823	-0.498857958216
277	0.68698173352	-0.493073964174
278	0.741767694829	-0.405416673137
279	0.679286051138	-0.509785347236
280	0.684090016355	-0.520520256319
281	0.688186920963	-0.553952415814
282	0.724086467477	-0.426162917252
283	0.734720432501	-0.531137995532
284	0.796837011117	-0.382234036993
285	0.787421045655	-0.433645152395
286	0.778484651359	-0.44982595094
287	0.831185681006	-0.46179535199
288	0.870515928951	-0.529010520623
289	0.887259444526	-0.490073700657
290	0.803646585147	-0.571441827603
291	0.812760666879	-0.451130498855
292	0.796863444559	-0.508298812522
293	0.803946989234	-0.47324141585
294	0.744986692805	-0.458540208153
295	0.757314403464	-0.452700455399
201	0.713955954879	-0.367007253759
219	0.860087772475	-0.396717273532
239	0.84640719404	-0.383203243117
257	0.742325947599	-0.578108833291
275	0.757147139051	-0.615573879923
296	0.739504392991	-0.430170583086
319	0.869311276849	-0.76021558267
340	0.784144546901	-0.806700579924
364	0.709021009826	-0.292599358003
395	0.654917437249	-0.506235381232
365	0.7100731255	-0.196161784915
366	0.793209351461	-0.120957406211
367	0.853466202403	-0.112151098633
368	0.800361234027	-0.217506621393
369	0.841943596929	-0.191128365232
370	0.795282791637	-0.2010428508
371	0.764424345661	-0.248703155223
372	0.780996858496	-0.186244812798
373	0.786848910132	-0.23022990305
374	0.774253111523	-0.198289316643
375	0.797594916611	-0.198784040463
376	0.765622235723	-0.168001897577
377	0.765073052463	-0.0661624114139
378	0.789983032982	-0.0112915929201
379	0.775754708399	0.169482173522
380	0.839740263625	0.048367460835
381	0.83759338757	-0.148574803418
382	0.828994332908	-0.0866028730653
383	0.82267326689	-0.101116232711
384	0.80795582144	-0.18567059061
385	0.786829244414	-0.327715516211
386	0.788509195876	-0.45107076815
387	0.765945225317	-0.489092255348
388	0.772308191286	-0.593090601521
389	0.749893331163	-0.57133652473
390	0.779509569526	-0.507885894231
391	0.802485259767	-0.591720866424
392	0.808491727353	-0.474035798282
393	0.746761026765	-0.568801697934
394	0.725773387075	-0.508935789236
202	0.67436891943	-0.226596233448
203	0.731851495087	-0.384705771907
204	0.775860539569	-0.34629032865
205	0.81884345613	-0.431103214505
206	0.772639775826	-0.508923423262
207	0.790742733187	-0.379899391796
208	0.81438540024	-0.336958986824
209	0.778587561807	-0.390505238589
210	0.835026258709	-0.24688034438
211	0.871166998914	-0.335586691063
212	0.879476643009	-0.446583466077
213	0.878450056955	-0.371653636111
214	0.818455453914	-0.388695660453
215	0.723019423837	-0.385295494816
216	0.766729176425	-0.474218363492
217	0.786673519662	-0.491604746282
218	0.803151747133	-0.442418215578
320	0.886317233598	-0.735214314972
321	0.90210990594	-0.83243923999
322	0.847958056183	-0.736244571589
323	0.751249280699	-0.735058565056
324	0.787431135654	-0.639394590279
325	0.872756354887	-0.65539813443
326	0.898020992707	-0.575621177789
327	0.856621068983	-0.636847274422
328	0.913692429684	-0.669895175313
329	0.827329441368	-0.630955484936
330	0.87657964576	-0.684941332849
331	0.875976344741	-0.655124776419
332	0.820365622197	-0.613952150375
333	0.864957022437	-0.621145376515
334	0.832066500622	-0.666686542535
335	0.902137451618	-0.808137404505
336	0.849353848944	-0.781493474896
337	0.889070940485	-0.717826430883
338	0.826640501737	-0.815257779903
339	0.785359587849	-0.817150419711
200	0.686594318683	-0.444945840252
240	0.842958634998	-0.400469990133
241	0.85319358006	-0.55460387444
242	0.834769787689	-0.498654148079
243	0.84246540744	-0.528045732949
244	0.832374694384	-0.432591704563
245	0.797240657829	-0.401562751277
246	0.801193746555	-0.418554013809
247	0.780373947353	-0.566687384834
248	0.771028837789	-0.579107369127
249	0.809887605012	-0.560297696143
250	0.687266702155	-0.473205852869
251	0.726358695064	-0.493903537881
252	0.785618731484	-0.411592269149
253	0.68427269747	-0.442291019826
254	0.715017351721	-0.379567277556
255	0.737483235436	-0.515581280499
256	0.750432319249	-0.52083955995
396	0.802854047447	-0.479711927641
397	0.829798897184	-0.52957007615
398	0.835052462046	-0.487634039306
399	0.803779437114	-0.508762154091
341	0.760425558141	-0.825261835413
342	0.723323692298	-0.734600847554
343	0.806878212838	-0.719535127174
344	0.848188627286	-0.61595775481
345	0.830343781326	-0.621272053587
346	0.773191160467	-0.549493022565
347	0.658369253839	-0.634001769892
348	0.758432608361	-0.462276250386
349	0.73907384644	-0.452219582691
350	0.807784625441	-0.550989912797
351	0.670531123975	-0.48613460108
352	0.738793587049	-0.533069938965
353	0.750651166522	-0.68304044358
354	0.718831453235	-0.591015509232
355	0.734563660397	-0.721114217391
356	0.764602743037	-0.650225152369
357	0.746959910237	-0.642407728278
358	0.835762688448	-0.56138703952
359	0.818524142944	-0.51432837636
360	0.821393264157	-0.435428181207
361	0.824350840897	-0.225729544605
362	0.857021733181	-0.193482987469
363	0.758723787014	-0.177380796069
297	0.784745358889	-0.50774783354
298	0.773700690242	-0.369997213775
299	0.744532772018	-0.468138897988
300	0.671807186906	-0.427022953176
301	0.702106776182	-0.515993587896
302	0.736424487669	-0.521992855139
303	0.697998524091	-0.415214709036
304	0.712303069826	-0.565614827976
305	0.72166331172	-0.643257280067
306	0.793313976798	-0.703275140378
307	0.806703477601	-0.616089664579
308	0.771477088487	-0.713894513885
309	0.851357746919	-0.714041231075
310	0.82188303038	-0.762992888164
311	0.864288629729	-0.693125516328
312	0.813670044598	-0.684804021506
313	0.816295886189	-0.763469533357
314	0.846488030013	-0.717409855981
315	0.830050812887	-0.773005663119
316	0.842370207471	-0.709362152553
317	0.833434236325	-0.699511142487
318	0.865250373724	-0.683694989666
220	0.843022128346	-0.357329346144
221	0.824323051391	-0.279643690274
222	0.90975411206	-0.206586507533
223	0.866165744445	-0.189735977525
224	0.907708224205	-0.186026683707
225	0.85037752582	-0.185572162978
226	0.857536442405	-0.157122180476
227	0.844986339752	-0.0773043840932
228	0.826244054362	-0.00356048758479
229	0.793693684179	-0.188323932533
230	0.795040158579	-0.238979755898
231	0.824127578103	-0.273402678812
232	0.875162006723	-0.310306122232
233	0.822888705334	-0.308330143045
234	0.806565787921	-0.227550767677
235	0.753478731259	-0.200678799432
236	0.831783704022	-0.257762851403
237	0.842698602718	-0.351797577342
238	0.905879193515	-0.346648289865
258	0.78213177569	-0.511935659571
259	0.773359665207	-0.512772398733
260	0.74821844727	-0.562643372196
261	0.775898793354	-0.602354765497
262	0.80299674027	-0.419390944372
263	0.769380688545	-0.413712738848
264	0.781258020778	-0.570085870219
265	0.754625619243	-0.495687717305
266	0.746843807719	-0.515007342601
267	0.725364761715	-0.481731573821
268	0.77970099731	-0.458904319335
269	0.770559451357	-0.446531161856
270	0.715915343423	-0.443815154141
271	0.705706855976	-0.429877422556
272	0.69384774721	-0.481558703657
273	0.753819183278	-0.553022073844
274	0.740992959418	-0.521873836995
491	0.945052203223	-0.703175920234
492	0.896090140998	-0.69878593044
493	0.885933564011	-0.603126258439
494	0.899114010343	-0.559527739282
495	0.927690964445	-0.511234056318
496	0.915725999037	-0.446254665013
497	0.864218686517	-0.440891385437
498	0.842061795052	-0.531169529995
499	0.812914399299	-0.454071219704
500	0.853724581753	-0.390227118642
501	0.905911837722	-0.182989007266
502	0.839055725299	-0.151236068506
503	0.897995680088	-0.323333859539
504	0.841095123557	-0.332432227093
505	0.920723290526	-0.281619089635
506	0.840420714818	-0.235505611603
507	0.919636139226	-0.276390019343
508	0.889918842117	-0.332643671632
509	0.956513706635	-0.336307367794
420	0.593516426743	-0.777906178872
438	0.682802794562	-0.865549092567
456	0.76005735139	-0.966604724337
474	0.754059344548	-0.9575247854
421	0.622013047945	-0.676533869746
422	0.655791022051	-0.81959737748
423	0.664390781963	-0.825571828924
424	0.651114843748	-0.733195065539
425	0.617745858251	-0.629438480699
426	0.589553690702	-0.721582266562
427	0.54721596412	-0.711645412718
428	0.588721065413	-0.746932518729
429	0.559869992062	-0.803099587927
430	0.653480702987	-0.687853458304
431	0.602781656173	-0.574194136781
432	0.686166641222	-0.787847901797
433	0.654397848706	-0.806002355291
434	0.631194296384	-0.847414681088
435	0.620557121671	-0.875761390612
436	0.679750811451	-0.927698331234
437	0.68195356689	-0.905328368177
555	1.32062234192	-0.885638605522
556	1.30068947316	-0.740171989969
557	1.33287054455	-0.724904401809
558	1.37340299385	-0.682571209883
559	1.36234796869	-0.843291470271
560	1.34241952371	-0.903722699857
561	1.33759631337	-0.861170316786
562	1.32610713009	-0.895224202077
563	1.27989075621	-0.922719573842
564	1.33439164772	-0.956314131455
565	1.24192244979	-0.81449317771
566	1.27738045532	-0.765211235066
567	1.30263497128	-0.827034923842
568	1.28170369807	-0.887027927952
569	1.31723648243	-0.848564124932
570	1.29385715869	-0.731767739046
571	1.29286998409	-0.921650593564
572	1.30528559644	-0.934981925725
573	1.38397800189	-0.971465308563
574	1.28816560552	-0.998013561899
575	1.34317190256	-0.887451316868
576	1.32275347946	-0.814174296199
400	0.823191234551	-0.437504288466
401	0.835884770113	-0.420698371465
402	0.80489481343	-0.33585148429
403	0.79566210563	-0.376227468174
404	0.765607598652	-0.38757287581
405	0.705397634178	-0.454794973289
406	0.70467394115	-0.515360915818
407	0.59254158631	-0.455595645639
408	0.619836308755	-0.59666534339
409	0.622957317734	-0.445343493847
410	0.678089800344	-0.395604555414
411	0.695359545986	-0.424133641225
412	0.706894304453	-0.590959657327
413	0.65218577504	-0.551601112772
414	0.66162348909	-0.546100244447
415	0.651257585653	-0.529442892024
416	0.674210318803	-0.615373527903
417	0.693779019627	-0.549404500514
418	0.652369182526	-0.679887738489
419	0.701474007855	-0.675922602366
457	0.749995132923	-0.969277887203
458	0.709711813894	-0.884201100489
459	0.780614586028	-0.88379298242
460	0.757517387815	-0.861716197472
461	0.841370449714	-0.805318605384
462	0.867472230791	-0.833839891284
463	0.803933458018	-0.977734723787
464	0.744497798778	-1.03105603339
465	0.725643613896	-1.04246813614
466	0.791928031007	-1.05878224097
467	0.820363928794	-1.1021720562
468	0.760916306315	-1.02608927526
469	0.730564737869	-1.04435440658
470	0.725430315019	-0.987084991927
471	0.730942540093	-0.92627152198
472	0.752506449335	-0.963728809812
473	0.709237678197	-0.989726733608
528	1.12057567616	-0.832423229104
529	1.16123266727	-0.793819667578
530	1.19128954137	-0.882404107292
531	1.21934379213	-0.932106532579
532	1.23129935117	-0.912944285
533	1.26960174382	-0.905036958567
534	1.31771071581	-0.923555407183
535	1.23851750927	-0.939934123712
536	1.25971561802	-0.994011895857
537	1.20745994957	-0.998183647124
538	1.23785285305	-1.01522314841
539	1.27508271519	-1.02167865436
540	1.20076154223	-1.02790190182
541	1.28752346487	-1.05246002855
542	1.22834343275	-1.0792070592
543	1.23090061148	-1.0915180379
544	1.27292268548	-1.0454494059
545	1.20098940669	-1.10625397104
546	1.25997716832	-1.04040641858
547	1.28493530159	-1.05635273878
548	1.24181002982	-1.00850340234
549	1.26876869473	-1.07226215681
550	1.30110060501	-1.00236266853
551	1.27449741781	-0.977874315224
552	1.31294520383	-1.0019460867
553	1.37050129992	-0.922642895067
578	1.32250619215	-0.804119947873
579	1.22980047566	-0.848583288739
580	1.19088152741	-0.902467084478
581	1.1777277361	-0.930652971708
582	1.20411187798	-0.861773666251
583	1.23802498918	-0.760817284232
584	1.14900393598	-0.877442830923
585	1.13285840926	-0.873454553411
586	1.08362278098	-0.89248900547
587	1.13917882147	-0.933984482591
588	1.15069357633	-0.960129104225
589	1.15614885868	-0.991378223436
590	1.18728085306	-0.917723321205
591	1.13434273405	-0.912460988515
592	1.12241653681	-0.948501384623
593	1.22568411453	-0.851189656469
594	1.21548936761	-0.858116256574
595	1.24816039087	-0.904106018425
596	1.30683246323	-0.997270605407
597	1.28189743549	-1.0262860574
598	1.23475969785	-0.954492328267
599	1.25804639977	-0.922080025339
510	0.994946681099	-0.329405895954
527	1.22247830478	-0.775564533381
554	1.32149600711	-0.89553789739
577	1.29867845515	-0.858545307342
511	1.00879582976	-0.37723784326
512	0.973805234964	-0.393287052823
513	1.01661060112	-0.519856788091
514	1.02230997267	-0.576798430687
515	0.982185569052	-0.605871449107
516	0.928386688013	-0.592393296852
517	1.01764055761	-0.622014395022
518	1.01832846095	-0.651492846733
519	1.03082169791	-0.584884583477
520	1.0531052603	-0.506785940825
521	1.09569555789	-0.62089535432
522	1.068235881	-0.663823050525
523	1.11625920179	-0.613633222046
524	1.13261412555	-0.713429318409
525	1.11323357269	-0.648638750459
526	1.22268493215	-0.71801524614
439	0.574674390168	-0.911638400442
440	0.538727543426	-0.960759157525
441	0.515026528652	-0.851261540197
442	0.56227173491	-0.994587453257
443	0.622295650013	-1.00412221816
444	0.5895113392	-1.03918360335
445	0.617862859455	-1.0065875311
446	0.532948965261	-1.02029500031
447	0.558851737282	-1.06712511916
448	0.524039973088	-1.06989142622
449	0.563454879081	-1.07638730782
450	0.666097663495	-1.08253268111
451	0.625246052494	-1.00720408578
452	0.691450604303	-1.00415096493
453	0.647060447083	-1.0005217081
454	0.610217228092	-0.899113715614
455	0.71473127581	-0.938072205437
475	0.713482227538	-0.961312632524
476	0.68687429063	-1.01492064777
477	0.754883765443	-0.923436067465
478	0.761101195211	-0.834298258286
479	0.774033182643	-0.847829145789
480	0.787569870733	-0.838453863095
481	0.768811859998	-0.826752997756
482	0.759051717497	-0.801328546649
483	0.745998990975	-0.881543568943
484	0.738736815984	-0.855049213481
485	0.725176222097	-0.729300348413
486	0.750328757227	-0.720756820583
487	0.827740758567	-0.736695878674
488	0.779122735683	-0.747472322033
489	0.785981203647	-0.828597981475
490	0.880038949097	-0.829687744557
698	-0.0149327692846	-1.29097488454
699	-0.125086038256	-1.35981848033
700	-0.0824049655568	-1.32001409567
701	-0.279007422515	-1.33095549712
702	-0.105106485811	-1.24685292903
703	-0.065434999194	-1.0992970027
704	-0.103389254736	-1.19886428037
705	-0.118510110047	-1.15264997202
706	-0.284284291792	-1.19266576338
707	-0.229597592706	-1.22787269802
708	-0.0559573773884	-1.15323288312
709	-0.0389945909496	-1.15161771263
710	-0.0955593244657	-1.21213496265
711	-0.0762382698305	-1.19194663124
712	-0.141383990195	-1.1458755625
713	-0.0505838473833	-1.1573237833
714	-0.0211614891488	-1.13516081861
715	-0.124237791407	-1.10142119738
716	-0.142455182425	-1.17108084132
717	-0.116481721499	-1.09382747828
718	-0.18031326816	-1.16659532478
719	-0.302604393042	-1.20427741193
602	1.13046771122	-0.891088095358
603	1.16889781536	-0.825318408659
604	1.21873603818	-0.765563310648
605	1.13477530377	-0.791485313618
606	1.16298278334	-0.747976577331
607	1.17339205731	-0.73340895395
608	1.12725270424	-0.784509571193
609	1.21756063305	-0.816506365808
610	1.22022084757	-0.863102224405
611	1.21430403554	-0.925082672688
612	1.17073499904	-0.856944463712
613	1.22968895989	-0.776493709449
614	1.20038593251	-0.818361325468
615	1.09748310918	-0.850351669408
616	1.08169990574	-0.811004540055
617	1.0643391724	-0.775806314298
618	1.07473725274	-0.676061889439
619	1.09720443407	-0.675060872424
620	1.16063243653	-0.764823596476
621	1.18331500117	-0.76553971354
622	1.19736525215	-0.897795347627
623	1.22870322988	-0.891039840817
776	-0.55323450934	-1.46183527358
777	-0.525231062211	-1.54145295489
778	-0.518031639843	-1.4794592398
779	-0.460320853322	-1.48974314971
780	-0.445486124058	-1.4747761886
781	-0.455384465567	-1.54430347597
782	-0.310848544583	-1.57596364399
783	-0.31943467078	-1.52829723981
784	-0.314149314496	-1.55091704483
785	-0.400785185853	-1.51156635518
786	-0.418044696456	-1.52058034271
787	-0.4305908671	-1.53937628532
788	-0.454485566338	-1.60268470893
789	-0.54511544694	-1.53098964583
790	-0.623480260188	-1.53144147396
791	-0.629084336755	-1.49844568522
792	-0.587138368858	-1.52137734946
793	-0.665175424961	-1.51340404437
794	-0.550199257927	-1.49908164119
795	-0.6241095145	-1.53782520369
796	-0.624431200757	-1.52324633196
797	-0.682956855226	-1.54699336981
798	-0.69120407179	-1.49825806395
799	-0.689909945373	-1.50027090296
648	1.08035485729	-0.805636591617
649	1.06331798655	-0.870803180866
650	1.10578845954	-0.908672775203
651	1.10912519665	-0.903826717623
652	1.01233346158	-0.870733163559
653	1.01448248638	-0.854136281191
654	1.01930198421	-0.84325061209
655	1.0089454264	-0.843072960804
656	0.986689190815	-0.936197602354
657	1.00645684422	-0.913758467082
658	1.00523340141	-0.847336836242
659	0.93880626015	-0.941494361698
660	0.995607346187	-1.03531659398
661	0.956112881993	-1.02580217644
662	0.952649494808	-0.986034229172
663	0.916175806402	-1.06366163136
664	0.915829392229	-1.15128360663
665	0.839027897403	-1.16975155172
666	0.854690995414	-1.1721687905
667	0.932612466298	-1.2583595618
668	0.906997419677	-1.17517195218
669	0.774884292876	-1.19568914195
670	0.760398780352	-1.17520264827
671	0.843971343365	-1.28123269476
672	0.835323583686	-1.22713363669
739	-0.301866641308	-1.38774341207
740	-0.213347327648	-1.36064652381
741	-0.25559584318	-1.45702191036
742	-0.168390861338	-1.46419050205
743	-0.32465652822	-1.48773110043
744	-0.291830918097	-1.5067840223
745	-0.302450047192	-1.4486433706
746	-0.345427316411	-1.55413061879
747	-0.428692625903	-1.51746463367
748	-0.341973088531	-1.42052411331
749	-0.354475721669	-1.43262287691
750	-0.39248079631	-1.51102612801
751	-0.323096432097	-1.47093581989
752	-0.325971123158	-1.46181367033
753	-0.376071238918	-1.44583855806
754	-0.404259342555	-1.43920277771
755	-0.379493103209	-1.42752930376
600	1.20701498839	-0.973209628652
674	0.667739845677	-1.26358924407
675	0.601208571953	-1.34456837603
676	0.691849881979	-1.34571752494
677	0.722371888434	-1.36756865741
678	0.602612702916	-1.38196757578
679	0.53008312672	-1.37881297656
680	0.5928054403	-1.35684641405
681	0.551785695106	-1.33532872612
682	0.439615108155	-1.31061258491
683	0.417681494764	-1.34819563023
684	0.413528354463	-1.26010148973
685	0.393435736883	-1.41089824852
686	0.384709708495	-1.41532818881
687	0.410259618745	-1.35690684636
688	0.346730564189	-1.37340896572
689	0.366490005019	-1.38111491317
690	0.382356704411	-1.32725944197
691	0.283027140065	-1.35073360498
692	0.189477624578	-1.33444333983
693	0.143119457056	-1.31864366084
694	0.0781994543188	-1.41789063688
695	0.0703153125879	-1.3166065412
696	0.050060195592	-1.25313958891
601	1.17757321455	-0.893533560945
624	1.24808036245	-0.800695587419
647	1.12448393522	-0.818353314597
673	0.73474838554	-1.29415238229
697	-0.0373795019766	-1.30908415027
720	-0.354634660116	-1.1842398267
738	-0.361517201597	-1.28994610052
756	-0.323832599386	-1.40770895868
775	-0.46062060604	-1.50472733909
625	1.25725379124	-0.767658672276
626	1.23416807044	-0.771323648576
627	1.27163912095	-0.907125026113
628	1.24353911944	-0.733226335356
629	1.25101865486	-0.81195106131
630	1.26429323973	-0.803328351684
631	1.26881594981	-0.842221611589
632	1.25726950838	-0.736216174901
633	1.3155645123	-0.798426387399
634	1.35998104651	-0.732687049521
635	1.30355285349	-0.726065647103
636	1.30379212919	-0.791695500523
637	1.29457079562	-0.806156605204
638	1.23760289391	-0.830319944781
639	1.30788515738	-0.778061930256
640	1.25210350818	-0.809862566423
641	1.30591982902	-0.815102160749
642	1.25153391816	-0.763487280135
643	1.31391413288	-0.771953159614
644	1.32767453313	-0.795473815674
645	1.30778692783	-0.728757494936
646	1.14590602958	-0.771006459575
721	-0.26657540191	-1.22022697334
722	-0.341917109239	-1.18411806628
723	-0.28433405566	-1.26845112951
724	-0.274253849215	-1.28661205182
725	-0.438840654553	-1.27866661454
726	-0.339495984248	-1.30684102278
727	-0.32172182956	-1.31746967679
728	-0.369909936315	-1.303946632
729	-0.362481080965	-1.31561561661
730	-0.371680570682	-1.37760558655
731	-0.392828253912	-1.45006849896
732	-0.385034263107	-1.30784491278
733	-0.466420459421	-1.26033284732
734	-0.538738841407	-1.30274538636
735	-0.439974484481	-1.30796921472
736	-0.344049865771	-1.33925954932
737	-0.471685451435	-1.33790623421
757	-0.358913826438	-1.39574045554
758	-0.325799852484	-1.50097551869
759	-0.310118480392	-1.50178069613
760	-0.301477605531	-1.47958674118
761	-0.349534844608	-1.53362711184
762	-0.378089612004	-1.56511747586
763	-0.376443852163	-1.45862689015
764	-0.394095444794	-1.52264608288
765	-0.373776242971	-1.49268724485
766	-0.369263067789	-1.53576104379
767	-0.327672054066	-1.49100226509
768	-0.339247778305	-1.5448562338
769	-0.39628294152	-1.5062847426
770	-0.369225699951	-1.5274640191
771	-0.505305894085	-1.5715805331
772	-0.509837805018	-1.55607725388
773	-0.536632270075	-1.53185032627
774	-0.496383014791	-1.51672961454
847	-0.889388805834	-1.59469703473
848	-0.813776105843	-1.57026169752
849	-0.799813257906	-1.5277697923
850	-0.753965092165	-1.57041535977
851	-0.732318037956	-1.58307711179
852	-0.723170824499	-1.52802145384
853	-0.757539638222	-1.55457109056
854	-0.822452066294	-1.49624411421
855	-0.783902160497	-1.53295066889
856	-0.712763174212	-1.46361957729
857	-0.762093133614	-1.55723746705
858	-0.756404451078	-1.55549205132
859	-0.790600894683	-1.60026568221
860	-0.782007883816	-1.59563713883
861	-0.777239128802	-1.6019754401
862	-0.857139906366	-1.61822789035
863	-0.803037305845	-1.61532883652
864	-0.873236456058	-1.57081896753
865	-0.855441354396	-1.56340604526
866	-0.864176384402	-1.6215289412
867	-0.922421095929	-1.64355842115
868	-0.946996931475	-1.51566225131
937	-0.689592609001	-1.03887309608
938	-0.727300101463	-1.06205965002
939	-0.703954925251	-0.976099650942
940	-0.648140708073	-0.951475696552
941	-0.768110461234	-0.883189870424
942	-0.732216429334	-0.770535669374
943	-0.781359515143	-0.908245413984
944	-0.820573828303	-0.90689778814
945	-0.663386111238	-0.832358428059
946	-0.717613984764	-0.960204332858
947	-0.645036623999	-0.870690330073
948	-0.733877954341	-0.804826180584
949	-0.674137012476	-0.810539040641
950	-0.481512021351	-0.73666754246
951	-0.527747165599	-0.727609887082
952	-0.487001031938	-0.699499646245
953	-0.501504451358	-0.659089077316
954	-0.444378923697	-0.612291617124
955	-0.511207550976	-0.634695633004
956	-0.616488018804	-0.535382176422
957	-0.66290557816	-0.552071156926
958	-0.623539542478	-0.549013357995
959	-0.620389725726	-0.484546023833
960	-0.655729421306	-0.510251587963
961	-0.707713371272	-0.507462037555
962	-0.626759201363	-0.485853402224
963	-0.740916232398	-0.42982757764
964	-0.536440388186	-0.332457983922
800	-0.700553063744	-1.54660728776
801	-0.703243880671	-1.52198703428
802	-0.717386018232	-1.49276034248
888	-0.915658132686	-1.46553736224
889	-1.02030846825	-1.46546544339
890	-1.0423613894	-1.46954249136
891	-1.11043766907	-1.52893837109
892	-1.0781138542	-1.52817802073
893	-1.03903387006	-1.55309163951
894	-1.03494706465	-1.54859300961
895	-1.09478246352	-1.58460344596
896	-1.11270334289	-1.57072620984
897	-1.03593859813	-1.50999770214
898	-0.923341511941	-1.49540877759
899	-0.957066354633	-1.44562590724
900	-0.948474197499	-1.45909644934
901	-0.951009518541	-1.31351002997
902	-0.954659634348	-1.20162926238
903	-0.845633566482	-1.22086361916
904	-0.837495202291	-1.13486800755
905	-0.878363591217	-1.08806957662
906	-0.955500315333	-1.14881431446
907	-0.926329201793	-1.12166620749
908	-0.941119347326	-1.25820498561
909	-0.916697900605	-1.26911951185
910	-0.821772641556	-1.31103099613
911	-0.78824433787	-1.29948096258
912	-0.768637343484	-1.25466758264
913	-0.735717855411	-1.17841158968
966	-0.228298600682	-0.197201451652
967	-0.384732654037	-0.0638520053057
968	-0.504377325298	-0.104085316412
969	-0.525821905179	0.00131759466962
970	-0.714390203695	0.0983749507062
971	-0.674874927139	0.152344702343
972	-0.453971125298	0.145697257942
973	-0.391418875737	0.152278079804
974	-0.337775767162	0.149964865235
975	-0.262095212394	0.201195974873
976	-0.191842851301	0.271334512107
977	-0.218828671046	0.29955205325
978	-0.197512552278	0.31881583328
979	-0.115741903602	0.306849604435
980	-0.166647551769	0.33599104611
981	-0.0833521148514	0.281730585534
982	-0.21343247444	0.299031875016
804	-0.640062554553	-1.55713233325
805	-0.78075994943	-1.52539190487
806	-0.783986187737	-1.49914673543
807	-0.719230282659	-1.49077820431
808	-0.811413193257	-1.47816599687
809	-0.949323528405	-1.52505619757
810	-0.970007597716	-1.51592703254
811	-0.950881623897	-1.49640006576
812	-0.891663643478	-1.49467303537
813	-0.896619240367	-1.43670155653
814	-0.869040374656	-1.44176213848
815	-0.910330414009	-1.35985286291
816	-0.852771815352	-1.36434867143
817	-0.949451843142	-1.40082353906
818	-0.950057035313	-1.34557190951
819	-0.950111078653	-1.49304261253
820	-0.954968279403	-1.47556075895
821	-1.05170878203	-1.51695956581
822	-0.931527168199	-1.4279068042
823	-0.984549824996	-1.42998552446
824	-0.970058071023	-1.43759061673
825	-1.01975270542	-1.46763268198
870	-0.893815097383	-1.5732906457
871	-0.935879505246	-1.55196456904
872	-0.896785915981	-1.54348779862
873	-0.82648934405	-1.53405676962
874	-0.81864377031	-1.56989333652
875	-0.837362085852	-1.50362563187
876	-0.860809021102	-1.44187970912
877	-0.869526234879	-1.50560954617
878	-0.907409997955	-1.55261473244
879	-0.893782870154	-1.61495659243
880	-0.888354775237	-1.54215654837
881	-0.870442797814	-1.52967780338
882	-0.914754975293	-1.57265658251
883	-0.891685139952	-1.57422545465
884	-0.972323925886	-1.5243265167
885	-0.817257306572	-1.57705856533
886	-0.90785772058	-1.50750877938
915	-0.794793052333	-1.26711471979
916	-0.719759179966	-1.23898279428
917	-0.705132609136	-1.12855615756
918	-0.774272666693	-1.09838596648
919	-0.701382076222	-1.20374566144
920	-0.660952417239	-1.10920620134
921	-0.647529068544	-1.05508451672
922	-0.635862455934	-1.03724534615
923	-0.599664703621	-1.02141858661
924	-0.687734757874	-0.999624171333
925	-0.634748963089	-0.93364573234
926	-0.62472274439	-0.94005944705
927	-0.532570217212	-1.02808453596
928	-0.578040694406	-1.13533145572
929	-0.633939274502	-1.13061275402
930	-0.605989206134	-1.05306189091
931	-0.658112040527	-1.05664272963
932	-0.696024417762	-1.0045853578
933	-0.732305729412	-1.07196592545
934	-0.709047760051	-1.01899296721
935	-0.686867834615	-1.12650974955
803	-0.776867209185	-1.600142547
826	-0.869320118959	-1.50450447173
846	-0.872806854791	-1.62301748617
869	-0.931108734885	-1.59830910772
887	-0.896257595698	-1.47246039729
914	-0.764136782481	-1.29387665643
936	-0.667859242127	-1.00937434367
965	-0.432703085149	-0.286377298887
983	-0.0993478057717	0.370159860517
827	-0.929038541341	-1.59054938561
828	-0.983702260553	-1.56975030644
829	-0.939836599569	-1.6377231522
830	-0.945968914841	-1.66527670328
831	-0.917761183947	-1.70271354532
832	-0.949602282701	-1.62822630893
833	-0.95461050418	-1.65516260548
834	-0.985215563655	-1.61926174652
835	-0.879938775699	-1.5728604484
836	-0.919133326076	-1.61242116704
837	-0.916130771658	-1.51398456877
838	-0.914257132742	-1.51714577719
839	-0.921831211734	-1.51694437564
840	-0.893927874058	-1.54341852634
841	-0.883747269863	-1.47980669332
842	-0.917968372139	-1.5196165051
843	-0.953063948433	-1.5668105768
844	-0.888923086765	-1.56210132304
845	-0.908350819536	-1.5819553908
984	-0.0367469118364	0.387164439222
985	0.0786348808716	0.330386273652
986	-0.146906753908	0.335432619657
987	-0.241314169642	0.445371425349
988	-0.255587749903	0.379740125426
989	-0.303421052602	0.295055940746
990	-0.415599218695	0.357650658186
991	-0.327133079861	0.434187234772
992	-0.390483780906	0.472042286819
993	-0.413394904886	0.553724343588
994	-0.463771438907	0.532383875933
995	-0.472348247503	0.469266609454
996	-0.421144801685	0.535120015721
997	-0.440838203334	0.484645710324
998	-0.431537195358	0.636640514325
999	-0.378591124166	0.582156256636
