# Supplementary material for: Experimental and theoretical model for the origin of coiling of cellular protrusions around fibers
Source: Nat Commun. 2023 Sep 12;14:5612. doi: 10.1038/s41467-023-41273-y (PMC10497540; doi:10.1038/s41467-023-41273-y)
Supplement: Supplementary file 29 — Source Data [file 41467_2023_41273_MOESM29_ESM.zip › Source Data/simulation-data/Fig6/C/t_vs_position_elliptical_cylinder_E_1_F_2_c_75.gnu]

#gnuplot << TOEND
set terminal postscript eps color enhanced 'Helvetica,35'
set output 't_vs_position_elliptical_cylinder_E_1_F_2_c_75.eps'

#set ytics 0.25
#set format y "%.2f"

set multiplot

set pointsize 1.0

#####################################################################

set size 1,1
set origin 0,0
set title ''
set label 1 '' at graph 0.73,0.9
#set style histogram 
#set pm3d map
set xrange [*:*]
set yrange [-2.5:4.4]
set xlabel "{time (t)}" offset 0,0
set ylabel "{Angle ({/Symbol q})}" offset 1.0,0
#set key at 0.4,900
set key spacing 1.3
#set cbrange [0.55:1.8]
set xtics 0.2
#set xtics (1,2,3,4,5,6,7,8,9,10)
set xtics 50
set ytics ('{/Symbol p}/2' 1.57,'0' 0,'-{/Symbol p}/2' -1.57)
#set ytics (0.0001,0.001,0.01,0.1,1)
#set log y
#set key top left

# And finally let's plot the same set of data, but in the smaller plot
plot 't_vs_angle_E_1_F_2_c_75_elliptical_cylinder_two_arc_set1.dat' every 5 u ($1/5):($3) w p pt 7 lc rgb "blue" title "",'t_vs_angle_E_1_F_2_c_75_elliptical_cylinder_two_arc_set2.dat' every 5 u ($1/5):($3) w p pt 7 lc rgb "green" title "",'t_vs_angle_E_1_F_2_c_75_elliptical_cylinder_two_arc_set3.dat' every 5 u ($1/5):($2) w p pt 7 lc rgb "red" title ""


# It's important to close the multiplot environment!!!
unset multiplot


#TOEND
