# Supplementary material for: Experimental and theoretical model for the origin of coiling of cellular protrusions around fibers
Source: Nat Commun. 2023 Sep 12;14:5612. doi: 10.1038/s41467-023-41273-y (PMC10497540; doi:10.1038/s41467-023-41273-y)
Supplement: Supplementary file 29 — Source Data [file 41467_2023_41273_MOESM29_ESM.zip › Source Data/simulation-data/Fig6/F/MSAD_E_1_F_2_c_75_cylinder_two_arc.dat]

           0   0.00000000       0.00000000       0.00000000    
           1  -7.96218738E-02   1.52609702E-02   9.44527760E-02
           2 -0.122044228       2.32876409E-02   9.16124806E-02
           3 -0.182544470       4.21868041E-02   9.41505209E-02
           4 -0.250037163       7.63237327E-02  0.117495321    
           5 -0.370236963      0.178584054      0.203736708    
           6 -0.445276111      0.253699243      0.235432431    
           7 -0.423511356      0.243492767      0.253240794    
           8 -0.501993835      0.325883210      0.271818697    
           9 -0.613402724      0.461409092      0.291798204    
          10 -0.665271819      0.508727789      0.257179290    
          11 -0.705107808      0.587449491      0.300453752    
          12 -0.763819456      0.677913606      0.307397872    
          13 -0.835965812      0.801114261      0.319805294    
          14 -0.884654820      0.853360653      0.265982121    
          15 -0.962614834      0.997582912      0.266374886    
          16  -1.02533174       1.13993263      0.297703654    
          17  -1.07131398       1.22692955      0.281453162    
          18  -1.14347243       1.38273525      0.274237186    
          19  -1.19534135       1.50749028      0.280444801    
          20  -1.31892157       1.84651983      0.327056229    
          21  -1.42281759       2.10611200      0.285836011    
          22  -1.43606281       2.14205885      0.282457948    
          23  -1.50300002       2.34730053      0.297138691    
          24  -1.61317098       2.69260716      0.300477117    
          25  -1.70722413       2.99657059      0.286280245    
          26  -1.77398396       3.22009969      0.270334125    
          27  -1.82934725       3.43387294      0.295569927    
          28  -1.88012731       3.62186384      0.294932395    
          29  -1.94239211       3.88559031      0.335712790    
          30  -2.00340009       4.11841679      0.323735982    
          31  -2.05032468       4.30475807      0.317689896    
          32  -2.12235880       4.60239315      0.313027501    
          33  -2.13615942       4.66881847      0.325025171    
          34  -2.24133635       5.13851786      0.339012086    
          35  -2.27732348       5.31578159      0.359971583    
          36  -2.32252693       5.51929569      0.353785962    
          37  -2.36205983       5.72774315      0.385248631    
          38  -2.38608932       5.85172987      0.397878826    
          39  -2.44148111       6.10361814      0.377872914    
          40  -2.48965263       6.33645678      0.371599674    
          41  -2.61538196       7.00960445      0.411559969    
          42  -2.66966963       7.26177883      0.366937429    
          43  -2.69129229       7.38462448      0.376258016    
          44  -2.77033949       7.82656574      0.389595807    
          45  -2.81479931       8.08740807      0.405355215    
          46  -2.88847351       8.51435566      0.413614273    
          47  -2.91092396       8.65628147      0.427554846    
          48  -2.98061585       9.06674957      0.427409858    
          49  -3.05609107       9.54516029      0.453284919    
          50  -3.10761714       9.88587856      0.478114873    
          51  -3.14116502       10.0465393      0.423817992    
          52  -3.22416806       10.5824604      0.432666779    
          53  -3.25060415       10.7655544      0.446236700    
          54  -3.32762337       11.3031511      0.479660213    
          55  -3.39521646       11.7729683      0.495453179    
          56  -3.45769811       12.2115803      0.505869746    
          57  -3.51021647       12.5564365      0.484578729    
          58  -3.55471683       12.8535128      0.466369689    
          59  -3.60676622       13.2740526      0.515063345    
          60  -3.62471318       13.4185314      0.529136479    
          61  -3.64909673       13.5571690      0.491184741    
          62  -3.73519278       14.1913252      0.489551097    
          63  -3.82372808       14.8409929      0.469144523    
          64  -3.86057019       15.1561098      0.502103209    
          65  -3.92250705       15.6201982      0.483876616    
          66  -4.00286388       16.2572422      0.484069735    
          67  -4.04794455       16.6299534      0.494063407    
          68  -4.05171108       16.6452599      0.478431910    
          69  -4.11133480       17.1516514      0.498575091    
          70  -4.18146038       17.7341042      0.499492377    
          71  -4.23593998       18.2353764      0.540544748    
          72  -4.30980444       18.8489971      0.524005651    
          73  -4.38118219       19.4800663      0.534143090    
          74  -4.40789890       19.7058887      0.525657415    
          75  -4.48179007       20.3833046      0.544850111    
          76  -4.54171991       20.9429817      0.561926663    
          77  -4.60061312       21.5318222      0.605128407    
          78  -4.66786480       22.1663342      0.614306688    
          79  -4.70604753       22.4952717      0.590244591    
          80  -4.72518444       22.6910191      0.603035033    
          81  -4.81468201       23.5007439      0.565315843    
          82  -4.88246393       24.1771488      0.581975520    
          83  -4.90418482       24.3484898      0.545399427    
          84  -4.94791985       24.7760506      0.542346597    
          85  -4.99053717       25.1624794      0.506970465    
          86  -5.04413891       25.7279167      0.533460617    
          87  -5.04694557       25.7643528      0.541012108    
          88  -5.14519596       26.7202854      0.497236252    
          89  -5.17785549       27.0427513      0.482247889    
          90  -5.20545149       27.3469048      0.500179231    
          91  -5.24299192       27.7661343      0.526469529    
          92  -5.29029799       28.2404537      0.503190339    
          93  -5.35480881       28.9243622      0.500385165    
          94  -5.43680477       29.8217773      0.512768805    
          95  -5.50401402       30.5487270      0.504536092    
          96  -5.59984112       31.6156979      0.507421732    
          97  -5.61612749       31.7904663      0.499578297    
          98  -5.68223286       32.5715866      0.532745063    
          99  -5.70586109       32.8700294      0.559624016    
         100  -5.76227427       33.5364914      0.576790571    
         101  -5.79200792       33.9176521      0.608519912    
         102  -5.85154819       34.6496048      0.639522433    
         103  -5.92974424       35.5559273      0.627743602    
         104  -5.98077106       36.2220001      0.672590017    
         105  -6.03337288       36.8374634      0.660208225    
         106  -6.11321545       37.7944260      0.650402367    
         107  -6.16159058       38.3892403      0.651184857    
         108  -6.21727419       39.1163292      0.679580867    
         109  -6.28400183       39.9187508      0.655799329    
         110  -6.30800486       40.2634201      0.687383473    
         111  -6.34739017       40.7984085      0.713473678    
         112  -6.42351246       41.7547264      0.702291727    
         113  -6.44221640       41.9612350      0.677557051    
         114  -6.47480249       42.4106369      0.698260605    
         115  -6.53715420       43.2110825      0.690431774    
         116  -6.63598537       44.5790291      0.736701012    
         117  -6.64660358       44.7219543      0.737981498    
         118  -6.71229076       45.6229630      0.753734171    
         119  -6.74232388       46.0518723      0.770026803    
         120  -6.77936411       46.5683289      0.780096829    
         121  -6.80612087       46.9217453      0.773605168    
         122  -6.86754847       47.7856445      0.788936794    
         123  -6.90495205       48.2978477      0.787073016    
         124  -6.99469137       49.5909653      0.815632582    
         125  -6.99919415       49.6892281      0.836963654    
         126  -7.00836849       49.7583656      0.800709784    
         127  -7.05004644       50.3445587      0.800876498    
         128  -7.13598776       51.5504379      0.792538106    
         129  -7.16597748       52.0228043      0.819493651    
         130  -7.20576382       52.6032219      0.824736953    
         131  -7.25121927       53.1925735      0.782555044    
         132  -7.29911423       53.9357529      0.811593354    
         133  -7.35666752       54.7142029      0.770484924    
         134  -7.41959143       55.6594048      0.780426800    
         135  -7.47308874       56.4791069      0.795017838    
         136  -7.51572895       57.1022530      0.784901142    
         137  -7.55249691       57.7144165      0.821100354    
         138  -7.55949306       57.8484726      0.838175118    
         139  -7.57836437       58.1096878      0.823457062    
         140  -7.60390997       58.5131454      0.832885861    
         141  -7.66149664       59.5081253      0.899773955    
         142  -7.73687220       60.6342545      0.880376399    
         143  -7.77853632       61.2254829      0.848443449    
         144  -7.82099390       61.8890991      0.849207401    
         145  -7.85878611       62.4928398      0.855756342    
         146  -7.83477783       62.0906296      0.840765297    
         147  -7.85642099       62.4774055      0.868363440    
         148  -7.92161798       63.4816399      0.854170144    
         149  -7.91685772       63.3786926      0.837888360    
         150  -7.99613667       64.6644211      0.852184951    
         151  -8.03576088       65.2798996      0.840502083    
         152  -8.06413651       65.7514038      0.849180460    
         153  -8.07192039       65.9183578      0.873188853    
         154  -8.10850716       66.5457840      0.893251002    
         155  -8.14673328       67.1765137      0.898471475    
         156  -8.17746544       67.6163864      0.863391697    
         157  -8.22317600       68.3816299      0.872358441    
         158  -8.25082588       68.8724213      0.892353714    
         159  -8.34360218       70.4252777      0.899765491    
         160  -8.34306335       70.3932571      0.886877894    
         161  -8.35432053       70.5398865      0.863259137    
         162  -8.40206528       71.3080597      0.844604075    
         163  -8.43235970       71.8125458      0.841341317    
         164  -8.44866467       72.0518570      0.819707751    
         165  -8.46451855       72.3999786      0.867125928    
         166  -8.53193665       73.5448608      0.866553843    
         167  -8.57513046       74.2834091      0.866342485    
         168  -8.60615730       74.8704910      0.896967232    
         169  -8.63760185       75.4608536      0.923408926    
         170  -8.65170383       75.7282562      0.936095119    
         171  -8.71093655       76.7655258      0.940802276    
         172  -8.73848152       77.2485809      0.942082703    
         173  -8.73391151       77.2314758      0.974814832    
         174  -8.79389763       78.3154144      0.991352856    
         175  -8.81562233       78.7428284       1.01372266    
         176  -8.82544708       78.9347153       1.02283728    
         177  -8.85655880       79.5723343       1.06475234    
         178  -8.85929680       79.6741867       1.08951819    
         179  -8.88818550       80.2169342       1.10321999    
         180  -8.89643574       80.3696136       1.10591376    
         181  -8.93496418       81.1510010       1.14778626    
         182  -8.97927284       81.9323196       1.14235604    
         183  -8.97436047       81.7908554       1.11879802    
         184  -8.96761513       81.7183151       1.14026046    
         185  -9.03438091       82.9292755       1.14421785    
         186  -9.07250786       83.6079636       1.13910568    
         187  -9.09085369       83.8896942       1.11627543    
         188  -9.09732342       84.0068283       1.11603618    
         189  -9.11559200       84.3507462       1.12103927    
         190  -9.09895134       84.1205597       1.15310156    
         191  -9.11051655       84.2623901       1.12288892    
         192  -9.13119698       84.7332382       1.16382003    
         193  -9.16328621       85.4311066       1.21049321    
         194  -9.18627071       85.8410492       1.20560193    
         195  -9.21683693       86.4499969       1.22471058    
         196  -9.24296761       86.8459930       1.18892539    
         197  -9.27521610       87.3662262       1.15611148    
         198  -9.28526878       87.5216904       1.14257312    
         199  -9.31450844       88.1424103       1.17572939    
         200  -9.36966515       89.1048050       1.14637625    
         201  -9.39009666       89.4637909       1.13572836    
         202  -9.40904713       89.9134064       1.17611217    
         203  -9.43301582       90.3944321       1.18854678    
         204  -9.44577599       90.6456451       1.19287825    
         205  -9.41761017       90.2298126       1.24033439    
         206  -9.47049999       91.2361984       1.24331403    
         207  -9.47001934       91.2515488       1.25310898    
         208  -9.49822235       91.8043976       1.26022732    
         209  -9.52284336       92.2658539       1.25750005    
         210  -9.54755783       92.7532959       1.26389670    
         211  -9.53818607       92.6346664       1.28750503    
         212  -9.55851936       93.0597458       1.30171061    
         213  -9.60880566       94.0382538       1.30732799    
         214  -9.64011955       94.5964203       1.29015994    
         215  -9.64706993       94.6646652       1.26440072    
         216  -9.67464638       95.1737518       1.25497663    
         217  -9.73132229       96.3894577       1.30031776    
         218  -9.71397877       96.0054474       1.28221130    
         219  -9.70945835       95.9711151       1.30289400    
         220  -9.75287914       96.8205338       1.30456173    
         221  -9.75273323       96.8334351       1.31058323    
         222  -9.75830269       96.8840332       1.28823960    
         223  -9.79216576       97.5215073       1.27866900    
         224  -9.79924679       97.8016205       1.33280993    
         225  -9.83996391       98.6079559       1.33531487    
         226  -9.83049107       98.3160248       1.29517078    
         227  -9.84577465       98.6913986       1.32367706    
         228  -9.88463688       99.4187851       1.30871618    
         229  -9.85306740       98.9244537       1.35702419    
         230  -9.87908554       99.4437256       1.35918975    
         231  -9.89367485       99.6964340       1.34596813    
         232  -9.88786507       99.5449066       1.33230329    
         233  -9.94856739       100.707848       1.31675971    
         234  -9.98617172       101.567986       1.35807228    
         235  -9.98370457       101.474823       1.34181535    
         236  -10.0128260       102.061356       1.34338093    
         237  -10.0527983       102.881424       1.35006297    
         238  -10.0596857       102.992859       1.33999467    
         239  -10.0492373       102.857117       1.36746097    
         240  -10.0634060       103.180687       1.38150156    
         241  -10.0712872       103.296066       1.36573863    
         242  -10.0883369       103.614517       1.35645616    
         243  -10.1065102       103.984741       1.35764241    
         244  -10.1250820       104.401123       1.37252867    
         245  -10.1352978       104.631042       1.38086355    
         246  -10.1497440       104.948776       1.38977432    
         247  -10.1394205       104.767128       1.39974356    
         248  -10.1395741       104.804054       1.41177034    
         249  -10.1197968       104.324097       1.38340545    
         250  -10.1339397       104.639481       1.39382529    
         251  -10.1704950       105.335411       1.37711239    
         252  -10.1828175       105.659851       1.40359449    
         253  -10.2061033       106.184914       1.42139733    
         254  -10.1929750       105.978065       1.44267869    
         255  -10.1831417       105.827408       1.45980644    
         256  -10.1975746       106.237183       1.49888575    
         257  -10.2430220       107.200722       1.51037061    
         258  -10.2406368       107.121422       1.50025940    
         259  -10.2728853       107.937195       1.55081320    
         260  -10.2435760       107.275574       1.53125000    
         261  -10.2606955       107.586609       1.51813734    
         262  -10.2747431       107.776146       1.48519456    
         263  -10.3047733       108.515419       1.52547193    
         264  -10.3205786       108.758408       1.49802017    
         265  -10.3134069       108.726929       1.53641307    
         266  -10.3172741       108.826866       1.54295886    
         267  -10.3352337       109.339149       1.58811045    
         268  -10.3684196       109.983299       1.57453859    
         269  -10.3857460       110.444191       1.60638332    
         270  -10.4132156       111.012917       1.60557091    
         271  -10.4480524       111.694824       1.59154880    
         272  -10.4575596       111.953476       1.61025655    
         273  -10.4843187       112.478416       1.59921229    
         274  -10.5357409       113.746872       1.65681422    
         275  -10.5124750       113.302673       1.67049170    
         276  -10.5291281       113.763329       1.70316982    
         277  -10.5391712       113.961815       1.69931972    
         278  -10.5609722       114.323349       1.67009437    
         279  -10.5430183       114.009583       1.68948138    
         280  -10.5697727       114.707069       1.72828722    
         281  -10.5703220       114.614197       1.69779038    
         282  -10.6160212       115.696060       1.73094046    
         283  -10.5988703       115.401199       1.75075626    
         284  -10.5895700       115.094688       1.71921384    
         285  -10.6061954       115.408058       1.70782888    
         286  -10.5850725       115.008461       1.72183013    
         287  -10.6095610       115.617775       1.74785376    
         288  -10.6131907       115.495193       1.68978620    
         289  -10.6168756       115.678543       1.72060895    
         290  -10.6663704       116.738083       1.72239053    
         291  -10.6634235       116.778137       1.75200868    
         292  -10.6839752       117.205238       1.74868941    
         293  -10.7289639       118.142357       1.74117565    
         294  -10.7493458       118.626808       1.75453031    
         295  -10.7236347       118.178482       1.78385651    
         296  -10.7571497       118.681656       1.72202945    
         297  -10.8076143       119.636047       1.68271208    
         298  -10.8114157       119.827225       1.71479261    
         299  -10.8030109       119.573593       1.69367814    
