# Supplementary material for: Experimental and theoretical model for the origin of coiling of cellular protrusions around fibers
Source: Nat Commun. 2023 Sep 12;14:5612. doi: 10.1038/s41467-023-41273-y (PMC10497540; doi:10.1038/s41467-023-41273-y)
Supplement: Supplementary file 29 — Source Data [file 41467_2023_41273_MOESM29_ESM.zip › Source Data/simulation-data/Fig6/F/MSAD2_E_1_F_2_c_75_elliptical_cylinder_two_arc.dat]

           0   0.00000000       0.00000000       0.00000000    
           1  -8.15749634E-03   9.69848502E-03   9.81424451E-02
           2  -2.36332770E-02   1.48116732E-02  0.119386524    
           3  -4.54047918E-02   2.06690934E-02  0.136409298    
           4  -2.73740143E-02   1.97829902E-02  0.137962505    
           5  -1.86524168E-03   2.45493613E-02  0.156671256    
           6  -1.76414717E-02   2.53937896E-02  0.158374771    
           7  -8.85549281E-03   3.43939327E-02  0.185244471    
           8  -2.06992067E-02   2.89885383E-02  0.168997288    
           9  -3.85866826E-03   2.92923134E-02  0.171106473    
          10  -1.84097588E-02   3.75895649E-02  0.193004265    
          11  -3.55611369E-03   3.59210595E-02  0.189495146    
          12  -1.80395804E-02   3.72606330E-02  0.192185342    
          13  -3.15498747E-03   3.82551178E-02  0.195563704    
          14  -1.15426211E-02   4.45405394E-02  0.210730419    
          15  -1.51331667E-02   4.51787822E-02  0.212013602    
          16  -1.77762061E-02   4.39902656E-02  0.208983898    
          17  -2.95305196E-02   5.06267883E-02  0.223057687    
          18  -4.09643166E-02   5.42596690E-02  0.229306772    
          19  -3.51913460E-02   6.41596317E-02  0.250840992    
          20  -4.86903712E-02   7.32750818E-02  0.266278654    
          21  -5.78515790E-02   8.23427215E-02  0.281062126    
          22  -6.92315847E-02   8.10980201E-02  0.276233613    
          23  -8.27889368E-02   8.53623450E-02  0.280193388    
          24 -0.100859389       9.34028104E-02  0.288496435    
          25  -9.79471654E-02   9.39242914E-02  0.290397406    
          26 -0.102080658       8.78594369E-02  0.278278589    
          27 -0.116849303       9.71961543E-02  0.289037019    
          28 -0.103057340       9.47167277E-02  0.289992958    
          29 -0.110748157      0.114019349      0.318989336    
          30 -0.128393412      0.112275228      0.309500158    
          31 -0.117772274      0.106604740      0.304523289    
          32 -0.119342588      0.106240995      0.303312272    
          33 -0.115918852      0.101562127      0.296858460    
          34 -0.106083244      0.119127408      0.328441411    
          35  -8.81061256E-02  0.114704013      0.327018857    
          36  -8.29235613E-02  0.123109065      0.340929240    
          37  -8.72957259E-02  0.123770617      0.340807974    
          38  -6.21605329E-02  0.126438260      0.350106180    
          39  -6.39258921E-02  0.131783247      0.357346773    
          40  -7.03993514E-02  0.137877822      0.364584357    
          41  -6.52603060E-02  0.139544412      0.367811799    
          42  -9.19916555E-02  0.144075349      0.368256569    
          43  -8.93882662E-02  0.143937722      0.368710548    
          44 -0.101085119      0.156415507      0.382357568    
          45  -9.77258161E-02  0.158876076      0.386426896    
          46  -9.02036577E-02  0.159036234      0.388457894    
          47  -8.41962621E-02  0.150684685      0.378940195    
          48 -0.104899898      0.173354566      0.402927518    
          49 -0.104475275      0.162585095      0.389448345    
          50  -9.44621712E-02  0.165113196      0.395208925    
          51 -0.100231670      0.169160455      0.398891032    
          52 -0.106871434      0.175297052      0.404815465    
          53  -9.45015624E-02  0.160870075      0.389794201    
          54  -8.49396288E-02  0.158546448      0.389013767    
          55  -7.98407719E-02  0.158650234      0.390225172    
          56 -0.104733445      0.158054456      0.383517116    
          57 -0.115504831      0.167386219      0.392485470    
          58 -0.104798473      0.172030553      0.401307642    
          59 -0.113116354      0.170931101      0.397662908    
          60  -9.41598713E-02  0.172896758      0.405007005    
          61 -0.108997382      0.179514006      0.409430802    
          62 -0.131317198      0.183441281      0.407672763    
          63 -0.143222645      0.197801635      0.421056896    
          64 -0.124943197      0.187769592      0.414920211    
          65 -0.124725424      0.205221504      0.435505539    
          66 -0.106179699      0.186866850      0.419037849    
          67 -0.112482093      0.199236363      0.431953877    
          68  -9.67805982E-02  0.192128450      0.427506685    
          69 -0.107871018      0.191529900      0.424138844    
          70 -0.111980610      0.195748627      0.428029180    
          71 -0.109378308      0.210640699      0.445732057    
          72 -0.123137437      0.214627951      0.446615189    
          73 -0.126901224      0.211804852      0.442380965    
          74 -0.124078751      0.232385650      0.465821981    
          75 -0.120913424      0.206311703      0.437826037    
          76 -0.124434412      0.213576838      0.445076317    
          77 -0.121732429      0.220693529      0.453734219    
          78 -0.136295751      0.224274695      0.453539580    
          79 -0.138613045      0.239450246      0.469293803    
          80 -0.133897975      0.236658901      0.467686057    
          81 -0.124958768      0.228635594      0.461541891    
          82 -0.120730557      0.228441566      0.462456167    
          83 -0.139850155      0.244914278      0.474716961    
          84 -0.151084065      0.251740217      0.478449404    
          85 -0.148106292      0.241897240      0.469000816    
          86 -0.171538830      0.248140231      0.467669398    
          87 -0.164393321      0.262485832      0.485242903    
          88 -0.153197378      0.247413903      0.473227710    
          89 -0.143271908      0.235435799      0.463582754    
          90 -0.140358075      0.239193454      0.468500853    
          91 -0.127886623      0.230419502      0.462671071    
          92 -0.154444158      0.251415312      0.477034926    
          93 -0.142297208      0.255639255      0.485170841    
          94 -0.141353518      0.247039929      0.476507187    
          95 -0.106092803      0.241630480      0.479973733    
          96 -0.120253675      0.258641630      0.494146407    
          97 -0.118372463      0.261227310      0.497207463    
          98 -0.124812506      0.279252589      0.513492405    
          99 -0.129626423      0.267881513      0.501077354    
         100 -0.140001714      0.268720567      0.499119312    
         101 -0.135658845      0.256144583      0.487587184    
         102 -0.119918101      0.255440623      0.490978897    
         103 -0.124538958      0.271305978      0.505762815    
         104 -0.137291193      0.257929206      0.488958418    
         105 -0.150031880      0.285367548      0.512696743    
         106 -0.171114981      0.317522377      0.536881804    
         107 -0.167995393      0.290628761      0.512256086    
         108 -0.188002825      0.311011076      0.525039017    
         109 -0.163204983      0.306335896      0.528866768    
         110 -0.169575676      0.301943570      0.522673547    
         111 -0.157949746      0.301138610      0.525538266    
         112 -0.149155393      0.307406008      0.534002483    
         113 -0.153157637      0.324635386      0.548797011    
         114 -0.158012658      0.309521288      0.533435345    
         115 -0.163496777      0.307954192      0.530304611    
         116 -0.165662497      0.306760460      0.528503895    
         117 -0.152503133      0.307343632      0.532997608    
         118 -0.161323756      0.297466218      0.520999849    
         119 -0.160374016      0.292318732      0.516332150    
         120 -0.158555552      0.297780126      0.522149622    
         121 -0.161830217      0.300518930      0.523765147    
         122 -0.162858948      0.284595907      0.508008718    
         123 -0.162361816      0.293080926      0.516449034    
         124 -0.163831860      0.298092246      0.520817995    
         125 -0.155624449      0.303229541      0.528214514    
         126 -0.150608033      0.298089445      0.524792016    
         127 -0.135264769      0.286130428      0.517526686    
         128 -0.133454129      0.298142016      0.529463887    
         129 -0.127162620      0.294151902      0.527239561    
         130 -0.121316627      0.309140146      0.542607069    
         131 -0.119267434      0.290803462      0.525907576    
         132 -0.118472375      0.303484082      0.538004100    
         133 -0.119417906      0.301108807      0.535582066    
         134 -0.124081612      0.274569780      0.509090900    
         135 -0.105646037      0.276264280      0.514881730    
         136  -9.44302380E-02  0.260742217      0.501821816    
         137  -9.77732092E-02  0.254870325      0.495288521    
         138 -0.106157929      0.262053847      0.500783741    
         139  -9.73200127E-02  0.261418849      0.501943886    
         140 -0.108441539      0.250274450      0.488379866    
         141  -9.99139994E-02  0.251271248      0.491211206    
         142  -9.56676528E-02  0.269237608      0.509985626    
         143  -9.26679373E-02  0.262431204      0.503829181    
         144  -9.85746309E-02  0.262011111      0.502288938    
         145  -9.39409733E-02  0.271913886      0.512921989    
         146 -0.104344286      0.283810228      0.522419810    
         147  -8.26660469E-02  0.287872612      0.530131042    
         148  -7.52961785E-02  0.291392237      0.534530401    
         149  -7.66089037E-02  0.316333026      0.557193041    
         150  -6.26601055E-02  0.294552892      0.539097965    
         151  -8.02698731E-02  0.305070937      0.546468377    
         152  -9.03863236E-02  0.304744124      0.544586480    
         153 -0.105655566      0.315468550      0.551638901    
         154  -9.50104222E-02  0.316708177      0.554690182    
         155  -9.80728269E-02  0.322535455      0.559390008    
         156  -8.13521594E-02  0.315372318      0.555656493    
         157  -8.68585184E-02  0.331667393      0.569317997    
         158  -6.15969449E-02  0.313284367      0.556318402    
         159  -6.98377788E-02  0.300139040      0.543379903    
         160  -7.11084008E-02  0.291513056      0.535216451    
         161  -8.59650597E-02  0.293224394      0.534634829    
         162 -0.101710036      0.292136610      0.530840576    
         163  -9.88078639E-02  0.300908148      0.539578676    
         164 -0.106325045      0.303263396      0.540331721    
         165  -7.98612237E-02  0.295934975      0.538105130    
         166  -9.06148255E-02  0.298226774      0.538531065    
         167 -0.103866711      0.297807127      0.535741389    
         168  -7.29300305E-02  0.287173301      0.530899704    
         169  -7.50625357E-02  0.281992555      0.525697768    
         170  -6.82347938E-02  0.278023571      0.522845685    
         171  -8.36795196E-02  0.285931706      0.528137684    
         172  -9.48744714E-02  0.278360575      0.518998444    
         173 -0.104103833      0.300767213      0.538451135    
         174 -0.120536081      0.304734379      0.538707197    
         175 -0.110651843      0.295998007      0.532685816    
         176 -0.114511043      0.294906974      0.530842900    
         177 -0.106951818      0.303005785      0.539969504    
         178 -0.111175098      0.305672526      0.541583419    
         179 -0.107767478      0.283270061      0.521206558    
         180 -0.101793826      0.288760811      0.527635157    
         181 -0.101213709      0.293389827      0.532114267    
         182  -9.51302722E-02  0.289202660      0.529294729    
         183  -9.63663906E-02  0.299460739      0.538678229    
         184  -9.39844027E-02  0.300763726      0.540306091    
         185  -9.91509110E-02  0.306065589      0.544274449    
         186 -0.102086484      0.288646966      0.527470648    
         187 -0.111788958      0.296939522      0.533331752    
         188 -0.108384356      0.293967843      0.531244457    
         189 -0.105041921      0.302651316      0.540016234    
         190 -0.120002873      0.301724106      0.536025584    
         191 -0.113840580      0.317635864      0.551974773    
         192 -0.120286867      0.312904894      0.546292901    
         193 -0.104089543      0.311972201      0.548759997    
         194 -0.120628327      0.320045203      0.552715123    
         195 -0.123916708      0.322007030      0.553761423    
         196 -0.117214993      0.324326724      0.557303667    
         197 -0.126226708      0.327655822      0.558321238    
         198 -0.136624113      0.326212704      0.554568827    
         199 -0.128322020      0.317488670      0.548654854    
         200 -0.149516851      0.330095768      0.554743588    
         201 -0.120088786      0.322484881      0.555034757    
         202 -0.114654638      0.300761938      0.536298633    
         203 -0.113682464      0.313115209      0.547897339    
         204 -0.107121862      0.303881377      0.540746033    
         205  -9.94872078E-02  0.313799173      0.551272571    
         206  -9.08781588E-02  0.312411100      0.551500022    
         207  -8.12849477E-02  0.308557034      0.549499571    
         208  -6.68023750E-02  0.301592141      0.545095921    
         209  -5.70329838E-02  0.308755338      0.552722871    
         210  -5.93583137E-02  0.321984291      0.564323366    
         211  -7.27033466E-02  0.322900832      0.563573480    
         212  -5.84960692E-02  0.346901864      0.586071730    
         213  -4.51950878E-02  0.334992975      0.577018559    
         214  -4.66230959E-02  0.324592739      0.567819536    
         215  -5.90524524E-02  0.327560633      0.569274485    
         216  -7.94652328E-02  0.311812133      0.552718222    
         217  -5.19646555E-02  0.310794652      0.555062473    
         218  -3.76543105E-02  0.320787489      0.565127969    
         219  -3.14205140E-02  0.340922117      0.583039343    
         220  -6.18358627E-02  0.344411820      0.583599329    
         221  -5.02329431E-02  0.346460432      0.586461484    
         222  -3.45302410E-02  0.341802031      0.583617747    
         223  -4.24755365E-02  0.341315210      0.582675755    
         224  -1.89778507E-02  0.336882800      0.580105722    
         225  -9.45584569E-03  0.335603386      0.579235673    
         226  -1.62422080E-02  0.333653152      0.577398777    
         227  -1.25060109E-02  0.325497657      0.570386946    
         228  -1.66165177E-02  0.335267663      0.578784525    
         229  -1.75957493E-02  0.343190521      0.585560322    
         230  -2.39713583E-02  0.333125681      0.576672375    
         231  -2.43136138E-02  0.327974647      0.572174370    
         232  -2.16662772E-02  0.332153648      0.575920343    
         233  -3.29506770E-02  0.310456574      0.556211114    
         234  -4.03576866E-02  0.333840609      0.576378226    
         235  -4.96828444E-02  0.332744360      0.574696422    
         236  -3.35797183E-02  0.331662416      0.574921548    
         237  -3.76696251E-02  0.347129405      0.587971449    
         238  -1.97457559E-02  0.336113870      0.579416931    
         239  -1.20506473E-02  0.352893710      0.593926311    
         240  -2.02883724E-02  0.333367735      0.577023506    
         241  -2.50937697E-02  0.354524165      0.594890296    
         242  -2.08859574E-02  0.359597623      0.599300742    
         243  -3.70134227E-02  0.357778102      0.596999288    
         244  -3.46385054E-02  0.374150783      0.610697091    
         245  -3.30918133E-02  0.361370027      0.600229084    
         246  -2.22785510E-02  0.356971294      0.597055256    
         247  -4.11383137E-02  0.372979790      0.609333575    
         248  -4.04669158E-02  0.359759003      0.598432481    
         249  -3.37869152E-02  0.343310207      0.584951818    
         250  -2.49242894E-02  0.335634470      0.578803301    
         251  -1.95044652E-02  0.337078065      0.580256522    
         252   2.04344466E-03  0.334084362      0.577996731    
         253   8.77335668E-03  0.311132073      0.557723105    
         254   1.40694594E-02  0.290138662      0.538461447    
         255  -4.47357912E-03  0.304964483      0.552217782    
         256   8.14460404E-03  0.304771066      0.552000642    
         257   2.06676908E-02  0.334576905      0.578056872    
         258   1.77568458E-02  0.324361265      0.569250345    
         259   2.19200905E-02  0.329953521      0.573997378    
         260   4.03225161E-02  0.320404798      0.564605057    
         261   2.63244212E-02  0.323345274      0.568024933    
         262   4.35246751E-02  0.311838150      0.556725919    
         263   3.57319713E-02  0.298082411      0.544798732    
         264   4.05836478E-02  0.329824567      0.572867811    
         265   3.06607559E-02  0.334808320      0.577813327    
         266   2.61018332E-02  0.336656660      0.579633832    
         267   2.74556857E-02  0.341509968      0.583743215    
         268   4.43366766E-02  0.331849486      0.574355066    
         269   5.19005917E-02  0.331131637      0.573095083    
         270   4.99721952E-02  0.331248224      0.573368132    
         271   5.25790118E-02  0.340922654      0.581513643    
         272   3.62356752E-02  0.334706962      0.577402771    
         273   5.68330958E-02  0.333169907      0.574403942    
         274   6.71879649E-02  0.340157449      0.579347253    
         275   5.55303656E-02  0.370383888      0.606053054    
         276   5.33048473E-02  0.363104463      0.600219190    
         277   5.96902370E-02  0.352064252      0.590340018    
         278   7.80135319E-02  0.347449273      0.584262908    
         279   7.09547326E-02  0.332614809      0.572346270    
         280   7.46050328E-02  0.342044801      0.580067992    
         281   6.43943027E-02  0.334393889      0.574671447    
         282   6.35920241E-02  0.348290414      0.586725235    
         283   6.33548424E-02  0.362341613      0.598604858    
         284   8.92006233E-02  0.353599787      0.587914169    
         285   8.93985331E-02  0.363188982      0.595983982    
         286   9.43216309E-02  0.372371018      0.602888405    
         287   9.22133029E-02  0.392473400      0.619653225    
         288   9.01916474E-02  0.405447990      0.630328059    
         289   8.57577920E-02  0.392528355      0.620623827    
         290   7.00506568E-02  0.410365254      0.636755943    
         291   7.25932792E-02  0.414050758      0.639359832    
         292   7.22792149E-02  0.398206741      0.626883149    
         293   7.17870295E-02  0.409825206      0.636138201    
         294   6.20151758E-02  0.413965136      0.640405536    
         295   6.52577505E-02  0.412794679      0.639168322    
         296   6.27458990E-02  0.435062021      0.656601071    
         297   3.61036621E-02  0.446196854      0.667003274    
         298   3.81393917E-02  0.459214419      0.676579475    
         299   2.23464798E-02  0.443414390      0.665518582    
         300   2.29731277E-02  0.447992086      0.668927729    
         301   2.32729279E-02  0.456881255      0.675529122    
         302   2.53063180E-02  0.460958093      0.678467155    
         303   1.90901738E-02  0.458177984      0.676619232    
         304   1.42135350E-02  0.458529800      0.676999092    
         305   1.74469240E-02  0.461205214      0.678896785    
         306   1.48247844E-02  0.476794004      0.690343559    
         307   1.55260544E-02  0.453696519      0.673390985    
         308  -2.02600658E-03  0.463060796      0.680482686    
         309   4.19006776E-03  0.459082037      0.677542984    
         310   2.10377686E-02  0.450513303      0.670873106    
         311   1.41689610E-02  0.427672952      0.653813601    
         312   2.58089285E-02  0.407862574      0.638119459    
         313   2.94120163E-02  0.419524193      0.647038758    
         314   4.64047045E-02  0.419383317      0.645933390    
         315   4.28979769E-02  0.403871536      0.634059370    
         316   4.34740447E-02  0.399873376      0.630859256    
         317   4.10558544E-02  0.405624151      0.635561585    
         318   3.63905579E-02  0.416927218      0.644672751    
         319   3.50311659E-02  0.432883948      0.657005906    
         320   3.34092453E-02  0.435045779      0.658733308    
         321   3.34637202E-02  0.432702273      0.656949341    
         322   3.37663069E-02  0.436943203      0.660153806    
         323   4.89924029E-02  0.422705323      0.648309410    
         324   4.38983627E-02  0.421978921      0.648114085    
         325   4.19991910E-02  0.434112012      0.657531798    
         326   3.78176309E-02  0.438818723      0.661353588    
         327   4.87857759E-02  0.439091951      0.660841823    
         328   3.90255153E-02  0.443972290      0.665168643    
         329   4.20745909E-02  0.433145732      0.656791806    
         330   4.69315238E-02  0.438869983      0.660808146    
         331   4.27919179E-02  0.450640261      0.669932187    
         332   5.18242493E-02  0.441186607      0.662193954    
         333   4.29741815E-02  0.452973008      0.671659291    
         334   5.49344309E-02  0.454967767      0.672272265    
         335   6.02329299E-02  0.464269996      0.678706110    
         336   6.39314801E-02  0.469150752      0.681955636    
         337   8.19950700E-02  0.468255132      0.679361403    
         338   9.30201635E-02  0.450801700      0.664942801    
         339   8.49216282E-02  0.455080748      0.669230223    
         340   8.94708410E-02  0.448866934      0.663974345    
         341   9.49364603E-02  0.432895482      0.651062608    
         342   9.77042913E-02  0.418258220      0.639305949    
         343   9.94935632E-02  0.400204480      0.624744356    
         344  0.108266987      0.396142930      0.620017111    
         345  0.123925723      0.396896392      0.617688298    
         346  0.133539885      0.396518767      0.615374565    
         347  0.116367228      0.391463012      0.614753366    
         348  0.131513357      0.377867788      0.600476503    
         349  0.141793504      0.366876483      0.588872731    
         350  0.147496879      0.385178506      0.602845907    
         351  0.141628236      0.372617602      0.593766809    
         352  0.154795766      0.385138690      0.600979984    
         353  0.158352584      0.392634302      0.606266260    
         354  0.157820553      0.397928506      0.610754609    
         355  0.148776114      0.387280792      0.604273498    
         356  0.146747768      0.380884588      0.599457800    
         357  0.151760519      0.373404771      0.591923594    
         358  0.155583009      0.378008932      0.594813287    
         359  0.141362727      0.371804327      0.593144953    
         360  0.143011257      0.384170085      0.603090227    
         361  0.151995301      0.393676311      0.608747661    
         362  0.150396675      0.384611249      0.601657808    
         363  0.159192398      0.373333216      0.589907587    
         364  0.163089737      0.372793436      0.588383496    
         365  0.161373898      0.363515556      0.580925167    
         366  0.182950348      0.382466167      0.590758264    
         367  0.185990393      0.399337769      0.603941500    
         368  0.169325128      0.419272631      0.624981284    
         369  0.160777628      0.435827285      0.640295148    
         370  0.142966062      0.425951719      0.636798561    
         371  0.143989101      0.439418375      0.647059143    
         372  0.159723133      0.433272809      0.638561904    
         373  0.164357871      0.426417708      0.631984353    
         374  0.155858248      0.426494122      0.634194255    
         375  0.161210671      0.437801689      0.641726434    
         376  0.170375779      0.432492048      0.635188282    
         377  0.160715938      0.413074225      0.622289836    
         378  0.171052262      0.417695075      0.623246491    
         379  0.190711483      0.419858962      0.619264126    
         380  0.195938811      0.418339461      0.616398752    
         381  0.180533484      0.403316438      0.608871162    
         382  0.187499210      0.403872818      0.607220590    
         383  0.205646724      0.414107859      0.609768212    
         384  0.193127677      0.417734325      0.616794944    
         385  0.175410241      0.415284634      0.620093465    
         386  0.179429397      0.405973375      0.611374259    
         387  0.161145478      0.385671943      0.599753320    
         388  0.153338343      0.404437691      0.617191255    
         389  0.159442768      0.376491815      0.592511415    
         390  0.163987398      0.376227677      0.591046393    
         391  0.164685205      0.388247371      0.600937724    
         392  0.162829548      0.382183731      0.596381009    
         393  0.150098130      0.404483289      0.618024111    
         394  0.140674040      0.395872951      0.613256693    
         395  0.137612686      0.384519517      0.604633987    
         396  0.153788432      0.373231918      0.591253757    
         397  0.119919486      0.380128056      0.604770482    
         398  0.126544639      0.408233821      0.626274943    
         399  0.126690656      0.377086341      0.600862563    
         400  0.132125691      0.358677089      0.584140301    
         401  0.134171650      0.366702884      0.590508997    
         402  0.127456665      0.378377378      0.601774216    
         403  0.123364359      0.383985847      0.607261956    
         404  0.115604401      0.397924751      0.620129347    
         405  0.114120200      0.376045406      0.602513075    
         406  0.112734526      0.386571854      0.611443162    
         407   9.95113030E-02  0.379625678      0.608048677    
         408   9.56167355E-02  0.385733068      0.613669693    
         409  0.113579661      0.381911665      0.607463002    
         410  0.124632113      0.399954796      0.620017469    
         411  0.115805447      0.409073532      0.629017174    
         412  0.114670619      0.404844999      0.625855923    
         413  0.114631355      0.394937783      0.617897570    
         414  0.118098810      0.394458592      0.616855919    
         415  0.142913729      0.391282886      0.608981550    
         416  0.124985859      0.402478456      0.621978283    
         417  0.137727708      0.402041495      0.618928552    
         418  0.129790679      0.406665444      0.624355555    
         419  0.124593884      0.412425429      0.630001426    
         420  0.111062653      0.398785949      0.621651888    
         421  0.114977784      0.437933594      0.651700616    
         422  0.114787243      0.428522974      0.644474089    
         423   9.79271084E-02  0.419816852      0.640489757    
         424  0.105265923      0.422345936      0.641299486    
         425  0.108989522      0.419370353      0.638350725    
         426  0.111015819      0.422336787      0.640322030    
         427  0.102490343      0.418665618      0.638875067    
         428   9.22892466E-02  0.432684839      0.651281476    
         429  0.103346542      0.424658448      0.643411160    
         430  0.128762841      0.416918874      0.632723510    
         431  0.126377240      0.410670996      0.628251374    
         432  0.138371289      0.412817538      0.627431989    
         433  0.140781358      0.402317703      0.618464470    
         434  0.142147586      0.394759148      0.612007499    
         435  0.128577426      0.416075617      0.632094502    
         436  0.121253088      0.440155327      0.652267575    
         437  0.122366019      0.446924031      0.657229483    
         438  0.135798275      0.462062627      0.666049123    
         439  0.117898650      0.453991324      0.663393736    
         440   9.79094580E-02  0.463775456      0.673935592    
         441   9.92305875E-02  0.479290873      0.685159922    
         442  0.106145486      0.478333116      0.683422446    
         443   9.59426686E-02  0.487360686      0.691488028    
         444   9.84992683E-02  0.498584509      0.699201226    
         445  0.112209201      0.494811118      0.694420755    
         446  0.104165964      0.486419737      0.689615250    
         447  0.121055342      0.505910158      0.700896382    
         448  0.127272770      0.519354105      0.709334731    
         449  0.108903736      0.508293569      0.704580426    
         450  0.113296062      0.520841002      0.712744713    
         451  0.129479945      0.485509276      0.684648991    
         452  0.142052978      0.468945503      0.669900358    
         453  0.134234354      0.497180074      0.692214727    
         454  0.144960880      0.489854336      0.684719443    
         455  0.141070262      0.512046099      0.701530635    
         456  0.126048833      0.525040865      0.713549256    
         457  0.151284069      0.528286636      0.710914731    
         458  0.143859863      0.529494524      0.713301361    
         459  0.137871340      0.539119065      0.721186876    
         460  0.129221007      0.526258826      0.713835239    
         461  0.141258344      0.534984231      0.717656136    
         462  0.141727328      0.549682438      0.727733314    
         463  0.140372604      0.558890402      0.734292805    
         464  0.116315231      0.548561394      0.731458902    
         465  0.122694679      0.530832231      0.718177021    
         466  0.109417535      0.568162501      0.745781660    
         467  0.103443094      0.552604079      0.736141026    
         468  0.106790431      0.597938359      0.765855193    
         469   9.49042216E-02  0.592952192      0.764163196    
         470   9.41524804E-02  0.590831518      0.762867510    
         471   8.47114995E-02  0.589032590      0.762795210    
         472   8.36354643E-02  0.623908579      0.785438538    
         473   8.23979229E-02  0.633585036      0.791704237    
         474   9.26938578E-02  0.618322730      0.780852497    
         475   7.51093104E-02  0.611078501      0.778098404    
         476   7.86080435E-02  0.634890795      0.792913377    
         477   7.59445876E-02  0.654377937      0.805363476    
         478   7.18392432E-02  0.658874810      0.808525801    
         479   6.78928345E-02  0.642440736      0.798643410    
         480   7.33319446E-02  0.625314772      0.787360907    
         481   8.37495700E-02  0.590975046      0.764173448    
         482   8.28981102E-02  0.586933553      0.761617661    
         483   7.61815906E-02  0.571622849      0.752209544    
         484   8.48823935E-02  0.575401247      0.753787935    
         485   9.37435180E-02  0.582239389      0.757265806    
         486   8.66709054E-02  0.567754388      0.748493493    
         487   9.30396989E-02  0.587041140      0.760516107    
         488   9.77310389E-02  0.611674726      0.775966108    
         489   9.94719416E-02  0.592547059      0.763316691    
         490  0.116867758      0.616278112      0.776286066    
         491  0.111938655      0.631420612      0.786695838    
         492  0.123984262      0.599152267      0.764055073    
         493  0.102510951      0.575122774      0.751408219    
         494   9.81222242E-02  0.589972258      0.761803269    
         495  0.107506379      0.595638275      0.764251709    
         496  0.101562381      0.603831530      0.770400286    
         497   9.54544842E-02  0.589799762      0.762028992    
         498  0.107767865      0.591434956      0.761459827    
         499   9.72537473E-02  0.572117627      0.750106215    
         500  0.100238085      0.571729958      0.749454677    
         501  0.106855765      0.558214724      0.739456952    
         502  0.116332397      0.546228349      0.729859650    
         503   9.83439907E-02  0.579493642      0.754865587    
         504  0.104237430      0.590330184      0.761225820    
         505  0.105855048      0.584684670      0.757284224    
         506  0.109260067      0.576909006      0.751645684    
         507  0.122100048      0.579369545      0.751306295    
         508  0.111015983      0.573331416      0.749003887    
         509  0.121343613      0.593404889      0.760710597    
         510  0.124362431      0.590127945      0.758064568    
         511  0.130605549      0.588984549      0.756258368    
         512  0.120063014      0.589787066      0.758532763    
         513  0.119241104      0.597757459      0.763897240    
         514  0.107927173      0.592650592      0.762235045    
         515  0.107548341      0.589721084      0.760364652    
         516   9.82531160E-02  0.597736061      0.766865313    
         517  0.110432297      0.600271344      0.766861200    
         518  0.117239252      0.573930442      0.748455346    
         519  0.121126905      0.572773099      0.747061789    
         520  0.123799406      0.581165016      0.752222478    
         521  0.115218617      0.611065030      0.773168623    
         522  0.110574372      0.586635590      0.757897675    
         523   9.81362388E-02  0.582872033      0.757126987    
         524   9.09618139E-02  0.574471295      0.752460778    
         525  0.112403080      0.554280341      0.735965967    
         526   9.12597701E-02  0.580479205      0.756406546    
         527  0.115058437      0.603497505      0.768283188    
         528  0.115406096      0.574622035      0.749201894    
         529  0.121517785      0.573553383      0.747520447    
         530   9.90570262E-02  0.583261311      0.757264137    
         531  0.104520462      0.575441778      0.751343608    
         532  0.110692628      0.576899409      0.751429677    
         533  0.133313298      0.575556636      0.746849537    
         534  0.127923235      0.571157575      0.744844437    
         535  0.138248354      0.563967109      0.738142610    
         536  0.125931919      0.574278593      0.747274876    
         537  0.121744700      0.596793950      0.762871027    
         538  0.134253189      0.591986477      0.757603168    
         539  0.138164327      0.594221771      0.758374810    
         540  0.134320498      0.580810010      0.750178695    
         541  0.135186821      0.607748270      0.767771304    
         542  0.144763276      0.623424172      0.776187956    
         543  0.140169576      0.593895972      0.757791817    
         544  0.124988340      0.604348421      0.767285049    
         545  0.120319203      0.622030735      0.779457510    
         546  0.129211113      0.647720337      0.794370711    
         547  0.118161492      0.646186590      0.795125425    
         548  0.122736566      0.649480402      0.796502471    
         549  0.132804185      0.667280972      0.806005001    
         550  0.150284290      0.670834780      0.805139363    
         551  0.140074998      0.700385809      0.825084746    
         552  0.151286587      0.687072873      0.814975619    
         553  0.144501120      0.678053379      0.810661972    
         554  0.139605254      0.672169626      0.807886124    
         555  0.121004038      0.689380348      0.821424603    
         556  0.133865476      0.669426799      0.807159722    
         557  0.131961361      0.644949317      0.792171419    
         558  0.132843077      0.640422344      0.789160967    
         559  0.133050695      0.645068586      0.792064488    
         560  0.131709620      0.648024261      0.794151664    
         561  0.141433209      0.622291327      0.776072145    
         562  0.141075015      0.629871905      0.781005621    
         563  0.130341619      0.618223429      0.775393128    
         564  0.126447007      0.632459998      0.785156786    
         565  0.121643305      0.605161428      0.768351674    
         566  0.124863364      0.604521751      0.767418325    
         567  0.109256491      0.595324516      0.763798118    
         568  0.110472172      0.572239220      0.748354912    
         569  0.112609476      0.561541855      0.740851521    
         570  0.126491249      0.561793327      0.738778234    
         571  0.113263354      0.562548101      0.741430700    
         572   9.67091471E-02  0.553966284      0.737979412    
         573   9.72327664E-02  0.570416987      0.748974502    
         574   9.17396918E-02  0.565073013      0.746094406    
         575  0.103848495      0.585025251      0.757786751    
         576  0.104406826      0.567303777      0.745924234    
         577  0.113954127      0.560143411      0.739701211    
         578  0.122768231      0.565387964      0.741832793    
         579  0.134662792      0.554903686      0.732645631    
         580  0.131409004      0.554793417      0.733161032    
         581  0.131364882      0.534482181      0.719183862    
         582  0.123168170      0.547141254      0.729363322    
         583  0.130071998      0.556405485      0.734497607    
         584  0.118689694      0.558785141      0.738036513    
         585  0.121331170      0.545014083      0.728212059    
         586  0.116020724      0.540504694      0.725977898    
         587  0.122321576      0.541640460      0.725725770    
         588  0.123395763      0.553968489      0.733990431    
         589  0.128062651      0.570044160      0.744072676    
         590  0.134814963      0.564588547      0.739197850    
         591  0.130539089      0.511097312      0.702891767    
         592  0.125386268      0.536164165      0.721416950    
         593  0.133896038      0.550515532      0.729785860    
         594  0.108336538      0.549021363      0.732996941    
         595   9.50589776E-02  0.538532197      0.727664769    
         596   7.13438094E-02  0.568964958      0.750916123    
         597   7.56596699E-02  0.563840866      0.747071922    
         598   7.46734142E-02  0.538801670      0.730222940    
         599   8.03781599E-02  0.551054239      0.737965822    
         600   8.11608732E-02  0.537599981      0.728706300    
         601   9.41786692E-02  0.525561333      0.718812704    
         602   8.61574262E-02  0.509058058      0.708261907    
         603   8.83108824E-02  0.494362772      0.697541356    
         604   8.40105191E-02  0.491742790      0.696193218    
         605   6.25635982E-02  0.478527963      0.688922167    
         606   6.42353818E-02  0.494492233      0.700261414    
         607   7.44311213E-02  0.491277695      0.696948886    
         608   8.07053447E-02  0.496730417      0.700155020    
         609   9.47519168E-02  0.497485071      0.698932886    
         610  0.101128623      0.501413524      0.700847030    
         611   8.43603984E-02  0.520197570      0.716296673    
         612   8.95370468E-02  0.508097649      0.707163870    
         613   6.58685192E-02  0.490256786      0.697078288    
         614   8.53120089E-02  0.480578333      0.687968135    
         615   6.95695579E-02  0.486828893      0.694254279    
         616   7.64614642E-02  0.483570486      0.691175878    
         617   6.87265024E-02  0.474346399      0.685290515    
         618   6.47806674E-02  0.464254260      0.678275585    
         619   6.50148243E-02  0.462819010      0.677194297    
         620   4.27682512E-02  0.467069298      0.682085156    
         621   3.92321497E-02  0.468682349      0.683478713    
         622   4.62988093E-02  0.476795644      0.688949943    
         623   7.09995255E-02  0.491365641      0.697369814    
         624   5.70495203E-02  0.478984326      0.689731598    
         625   6.23884909E-02  0.493028879      0.699382961    
         626   5.96624799E-02  0.470070481      0.683016002    
         627   8.55890065E-02  0.464896083      0.676439643    
         628   6.66967034E-02  0.467128009      0.680205524    
         629   7.29208887E-02  0.462374061      0.676059604    
         630   7.51028880E-02  0.474568635      0.684783340    
         631   6.57631308E-02  0.483792633      0.692436159    
         632   8.51792768E-02  0.472456902      0.682056725    
         633   7.84844756E-02  0.471449494      0.682121456    
         634   7.66244680E-02  0.499942601      0.702902079    
         635   7.31554851E-02  0.495864272      0.700366020    
         636   8.58203173E-02  0.484204739      0.690535724    
         637   6.77781031E-02  0.480412006      0.689795732    
         638   4.21823710E-02  0.458658457      0.675928354    
         639   6.77328184E-02  0.455299437      0.671350658    
         640   6.82454631E-02  0.464669466      0.678241849    
         641   5.85504286E-02  0.478057206      0.688933253    
         642   6.35820553E-02  0.472588986      0.684504449    
         643   7.33568072E-02  0.475832283      0.685894370    
         644   7.01719597E-02  0.480072349      0.689309955    
         645   6.81269765E-02  0.463397443      0.677315414    
         646   2.77747475E-02  0.448804677      0.669352829    
         647   2.59778146E-02  0.456214160      0.674936533    
         648   2.81680040E-02  0.433603913      0.657883346    
         649   2.57186480E-02  0.421568781      0.648773730    
         650   5.13038132E-03  0.425430447      0.652230144    
         651   1.10513503E-02  0.417484283      0.646035731    
         652  -8.99724662E-04  0.411682695      0.641624391    
         653   9.83546488E-03  0.426315695      0.652854443    
         654   1.03349956E-02  0.419200867      0.647374749    
         655   1.94939747E-02  0.423430324      0.650423169    
         656   6.12913026E-03  0.439810514      0.663153768    
         657   1.66786555E-02  0.439565629      0.662787616    
         658   1.12942606E-02  0.432007551      0.657175779    
         659   9.01815481E-03  0.417392701      0.645996392    
         660   6.57961052E-03  0.429797709      0.655556560    
         661   5.08599309E-03  0.434812993      0.659383893    
         662   1.69617496E-02  0.415196747      0.644134343    
         663   7.37044634E-03  0.422681093      0.650097489    
         664   6.23616017E-03  0.415467113      0.644537210    
         665   2.36891080E-02  0.414456636      0.643347085    
         666   2.99463551E-02  0.411779165      0.641001105    
         667   1.55534688E-02  0.423070222      0.650252521    
         668   1.79521516E-02  0.416633397      0.645221770    
         669   1.40455076E-02  0.409427166      0.639710784    
         670   4.30260971E-03  0.405323893      0.636636019    
         671   2.30626650E-02  0.412726820      0.642024100    
         672   1.66819580E-02  0.387255609      0.622075021    
         673  -2.52339710E-03  0.392237306      0.626283407    
         674  -3.01199919E-03  0.377126753      0.614099085    
         675  -1.11657763E-02  0.397931516      0.630719304    
         676  -2.85308082E-02  0.381657839      0.617125452    
         677  -1.99522916E-02  0.392383277      0.626087189    
         678  -3.18727121E-02  0.394954234      0.627645075    
         679  -3.37396525E-02  0.374499410      0.611032784    
         680  -3.22135761E-02  0.374628603      0.611220837    
         681  -3.82660590E-02  0.370196044      0.607232869    
         682  -4.53597195E-02  0.356993645      0.595765173    
         683  -7.27396458E-02  0.363298655      0.598337352    
         684  -6.77417368E-02  0.352385521      0.589742839    
         685  -6.29434511E-02  0.369927764      0.604951143    
         686  -6.72610402E-02  0.359664947      0.595937014    
         687  -8.06906149E-02  0.362030953      0.596254945    
         688  -8.80891979E-02  0.390949935      0.619023621    
         689  -8.87388140E-02  0.389751196      0.617961645    
         690  -8.35371390E-02  0.374677747      0.606382132    
         691  -8.27949792E-02  0.359066308      0.593473911    
         692 -0.111373976      0.375662863      0.602709472    
         693 -0.109800026      0.369912952      0.598211408    
         694 -0.131009340      0.374221414      0.597543299    
         695 -0.117291018      0.379495680      0.604763210    
         696 -0.134489402      0.361815482      0.586283267    
         697 -0.112422600      0.368762106      0.596760631    
         698 -0.101990722      0.352424711      0.584827006    
         699 -0.101815738      0.359655887      0.591007173    
         700 -0.110830486      0.356571198      0.586760461    
         701 -0.135086820      0.360535711      0.585053205    
         702 -0.114823267      0.360666424      0.589476109    
         703 -0.120576546      0.356480837      0.584758162    
         704 -0.122149169      0.362236530      0.589335322    
         705 -0.125669152      0.359288007      0.586084723    
         706 -0.137854964      0.367269278      0.590140045    
         707 -0.158379585      0.389009386      0.603262186    
         708 -0.149698839      0.396325976      0.611486912    
         709 -0.146819115      0.383103639      0.601288438    
         710 -0.171585381      0.398543268      0.607537448    
         711 -0.174848452      0.406085014      0.612791181    
         712 -0.158565402      0.389502972      0.603622377    
         713 -0.156593084      0.401477486      0.613967538    
         714 -0.151019350      0.404034108      0.617436051    
         715 -0.168164834      0.398999155      0.608867586    
         716 -0.180512130      0.410963207      0.615124822    
         717 -0.163911670      0.395806760      0.607404113    
         718 -0.172839925      0.390072167      0.600165427    
         719 -0.164731875      0.395357996      0.606812477    
         720 -0.188905627      0.419862181      0.619819999    
         721 -0.172594994      0.418428272      0.623409390    
         722 -0.171543270      0.407569259      0.614932656    
         723 -0.181031376      0.424988002      0.626271248    
         724 -0.192079365      0.430389911      0.627292156    
         725 -0.219604254      0.453313828      0.636465073    
         726 -0.230610862      0.452571660      0.631973326    
         727 -0.199690402      0.446377099      0.637574196    
         728 -0.227779776      0.449929297      0.630908608    
         729 -0.227053791      0.448016524      0.629653156    
         730 -0.236322075      0.442629784      0.621917725    
         731 -0.254343808      0.470044613      0.636674047    
         732 -0.255429894      0.456379861      0.625408232    
         733 -0.253888875      0.457191139      0.626682997    
         734 -0.269241989      0.489317387      0.645620704    
         735 -0.262767762      0.485117793      0.645035565    
         736 -0.272480011      0.495535582      0.649068713    
         737 -0.273084283      0.501324594      0.653260708    
         738 -0.271915317      0.500306547      0.652969062    
         739 -0.271915287      0.504579306      0.656232715    
         740 -0.253399253      0.494628936      0.656062305    
         741 -0.263604283      0.495672733      0.652828872    
         742 -0.269100040      0.470077753      0.630605221    
         743 -0.278938860      0.485543549      0.638542593    
         744 -0.273241639      0.481613636      0.637928426    
         745 -0.259659350      0.469704241      0.634256482    
         746 -0.286132544      0.495127410      0.642849565    
         747 -0.298200727      0.501187325      0.642077625    
         748 -0.284003735      0.492377937      0.641653955    
         749 -0.275010437      0.511078537      0.659884691    
         750 -0.275315642      0.500046372      0.651342988    
         751 -0.279768467      0.498111784      0.647951663    
         752 -0.272149593      0.487682015      0.643130302    
         753 -0.272463948      0.506282270      0.657301784    
         754 -0.294341862      0.542556226      0.675217807    
         755 -0.284226209      0.522780120      0.664827466    
         756 -0.293022692      0.526318789      0.663668931    
         757 -0.286652982      0.530577898      0.669632673    
         758 -0.287821651      0.516251624      0.658339083    
         759 -0.289662868      0.514325440      0.656064689    
         760 -0.290306032      0.499538749      0.644407570    
         761 -0.288375199      0.509553552      0.652987957    
         762 -0.287560970      0.520801306      0.661898792    
         763 -0.293256432      0.511946857      0.652646542    
         764 -0.285197586      0.510918796      0.655424416    
         765 -0.274061471      0.503600240      0.654591918    
         766 -0.285271019      0.524447680      0.665633619    
         767 -0.285946220      0.536346078      0.674226105    
         768 -0.276857406      0.525091231      0.669657528    
         769 -0.294162095      0.548412561      0.679618418    
         770 -0.294036508      0.548870921      0.680009902    
         771 -0.289927185      0.561704755      0.691120088    
         772 -0.295818269      0.571956694      0.696023166    
         773 -0.283366859      0.541605949      0.679197431    
         774 -0.265193015      0.510690212      0.663598418    
         775 -0.277636915      0.510784149      0.658560455    
         776 -0.282475680      0.513902307      0.658870101    
         777 -0.286922038      0.529007792      0.668343842    
         778 -0.285357296      0.533109725      0.672072113    
         779 -0.280630589      0.538958490      0.678384066    
         780 -0.271305531      0.544828117      0.686455667    
         781 -0.280950487      0.541330338      0.679997921    
         782 -0.283440173      0.558976352      0.691836715    
         783 -0.271055728      0.548282802      0.689065754    
         784 -0.293566048      0.557724833      0.686690509    
         785 -0.297099799      0.570151985      0.694178462    
         786 -0.292849749      0.570128322      0.695965052    
         787 -0.304254204      0.586164594      0.702562451    
         788 -0.306845009      0.599610925      0.710955024    
         789 -0.298551202      0.579057336      0.699946105    
         790 -0.293588012      0.588357627      0.708635092    
         791 -0.291153342      0.558816671      0.688510299    
         792 -0.301461488      0.570789754      0.692755878    
         793 -0.299512684      0.613336444      0.723621845    
         794 -0.291212022      0.575157523      0.700252175    
         795 -0.293969661      0.573192716      0.697692335    
         796 -0.297813565      0.588356018      0.706868529    
         797 -0.288584918      0.561129868      0.691265941    
         798 -0.295036495      0.571747243      0.696204484    
         799 -0.289796829      0.580018640      0.704298556    
         800 -0.294515282      0.588050067      0.708033085    
         801 -0.289894313      0.589860916      0.711211741    
         802 -0.264032066      0.557563007      0.698462665    
         803 -0.284909189      0.585638285      0.710257053    
         804 -0.277186453      0.587163568      0.714374721    
         805 -0.277664721      0.581923366      0.710510850    
         806 -0.285243273      0.600573778      0.720562279    
         807 -0.280904531      0.611948252      0.730096459    
         808 -0.285646886      0.614792645      0.730204403    
         809 -0.296363294      0.634641886      0.739466488    
         810 -0.261251330      0.621316016      0.743682563    
         811 -0.256395787      0.608108759      0.736457705    
         812 -0.242936656      0.591607392      0.729787111    
         813 -0.252723873      0.602211475      0.733718038    
         814 -0.254764378      0.603125215      0.733635008    
         815 -0.264874101      0.598458648      0.726842701    
         816 -0.262253821      0.600867212      0.729445100    
         817 -0.284603119      0.634637833      0.744069159    
         818 -0.272601575      0.623887420      0.741333783    
         819 -0.287339449      0.643462062      0.748931348    
         820 -0.278274149      0.643502355      0.752373457    
         821 -0.291711330      0.636901617      0.742836535    
         822 -0.299084008      0.643045664      0.744039237    
         823 -0.306483805      0.658981323      0.751697421    
         824 -0.308042765      0.656399786      0.749339342    
         825 -0.323264211      0.646225154      0.736019969    
         826 -0.300769418      0.616566241      0.725330234    
         827 -0.305276990      0.625401378      0.729525447    
         828 -0.300872564      0.624227464      0.730549872    
         829 -0.301926672      0.634590268      0.737177432    
         830 -0.306074053      0.650055170      0.745904684    
         831 -0.312699229      0.643891990      0.738993347    
         832 -0.301374406      0.625295818      0.731074095    
         833 -0.286245048      0.610905945      0.727303028    
         834 -0.329387516      0.631896019      0.723463833    
         835 -0.326765388      0.622040331      0.717819393    
         836 -0.328820258      0.620572746      0.715856135    
         837 -0.318509936      0.600776553      0.706631422    
         838 -0.299480766      0.583848894      0.702965260    
         839 -0.317463428      0.602279663      0.708164275    
         840 -0.323072314      0.623373687      0.720415115    
         841 -0.332564384      0.645457685      0.731340289    
         842 -0.353587985      0.662291229      0.732984781    
         843 -0.342115372      0.666888356      0.741515636    
         844 -0.333289832      0.637942851      0.725851715    
         845 -0.335983068      0.660246193      0.739838898    
         846 -0.314215571      0.674534321      0.758816779    
         847 -0.313776046      0.651705086      0.743807554    
         848 -0.307664782      0.644087434      0.741235316    
         849 -0.299318224      0.660781682      0.755771339    
         850 -0.314045638      0.667227149      0.754057348    
         851 -0.300510705      0.677995801      0.766608834    
         852 -0.281805366      0.683344662      0.777129591    
         853 -0.291921288      0.668659210      0.763833225    
         854 -0.297594190      0.680945039      0.769664049    
         855 -0.280801028      0.663572371      0.764671922    
         856 -0.263023764      0.643662870      0.757945478    
         857 -0.269360423      0.642154276      0.754718006    
         858 -0.266040683      0.639254332      0.753973901    
         859 -0.269061804      0.657185316      0.764716327    
         860 -0.276433617      0.665861666      0.767753959    
         861 -0.284812719      0.657849371      0.759428144    
         862 -0.283588946      0.659129739      0.760727942    
         863 -0.281993419      0.677582920      0.773345113    
         864 -0.281848699      0.676693976      0.772822917    
         865 -0.291278899      0.680121839      0.771542907    
         866 -0.291760981      0.697639883      0.782633603    
         867 -0.297957957      0.716723025      0.792429268    
         868 -0.309647471      0.736222446      0.800213039    
         869 -0.327475190      0.723112226      0.784775257    
         870 -0.318523914      0.726967990      0.790892243    
         871 -0.310292095      0.738255441      0.801232994    
         872 -0.280285656      0.734778047      0.810072839    
         873 -0.278215736      0.721569657      0.802599311    
         874 -0.281660140      0.742681682      0.814462543    
         875 -0.284996837      0.725645602      0.802759230    
         876 -0.278181732      0.702584505      0.790695548    
         877 -0.253459692      0.694281816      0.793750584    
         878 -0.272225112      0.718309939      0.802622855    
         879 -0.262224019      0.729797125      0.813040972    
         880 -0.247585669      0.730455935      0.818020344    
         881 -0.253547281      0.731727540      0.816970825    
         882 -0.266158074      0.744606972      0.820833027    
         883 -0.249865264      0.740276992      0.823313057    
         884 -0.250427723      0.740533710      0.823298037    
         885 -0.261074752      0.735810935      0.817099094    
         886 -0.262295872      0.732444167      0.814644098    
         887 -0.243631989      0.711824954      0.807755172    
         888 -0.240939066      0.726369739      0.817507267    
         889 -0.250046104      0.744463623      0.825796902    
         890 -0.253516257      0.732750952      0.817606568    
         891 -0.257743716      0.756240606      0.830547273    
         892 -0.248274907      0.734861434      0.820500433    
         893 -0.257737964      0.759606957      0.832573175    
         894 -0.243160084      0.721793890      0.814043641    
         895 -0.245570958      0.755778074      0.833950222    
         896 -0.258684993      0.772763193      0.840145946    
         897 -0.257713944      0.759443521      0.832482457    
         898 -0.247053221      0.752187669      0.831355751    
         899 -0.233515173      0.741406858      0.828780770    
         900 -0.225903600      0.743226171      0.831981838    
         901 -0.244103998      0.758717358      0.836140275    
         902 -0.234095305      0.768241048      0.844654024    
         903 -0.228467703      0.764090538      0.843737543    
         904 -0.224454716      0.738960922      0.829807818    
         905 -0.230165020      0.793894231      0.860766113    
         906 -0.226301521      0.793187916      0.861380041    
         907 -0.255465001      0.802762508      0.858778298    
         908 -0.250564069      0.782455444      0.848335505    
         909 -0.246965423      0.787407637      0.852300227    
         910 -0.253858447      0.789420068      0.851455212    
         911 -0.265195519      0.791038811      0.848946512    
         912 -0.234441072      0.769072890      0.845050454    
         913 -0.224578530      0.777891636      0.852910340    
         914 -0.210328385      0.757334888      0.844450653    
         915 -0.217475563      0.741851985      0.833400488    
         916 -0.218982190      0.751409233      0.838722885    
         917 -0.208932966      0.748129368      0.839330912    
         918 -0.207074523      0.728985190      0.828314722    
         919 -0.220087990      0.763959408      0.845884562    
         920 -0.222821802      0.744961381      0.833853602    
         921 -0.231089443      0.776597917      0.850409091    
         922 -0.226650700      0.769964337      0.847699106    
         923 -0.235198826      0.759009898      0.838863194    
         924 -0.207362160      0.744794369      0.837732196    
         925 -0.212428451      0.744946182      0.836552680    
         926 -0.211386934      0.746434748      0.837705374    
         927 -0.220928967      0.761286139      0.844083250    
         928 -0.221443012      0.742367804      0.832664847    
         929 -0.220678344      0.742542863      0.832972944    
         930 -0.224682987      0.742681503      0.831984997    
         931 -0.203671858      0.736039400      0.833400965    
         932 -0.207100838      0.720259428      0.823024094    
         933 -0.217779875      0.728934288      0.825533926    
         934 -0.208543554      0.712219477      0.817758560    
         935 -0.193701178      0.703577876      0.816123605    
         936 -0.191842243      0.693985045      0.810667396    
         937 -0.190220296      0.702791631      0.816460550    
         938 -0.209561288      0.736684442      0.832327187    
         939 -0.199213997      0.707164943      0.816993713    
         940 -0.190308541      0.710791290      0.821324527    
         941 -0.172245950      0.711579025      0.825778604    
         942 -0.161731973      0.694584370      0.817573905    
         943 -0.177607283      0.707104445      0.821924627    
         944 -0.170430765      0.688291848      0.811939180    
         945 -0.165359586      0.703107357      0.822048366    
         946 -0.178198978      0.716299236      0.827371955    
         947 -0.159469187      0.699340940      0.820920527    
         948 -0.173782617      0.698831141      0.817698419    
         949 -0.166047245      0.677633524      0.806264102    
         950 -0.147679254      0.700337887      0.823728561    
         951 -0.147561207      0.711805522      0.830681205    
         952 -0.140904531      0.670594275      0.806684673    
         953 -0.154335588      0.704175711      0.824837089    
         954 -0.152396709      0.703494489      0.824784636    
         955 -0.155279264      0.699033737      0.821536422    
         956 -0.163046300      0.699361026      0.820229828    
         957 -0.165306523      0.731838465      0.839352250    
         958 -0.180198550      0.747325003      0.845490098    
         959 -0.169722974      0.734754920      0.840207696    
         960 -0.161910638      0.714106262      0.829392076    
         961 -0.159015447      0.693674684      0.817550480    
         962 -0.166659772      0.673996806      0.803878963    
         963 -0.163303047      0.680012107      0.808297098    
         964 -0.134845361      0.666297019      0.805055082    
         965 -0.120599724      0.650695980      0.797591150    
         966 -0.113269493      0.655732632      0.801812112    
         967 -0.110513285      0.656660378      0.802774668    
         968 -0.106834859      0.659245729      0.804880142    
         969 -0.111561581      0.657716691      0.803287446    
         970 -0.122596979      0.678130984      0.814310133    
         971 -0.114400014      0.684560239      0.819434464    
         972 -0.106144086      0.679091156      0.817205310    
         973 -0.102855027      0.661408067      0.806739688    
         974 -0.118990734      0.660918772      0.804213881    
         975 -0.105906591      0.659105718      0.804915845    
         976  -8.93687457E-02  0.657908261      0.806177080    
         977 -0.103670575      0.664879739      0.808784366    
         978  -9.43436399E-02  0.669153988      0.812559724    
         979  -8.26234370E-02  0.652951658      0.803819001    
         980  -8.97367373E-02  0.643391550      0.797081470    
         981  -9.78083313E-02  0.663318574      0.808549345    
         982  -8.14831555E-02  0.674383938      0.817156315    
         983  -7.37010986E-02  0.678397417      0.820344806    
         984  -3.00322697E-02  0.687806964      0.828797340    
         985  -4.63612340E-02  0.697435141      0.833837986    
         986  -3.75336334E-02  0.682474375      0.825267017    
         987  -4.57145311E-02  0.730737090      0.853608370    
         988  -5.70109338E-02  0.722293317      0.847964048    
         989  -7.50757679E-02  0.724519372      0.847869694    
         990  -9.91891250E-02  0.755858958      0.863724768    
         991  -8.09461772E-02  0.735154688      0.853582084    
         992  -7.75028318E-02  0.703013241      0.834869146    
         993  -7.90512562E-02  0.716791570      0.842936814    
         994  -8.95369127E-02  0.717543781      0.842334211    
         995  -9.86681059E-02  0.726452947      0.846591711    
         996  -8.32955986E-02  0.717307746      0.842834234    
         997  -8.76679420E-02  0.716721773      0.842042804    
         998  -6.31391853E-02  0.708835304      0.839552701    
         999  -5.39891385E-02  0.692362368      0.830329776    
