# Supplementary material for: Experimental and theoretical model for the origin of coiling of cellular protrusions around fibers
Source: Nat Commun. 2023 Sep 12;14:5612. doi: 10.1038/s41467-023-41273-y (PMC10497540; doi:10.1038/s41467-023-41273-y)
Supplement: Supplementary file 29 — Source Data [file 41467_2023_41273_MOESM29_ESM.zip › Source Data/simulation-data/Fig6/F/t_vs_MSAD_circular_elliptical_E_1_F_2_c_75.gnu]

#gnuplot << TOEND
set terminal postscript eps color enhanced 'Helvetica,35'
set output 't_vs_MSAD_circular_elliptical_E_1_F_2_c_75.eps'

#set ytics 0.25
#set format y "%.2f"

set multiplot

set pointsize 1.0

#####################################################################

set size 1,1
set origin 0,0
set title ''
#set label 1 'Elliptical' at graph 0.85,0.93
#set style histogram 
#set pm3d map
set xrange [*:500]
set yrange [0.00005:*]
set xlabel "{time (t)}" offset 0,0
set ylabel "{MSAD}" offset 0.5,0
set format y "10^{%L}"
#set key at 0.4,900
set key spacing 1.3
#set cbrange [0.55:1.8]
#set xtics 0.2
#set xtics (1,2,3,4,5,6,7,8,9,10)
#set xtics 5
#set ytics ('{/Symbol p}/2' 1.57,'0' 0,'-{/Symbol p}/2' -1.57)
set ytics (0.0001,0.01,1,100)
set log
set key top left

# And finally let's plot the same set of data, but in the smaller plot
plot 'MSAD2_E_1_F_2_c_75_elliptical_cylinder_two_arc.dat' u ($1/5):($3) w p pt 5 lc rgb "green" title "",'MSAD_E_1_F_2_c_75_cylinder_two_arc.dat' u ($1):($3) w p pt 7 lc rgb "blue" title "",[0.1:220] 0.002*x w l dashtype "--" linecolor rgb "black" title "{{/Symbol a}=1}",[3:200] 0.02*x**2 w l linecolor rgb "black" title "{{/Symbol a}=2}"


# It's important to close the multiplot environment!!!
unset multiplot


#TOEND
