# Supplementary material for: Experimental and theoretical model for the origin of coiling of cellular protrusions around fibers
Source: Nat Commun. 2023 Sep 12;14:5612. doi: 10.1038/s41467-023-41273-y (PMC10497540; doi:10.1038/s41467-023-41273-y)
Supplement: Supplementary file 29 — Source Data [file 41467_2023_41273_MOESM29_ESM.zip › Source Data/simulation-data/READ_ME.txt]

All the datafiles to generate the theoretical/simulation figures are provided here separately, 
with .gnu files, that needs to be run in linux based computer in order to generate the figures.

The syntax to generate the figures is 'gnuplot filename.gnu'
